# Supplementary material for: Loss of PHF6 causes spontaneous seizures, enlarged brain ventricles and altered transcription in the cortex of a mouse model of the Börjeson–Forssman–Lehmann intellectual disability syndrome
Source: PLoS Genet. 2024 Oct 15;20(10):e1011428. doi: 10.1371/journal.pgen.1011428 (PMC11478892; doi:10.1371/journal.pgen.1011428)
Supplement: S3 Table — Tab A in S3 Table: Genes differentially expressed in Phf6–/Y vs. Phf6+/Y cortices. Tab B in S3 Table: KEGG pathways enriched among differentially expressed genes in Phf6–/Y vs. Phf6+/Y cortices. Tab C in S3 Table: GO pathways enriched in genes expressed in Phf6–/Y vs. Phf6+/Y cortices. Tab D in S3 Table: List of gene differentially expressed in Phf6–/Y vs. Phf6+/Y cortices required for brain, cortex and neuronal development. (XLSX) [file pgen.1011428.s003.xlsx]

## Sheet: Read me
	S3 Table: RNA-sequencing results of 5 Phf6–/Y vs. 3 Phf6+/Y E15.5 cortices
		Tab A S3 Table: Genes differentially expressed in Phf6–/Y vs. Phf6+/Y cortices
		Tab B S3 Table: KEGG pathways enriched among differentially expressed genes in Phf6–/Y vs. Phf6+/Y cortices
		Tab C S3 Table: GO pathways enriched in genes expressed in Phf6–/Y vs. Phf6+/Y cortices
		Tab D S3 Table: List of gene differentially expressed in Phf6–/Y vs. Phf6+/Y cortices required for brain, cortex and neuronal development

## Sheet: Tab A S3 Table
Tab A S3 Table: Genes differentially expressed in Phf6–/Y vs. Phf6+/Y E15.5 cortices
GeneID	Symbol	Full_name_from_nomenclature_authority	Other_designations	logFC	AveExpr	t	P.Value	adj.P.Val	B
70998	Phf6	PHD finger protein 6	PHD finger protein 6	-1.85898	6.33923	-17.6629	7.23341e-10	1.06736e-05	10.0368
170676	Peg10	paternally expressed 10	retrotransposon-derived protein PEG10|MEF3-like protein 1|MyEF-3 like|embryonal carcinoma differentiation regulated protein|mammalian retrotransposon-derived protein 2|myelin expression factor 3|myelin expression factor 3-like protein 1|paternally expressed gene 10 protein|retrotransposon gag domain-containing protein 3|retrotransposon-derived gag-like polyprotein|ty3/Gypsy-like protein	0.851672	8.1259	10.8353	4.24058e-08	0.00031287	8.04029
244810	AW551984	expressed sequence AW551984	BCSC-1	0.767966	5.76861	9.98753	1.14443e-07	0.000562906	7.2992
22774	Zic4	zinc finger protein of the cerebellum 4	zinc finger protein ZIC 4|Zic family member 4 (odd-paired homolog, Drosophila)	0.726588	5.79361	9.75267	1.52712e-07	0.000563354	7.07791
73884	Zdbf2	zinc finger, DBF-type containing 2	DBF4-type zinc finger-containing protein 2 homolog	0.713444	6.57363	8.68878	6.04882e-07	0.00178513	5.98917
22773	Zic3	zinc finger protein of the cerebellum 3	zinc finger protein ZIC 3|Zic family member 3 (odd-paired homolog, Drosophila)	0.785203	4.75366	8.15604	1.26214e-06	0.00310403	5.38669
65255	Asb4	ankyrin repeat and SOCS box-containing 4	ankyrin repeat and SOCS box protein 4|ASB-4|ankyrin repeat and SOCS box-containing protein 4	0.80391	4.83798	7.91217	1.78706e-06	0.00376713	5.09721
57138	Slc12a5	solute carrier family 12, member 5	solute carrier family 12 member 5|K-Cl cotransporter 2|KCC2a variant 1|KCC2a-S25 variant 1|KCC2b variant 2|electroneutral potassium-chloride cotransporter 2|mKCC2|neuronal K-Cl cotransporter	0.546579	5.8582	7.3878	3.8692e-06	0.00713674	4.44426
72693	Zcchc12	zinc finger, CCHC domain containing 12	zinc finger CCHC domain-containing protein 12|smad-interacting zinc finger protein 1	0.491219	6.93279	7.05352	6.44805e-06	0.0105719	4.00552
225631	Onecut2	one cut domain, family member 2	one cut domain family member 2|one cut homeobox 2|transcription factor ONECUT-2|transcription factor ONECUT2	0.971516	3.90272	6.94327	7.65558e-06	0.0112966	3.85688
16832	Ldhb	lactate dehydrogenase B	L-lactate dehydrogenase B chain|LDH heart subunit|lactate dehydrogenase 2, B chain	-0.442795	6.43004	-6.69984	1.12479e-05	0.0150886	3.52167
380669	Lin28b	lin-28 homolog B (C. elegans)	protein lin-28 homolog B|lin-28B	1.08924	3.17435	6.41649	1.77815e-05	0.0218654	3.11915
18616	Peg3	paternally expressed 3	paternally-expressed gene 3 protein|granule cell antiserum positive 4|paternally expressed gene 3	0.555621	7.29097	6.43969	2.02465e-05	0.0226392	3.01078
54712	Plxnc1	plexin C1	plexin-C1|viral-encoded semaphorin protein receptor|virus-encoded semaphorin protein receptor	0.397262	7.03177	6.28889	2.19327e-05	0.0226392	2.93354
13599	Ecel1	endothelin converting enzyme-like 1	endothelin-converting enzyme-like 1|damage-induced neuronal endopeptidase	0.626319	4.95097	6.25983	2.30135e-05	0.0226392	2.89088
58243	Nap1l5	nucleosome assembly protein 1-like 5	nucleosome assembly protein 1-like 5	0.551375	5.21441	6.19039	2.58288e-05	0.0238206	2.78839
18987	Pou2f2	POU domain, class 2, transcription factor 2	POU domain, class 2, transcription factor 2|lymphoid-restricted immunoglobulin octamer-binding protein NF-A2|octamer-binding protein 2|octamer-binding transcription factor 2	0.796709	4.32465	6.07051	3.1661e-05	0.02424	2.60722
13172	Dbx1	developing brain homeobox 1	homeobox protein DBX1|Mmox C|developing brain homeobox protein 1	2.81842	-0.516471	6.04024	3.32265e-05	0.02424	2.56398
22771	Zic1	zinc finger protein of the cerebellum 1	zinc finger protein ZIC 1|Zic family member 1 (odd-paired homolog, Drosophila)|odd-paired homolog	0.614146	7.08225	6.36708	3.53471e-05	0.02424	2.53766
64009	Syne1	spectrin repeat containing, nuclear envelope 1	nesprin-1|KASH domain-containing protein 1|enaptin|enaptin165|myocyte nuclear envelope protein 1|nesprin 1|nuclear envelope spectrin repeat protein 1|synaptic nuclear envelope 1|synaptic nuclear envelope protein 1	0.640275	4.3723	6.02134	3.43041e-05	0.02424	2.53548
14706	Gng4	guanine nucleotide binding protein (G protein), gamma 4	guanine nucleotide-binding protein G(I)/G(S)/G(O) subunit gamma-4	0.594872	4.97976	5.99142	3.6086e-05	0.02424	2.49022
74597	4833418N02Rik	RIKEN cDNA 4833418N02 gene	-	-1.3497	2.01582	-5.97022	3.7407e-05	0.02424	2.45806
103967	Dnm3	dynamin 3	dynamin-3|dynamin III|t-dynamin|testicular dynamin	0.461861	6.32892	5.96433	3.77826e-05	0.02424	2.44912
245386	Tmem255a	transmembrane protein 255A	transmembrane protein 255A|family with sequence similarity 70, member A|protein FAM70A	0.990476	2.94269	5.88997	4.28848e-05	0.0262767	2.33565
241118	Asic4	acid-sensing (proton-gated) ion channel family member 4	acid-sensing ion channel 4|amiloride-sensitive cation channel 4, pituitary	1.18114	2.73555	5.86811	4.45186e-05	0.0262767	2.30212
83946	Phip	pleckstrin homology domain interacting protein	PH-interacting protein|IRS-1 PH domain-binding protein|WD repeat domain 11|WD repeat-containing protein 11|neuronal differentiation-related protein	0.403525	7.87677	5.83067	4.74691e-05	0.0269405	2.24451
66673	Sorcs3	sortilin-related VPS10 domain containing receptor 3	VPS10 domain-containing receptor SorCS3	0.641918	3.96876	5.80411	4.96868e-05	0.0271548	2.20349
13003	Vcan	versican	versican core protein|PG-M core protein|chondroitin sulfate proteoglycan core protein 2|large fibroblast proteoglycan	0.392065	8.38603	5.7301	5.64555e-05	0.029752	2.08859
14958	H1f0	H1 histone family, member 0	histone H1.0|H1-0 histone|histone H1'|histone H1(0)|myD196	-0.356959	8.928	-5.69903	5.95782e-05	0.030315	2.04009
320924	Ccbe1	collagen and calcium binding EGF domains 1	collagen and calcium-binding EGF domain-containing protein 1|full of fluid protein homolog	-0.764428	3.30626	-5.66671	6.30198e-05	0.0309974	1.98946
239650	Ccdc184	coiled-coil domain containing 184	coiled-coil domain-containing protein 184	0.564526	4.99785	5.61343	6.91528e-05	0.0324101	1.90564
11906	Zfhx3	zinc finger homeobox 3	zinc finger homeobox protein 3|AT motif-binding factor 1|AT-binding transcription factor 1|ZFH-3|alpha-fetoprotein enhancer-binding protein|zinc finger homeodomain protein 3	0.793986	5.4345	6.11981	7.46776e-05	0.0324101	1.8978
243339	Tmem130	transmembrane protein 130	transmembrane protein 130	0.519342	7.24712	5.74128	7.31404e-05	0.0324101	1.87663
16875	Lhx8	LIM homeobox protein 8	LIM/homeobox protein Lhx8|LIM homeo box protein 8|LIM homeobox protein 7|LIM/homeobox protein Lhx7	0.777769	4.2637	5.63438	7.27667e-05	0.0324101	1.86675
225049	Ttc7	tetratricopeptide repeat domain 7	tetratricopeptide repeat protein 7A|TPR repeat protein 7A	-1.25311	2.16809	-5.53874	7.8822e-05	0.0332314	1.78733
108030	Lin7a	lin-7 homolog A (C. elegans)	protein lin-7 homolog A|lin 7 homolog a|mLin-7|mammalian LIN-7 1|mammalian lin-seven protein 1|veli-1|vertebrate homolog of C. elegans Lin-7 type 1|vertebrate lin-7 homolog 1	0.591645	4.69197	5.4788	8.75972e-05	0.0354615	1.69175
114142	Foxp2	forkhead box P2	forkhead box protein P2	0.437237	5.75127	5.4578	9.09096e-05	0.0354615	1.6581
241062	Pgap1	post-GPI attachment to proteins 1	GPI inositol-deacylase|post-GPI attachment to proteins factor 1	0.379145	7.52213	5.45524	9.13212e-05	0.0354615	1.65401
77018	Col25a1	collagen, type XXV, alpha 1	collagen alpha-1(XXV) chain|col25a1|collagen-like Alzheimer amyloid plaque component|procollagen, type XXV, alpha 1	0.79824	3.31881	5.39098	0.000102342	0.0377598	1.55063
78283	Map7d2	MAP7 domain containing 2	MAP7 domain-containing protein 2|novel E-MAP-115 family protein	0.599763	4.8193	5.38421	0.000103582	0.0377598	1.5397
14170	Fgf15	fibroblast growth factor 15	fibroblast growth factor 15|FGF-15	0.653391	4.36756	5.37701	0.000104917	0.0377598	1.52807
16873	Lhx5	LIM homeobox protein 5	LIM/homeobox protein Lhx5|LIM homeo box protein 5	0.751078	3.57471	5.34465	0.000111142	0.0389961	1.47569
19275	Ptprn	protein tyrosine phosphatase, receptor type, N	receptor-type tyrosine-protein phosphatase-like N|PTP IA-2|R-PTP-N	0.643182	4.08244	5.33221	0.000113637	0.0389961	1.45551
76484	Kndc1	kinase non-catalytic C-lobe domain (KIND) containing 1	kinase non-catalytic C-lobe domain-containing protein 1|KIND domain-containing protein 1|protein very KIND|ras-GEF domain-containing family member 2	0.478437	4.75126	5.31658	0.000116856	0.0391579	1.43011
18516	Pbx3	pre B cell leukemia homeobox 3	pre-B-cell leukemia transcription factor 3|homeobox protein PBX3	0.38991	6.67728	5.29402	0.000121669	0.0391579	1.3934
13640	Efna5	ephrin A5	ephrin-A5|EPH-related receptor tyrosine kinase ligand 7	0.579488	4.55508	5.28112	0.000124513	0.0391579	1.37236
12308	Calb2	calbindin 2	calretinin	0.558677	4.32374	5.28017	0.000124724	0.0391579	1.37083
14586	Gfra2	glial cell line derived neurotrophic factor family receptor alpha 2	GDNF family receptor alpha-2|GDNF receptor beta|GDNFR-alpha-2|GDNFR-beta|GFR alpha 2|NRTNR-alpha|NTNR-alpha|TGF-beta-related neurotrophic factor receptor 2|neurturin receptor alpha	0.734917	3.5286	5.23933	0.000134213	0.0398635	1.30405
246086	Onecut3	one cut domain, family member 3	one cut domain family member 3|one cut homeobox 3|transcription factor ONECUT-3	1.35884	0.95048	5.22148	0.000138592	0.0398635	1.2748
12311	Calcr	calcitonin receptor	calcitonin receptor|calcitonin receptor isoform Cla-2|calcitonin receptor isoform Clb-2	1.57741	1.39118	5.21529	0.000140439	0.0398635	1.26295
243621	Iqsec3	IQ motif and Sec7 domain 3	IQ motif and SEC7 domain-containing protein 3	0.431164	5.26136	5.20391	0.000143048	0.0398635	1.24595
19649	Robo3	roundabout guidance receptor 3	roundabout homolog 3|retinoblastoma inhibiting gene 1|retinoblastoma-inhibiting gene 1 protein	1.08904	3.49188	5.47142	0.000152498	0.0409138	1.24015
237711	Eml6	echinoderm microtubule associated protein like 6	echinoderm microtubule-associated protein-like 6	0.621279	4.0917	5.19946	0.000144202	0.0398635	1.23863
56846	Necab3	N-terminal EF-hand calcium binding protein 3	N-terminal EF-hand calcium-binding protein 3|X11L-binding protein 51|amyloid beta (A4) precursor protein-binding family A member 1 binding protein|amyloid beta (A4) precursor protein-binding, family A, member 2 binding protein|amyloid beta A4 protein-binding family A member 2-binding protein|mXB51	-0.596104	4.12951	-5.19422	0.000145569	0.0398635	1.23002
50708	Hist1h1c	histone cluster 1, H1c	histone H1.2|H1 VAR.1|H1 histone family, member 2|histone 1, H1c|histone H1	-0.708877	3.49777	-5.19304	0.000145882	0.0398635	1.22807
56808	Cacna2d2	calcium channel, voltage-dependent, alpha 2/delta subunit 2	voltage-dependent calcium channel subunit alpha-2/delta-2|alpha 2 delta calcium channel subunit|ducky|protein ducky|voltage-gated calcium channel subunit alpha-2/delta-2	0.451634	6.36547	5.15748	0.000155878	0.0410739	1.16783
77771	Csrnp3	cysteine-serine-rich nuclear protein 3	cysteine/serine-rich nuclear protein 3|TGF-beta induced apoptosis protein 2	0.350165	7.51575	5.12871	0.000163879	0.0424244	1.12192
218440	Ankrd34b	ankyrin repeat domain 34B	ankyrin repeat domain-containing protein 34B|cytosolic phosphoprotein DP58|dendritic phosphoprotein 58 kDa|dendritic protein of 58 kDa	1.34205	1.06722	5.08968	0.000175909	0.0447475	1.05721
18039	Nefl	neurofilament, light polypeptide	neurofilament light polypeptide|68 kDa neurofilament protein|neurofilament triplet L protein	0.520778	5.65287	5.12066	0.000178917	0.0447475	1.05
20751	Spr	sepiapterin reductase	sepiapterin reductase	-0.528401	4.31718	-5.054	0.000187709	0.046164	0.997857
13167	Dbi	diazepam binding inhibitor	acyl-CoA-binding protein|diazepam binding inhibitor, splice form 1b	-0.323242	7.30947	-5.02192	0.000199025	0.0481446	0.944313
26950	Vsnl1	visinin-like 1	visinin-like protein 1|NVL-1|NVP-1|neural visinin-like protein 1	0.667451	4.06477	4.9532	0.000225709	0.0537187	0.829124
19762	Rit2	Ras-like without CAAX 2	GTP-binding protein Rit2|GTP-binding protein Roc2|RAS-like protein expressed in neuron|ras-like protein expressed in neurons|ras-like without CAAX protein 2	0.797184	3.27763	4.94278	0.000230069	0.0538872	0.811595
52906	Ahi1	Abelson helper integration site 1	jouberin|abelson helper integration site 1 protein	0.346353	7.3621	4.91112	0.00024386	0.0562251	0.758235
230257	Ptbp3	polypyrimidine tract binding protein 3	polypyrimidine tract-binding protein 3|ROD1 regulator of differentiation 1|regulator of differentiation 1	0.384633	5.51946	4.90124	0.000248336	0.0563762	0.741559
11980	Atp8a1	ATPase, aminophospholipid transporter (APLT), class I, type 8A, member 1	phospholipid-transporting ATPase IA|ATPase 8A1, aminophospholipid transporter (APLT), class I|ATPase 8A1, p type|ATPase class I type 8A member 1|P4-ATPase flippase complex alpha subunit ATP8A1|chromaffin granule ATPase II|probable phospholipid-transporting ATPase IA	0.351158	6.59441	4.88028	0.000258121	0.0577097	0.706116
20274	Scn9a	sodium channel, voltage-gated, type IX, alpha	sodium channel protein type 9 subunit alpha|peripheral sodium channel 1|sodium channel 25|sodium channel, voltage-gated, type IX, alpha polypeptide|voltage-gated sodium channel Nav1.7 variant a|voltage-gated sodium channel Nav1.7 variant b|voltage-gated sodium channel alpha subunit Nav1.7	0.965341	3.30175	4.96105	0.000276441	0.0599877	0.670488
18574	Pde1b	phosphodiesterase 1B, Ca2+-calmodulin dependent	calcium/calmodulin-dependent 3',5'-cyclic nucleotide phosphodiesterase 1B|63 kDa Cam-PDE|cam-PDE 1B|phosphodiesterase 1B, Ca2+-calmodulin dependent, 63 kDa|phosphodiesterase 1B1, Ca2+-calmodulin dependent, 63 kDa	-0.315531	6.9014	-4.84435	0.00027583	0.0599877	0.645231
214240	Disp2	dispatched RND tramsporter family member 2	protein dispatched homolog 2|dispatched B|dispatched homolog 2	0.306033	7.21194	4.81274	0.000292451	0.0622873	0.591512
233744	Spon1	spondin 1, (f-spondin) extracellular matrix protein	spondin-1|F-spondin	0.61883	4.56911	4.84253	0.00029548	0.0622873	0.590684
69538	Antxr1	anthrax toxin receptor 1	anthrax toxin receptor 1|tumor endothelial marker 8	-0.484974	4.52541	-4.78733	0.000306562	0.0628356	0.54823
100129	Gpr153	G protein-coupled receptor 153	probable G-protein coupled receptor 153|G protein-coupled receptor PGR1	0.508431	4.66242	4.78727	0.000306598	0.0628356	0.548121
76142	Ppp1r14c	protein phosphatase 1, regulatory inhibitor subunit 14C	protein phosphatase 1 regulatory subunit 14C|PKC-potentiated PP1 inhibitory protein|kinase-enhanced PP1 inhibitor	-0.535274	5.33873	-4.83358	0.00032122	0.0649305	0.522981
50779	Rgs6	regulator of G-protein signaling 6	regulator of G-protein signaling 6	-0.504402	4.29592	-4.74644	0.000330774	0.0658629	0.478374
13643	Efnb3	ephrin B3	ephrin-B3	0.349829	7.75646	4.73813	0.000335928	0.0658629	0.464158
18549	Pcsk2	proprotein convertase subtilisin/kexin type 2	neuroendocrine convertase 2|KEX2-like endoprotease 2|NEC 2|prohormone convertase 2|proprotein convertase 2	0.586007	4.39243	4.73289	0.000339223	0.0658629	0.455183
52389	Adgra1	adhesion G protein-coupled receptor A1	adhesion G protein-coupled receptor A1|G protein coupled receptor Gpr123|G protein-coupled receptor 123|probable G-protein coupled receptor 123	0.673775	3.08864	4.6863	0.000370029	0.070911	0.375233
11553	Adra2c	adrenergic receptor, alpha 2c	alpha-2C adrenergic receptor|alpha-2 adrenergic receptor subtype C4|alpha-2C adrenoceptor|alpha-2C adrenoreceptor|alpha-2CAR|subtype alpha2-C4	-0.735281	2.8468	-4.64723	0.000398091	0.0753106	0.307957
664883	Nova1	neuro-oncological ventral antigen 1	RNA-binding protein Nova-1|ventral neuron-specific protein 1	0.596638	6.28269	5.02322	0.000457743	0.0767818	0.28723
11423	Ache	acetylcholinesterase	acetylcholinesterase	0.702215	2.82621	4.63186	0.00040972	0.0765295	0.281446
23937	Mab21l2	mab-21-like 2 (C. elegans)	protein mab-21-like 2	1.66485	1.02051	4.65596	0.000434302	0.0767818	0.24287
70638	Fam189a1	family with sequence similarity 189, member A1	protein FAM189A1	0.529304	4.16658	4.6035	0.000432114	0.0767818	0.232437
23965	Tenm3	teneurin transmembrane protein 3	teneurin-3|odd Oz/ten-m homolog 3|protein Odd Oz/ten-m homolog 3|ten-3|tenascin-M3|teneurin-3 transcript variant A0B0|teneurin-3 transcript variant A0B1|teneurin-3 transcript variant A1B0|teneurin-3 transcript variant A1B1|teneurin-3 transcript variant A2B0|teneurin-3 transcript variant A2B1|teneurin-3 transcript variant A3B0|teneurin-3 transcript variant A3B1	0.3175	7.3497	4.59712	0.000437322	0.0767818	0.2214
72043	Sulf2	sulfatase 2	extracellular sulfatase Sulf-2	0.411839	6.45369	4.61663	0.000443408	0.0767818	0.216141
332937	Tfap2e	transcription factor AP-2, epsilon	transcription factor AP-2-epsilon|AP2-epsilon|activating enhancer-binding protein 2-epsilon	2.13968	-0.41146	4.58894	0.000444099	0.0767818	0.207232
16370	Irs4	insulin receptor substrate 4	insulin receptor substrate 4|phosphoprotein of 160 kDa|pp160	1.1355	2.08077	4.57857	0.000452847	0.0767818	0.18926
23882	Gadd45g	growth arrest and DNA-damage-inducible 45 gamma	growth arrest and DNA damage-inducible protein GADD45 gamma|cytokine-responsive protein CR6|growth arrest and DNA-damage-inducible, gamma	-0.353959	5.80438	-4.57501	0.000455887	0.0767818	0.183095
11676	Aldoc	aldolase C, fructose-bisphosphate	fructose-bisphosphate aldolase C|aldolase 3, C isoform|brain-type aldolase|scrapie responsive gene 2|scrapie-responsive protein 2|zebrin II	-0.480859	7.05463	-4.77889	0.000495919	0.077301	0.171331
574403	Fam196b	family with sequence similarity 196, member B	INSYN2B protein|protein FAM196B|inhibitory synaptic factor family member 2B	0.703007	2.90005	4.56336	0.000465992	0.0767818	0.16289
16976	Lrpap1	low density lipoprotein receptor-related protein associated protein 1	alpha-2-macroglobulin receptor-associated protein|alpha-2-MRAP|alpha-2-macroglobulin receptor-associated protein precursor (alpha-2-MRAP)|heparin-binding protein 44	-0.310285	6.78585	-4.56164	0.000467506	0.0767818	0.159901
12322	Camk2a	calcium/calmodulin-dependent protein kinase II alpha	calcium/calmodulin-dependent protein kinase type II subunit alpha|CaMK II|alpha-CaMKII|caM kinase II subunit alpha|caMK-II subunit alpha	0.358434	5.8478	4.56073	0.000468309	0.0767818	0.158321
381338	Lonrf2	LON peptidase N-terminal domain and ring finger 2	LON peptidase N-terminal domain and RING finger protein 2	0.285512	7.12246	4.55142	0.000476596	0.0772819	0.142152
319468	Ppm1h	protein phosphatase 1H (PP2C domain containing)	protein phosphatase 1H	0.484665	4.26777	4.52667	0.000499361	0.077301	0.0991352
26875	Pclo	piccolo (presynaptic cytomatrix protein)	protein piccolo|aczonin|brain-derived HLMN protein|multidomain presynaptic cytomatrix protein	0.355553	6.64219	4.52187	0.000503908	0.077301	0.0907781
75320	Etnk1	ethanolamine kinase 1	ethanolamine kinase 1|EKI 1	0.328646	7.42265	4.52085	0.000504877	0.077301	0.0890065
353326	Rtl1	retrotransposon Gaglike 1	retrotransposon-like protein 1|mammalian retrotransposon derived protein 1|paternally expressed gene 11 protein|retrotransposon-derived protein PEG11	1.40822	0.589636	4.51358	0.00051186	0.077301	0.07634
226896	Tfap2d	transcription factor AP-2, delta	transcription factor AP-2-delta|AP2-delta|activating enhancer-binding protein 2-delta	-0.616605	3.11827	-4.50976	0.000515564	0.077301	0.0696902
21823	Th	tyrosine hydroxylase	tyrosine 3-monooxygenase|tyrosine 3-hydroxylase	0.955484	1.67609	4.50831	0.000516983	0.077301	0.067155
242481	Palm2	paralemmin 2	paralemmin-2	0.545319	4.45637	4.50131	0.000523857	0.077301	0.0549727
329178	Unc80	unc-80, NALCN activator	protein unc-80 homolog|NALCN channel associated protein|mUNC-80|unc-80 homolog	0.668971	3.17459	4.49382	0.000531326	0.077301	0.0419143
94249	Slc24a3	solute carrier family 24 (sodium/potassium/calcium exchanger), member 3	sodium/potassium/calcium exchanger 3|Na(+)/K(+)/Ca(2+)-exchange protein 3|solute carrier family 24 member 3	0.532392	4.10705	4.49092	0.000534249	0.077301	0.0368537
331374	Dgkk	diacylglycerol kinase kappa	diacylglycerol kinase kappa	0.772633	2.89494	4.48491	0.000540358	0.077301	0.0263653
16658	Mafb	v-maf musculoaponeurotic fibrosarcoma oncogene family, protein B (avian)	transcription factor MafB|Kreisler (maf-related) leucine zipper protein|V-maf musculoaponeurotic fibrosarcoma oncogene homolog B|maf-B|segmentation protein Kr|transcription factor Maf-1	-0.434026	4.95888	-4.48351	0.000541792	0.077301	0.0239219
58178	Sorcs1	sortilin-related VPS10 domain containing receptor 1	VPS10 domain-containing receptor SorCS1|VPS10 domain receptor protein SORCS 1	0.437464	4.74583	4.48057	0.000544816	0.077301	0.0187866
80892	Zfhx4	zinc finger homeodomain 4	zinc finger homeobox protein 4|zinc finger homeodomain protein 4	0.480878	6.14683	4.58122	0.000610774	0.0834498	-0.0398425
18481	Pak3	p21 (RAC1) activated kinase 3	serine/threonine-protein kinase PAK 3|CDC42/RAC effector kinase PAK-B|beta-PAK|p21 protein (Cdc42/Rac)-activated kinase 3|p21-activated kinase 3	0.297258	7.45073	4.44163	0.000586527	0.0823332	-0.0492852
12426	Cckbr	cholecystokinin B receptor	gastrin/cholecystokinin type B receptor|CCK-B receptor|CCK-B/gastrin receptor|CCK2/gastrin receptor|cholecystokinin-2 receptor	1.38882	0.295499	4.43689	0.000591825	0.0823332	-0.0575855
53870	Cntn6	contactin 6	contactin-6|mNB-3|neural recognition molecule NB-3	0.891576	2.46197	4.43228	0.000597022	0.0823332	-0.0656542
434128	Pnmal2	PNMA-like 2	PNMA-like protein 2	0.342248	8.13277	4.40529	0.000628417	0.0844885	-0.112968
212398	Frat2	frequently rearranged in advanced T cell lymphomas 2	GSK-3-binding protein FRAT2|FRAT-2	-0.482182	4.91829	-4.40411	0.000629827	0.0844885	-0.115037
71063	Zfp597	zinc finger protein 597	zinc finger protein 597	0.396821	4.92712	4.3904	0.000646456	0.0859379	-0.1391
228777	Nrsn2	neurensin 2	neurensin-2|nrsn2	0.710263	3.06377	4.38419	0.000654141	0.086183	-0.150012
22772	Zic2	zinc finger protein of the cerebellum 2	zinc finger protein ZIC 2|GENA 29|Zic family member 2 (odd-paired homolog, Drosophila)|kumba|odd-paired homolog	0.501448	5.68334	4.48026	0.000711176	0.0904664	-0.184352
269994	Gsg1l	GSG1-like	germ cell-specific gene 1-like protein|GSG1-like protein	-0.38682	4.89122	-4.35509	0.000691405	0.0896798	-0.201184
15372	Hmx2	H6 homeobox 2	homeobox protein HMX2|H6 homeo box 2|NK-related homeobox|homeobox protein Nkx-5.2	2.39006	-0.784867	4.35401	0.000692836	0.0896798	-0.203095
52837	Tmx4	thioredoxin-related transmembrane protein 4	thioredoxin-related transmembrane protein 4|thioredoxin domain containing 13|thioredoxin domain-containing protein 13	0.313847	7.48806	4.34857	0.000700059	0.0898267	-0.212675
12032	Bcan	brevican	brevican core protein	-0.545354	5.44075	-4.4967	0.000756304	0.0953848	-0.226309
214058	Megf11	multiple EGF-like-domains 11	multiple epidermal growth factor-like domains protein 11|multiple EGF-like domains protein 11	0.406277	4.61237	4.2806	0.00079709	0.0996768	-0.332626
19726	Rfx3	regulatory factor X, 3 (influences HLA class II expression)	transcription factor RFX3|regulatory factor X 3	0.308632	6.72362	4.26955	0.000814123	0.10014	-0.352171
231207	Cpeb2	cytoplasmic polyadenylation element binding protein 2	cytoplasmic polyadenylation element-binding protein 2|CPE-binding protein 2	0.391593	4.98287	4.2694	0.000814368	0.10014	-0.352449
11931	Atp1b1	ATPase, Na+/K+ transporting, beta 1 polypeptide	sodium/potassium-transporting ATPase subunit beta-1|sodium/potassium ATPase beta subunit|sodium/potassium-dependent ATPase subunit beta-1	0.311053	6.16012	4.22544	0.000885949	0.108042	-0.430344
12290	Cacna1e	calcium channel, voltage-dependent, R type, alpha 1E subunit	voltage-dependent R-type calcium channel subunit alpha-1E|brain calcium channel II|calcium channel, L type, alpha-1 polypeptide|calcium channel, voltage-dependent, L type, alpha 1E subunit|voltage-gated calcium channel subunit alpha Cav2.3	0.338643	6.76389	4.19061	0.000947237	0.113404	-0.492208
99686	AI606473	expressed sequence AI606473	-	0.665715	3.54016	4.18945	0.000949354	0.113404	-0.494273
237847	Rtn4rl1	reticulon 4 receptor-like 1	reticulon-4 receptor-like 1|nogo receptor-like 2|nogo-66 receptor homolog 2|nogo-66 receptor-related protein 3|rtn4rl1	0.698516	2.82358	4.18693	0.000953967	0.113404	-0.498757
331474	Rtl5	retrotransposon Gag like 5	retrotransposon Gag-like protein 5|retrotransposon gag domain-containing protein 4|gag-like protein|retrotransposon gag domain containing 4	0.307264	6.5206	4.18283	0.000961507	0.113404	-0.506039
245555	Nexmif	neurite extension and migration factor	neurite extension and migration factor|protein KIAA2022|XLMR protein related to neurite extension	0.346531	6.47066	4.17915	0.000968342	0.113404	-0.512591
73181	Nfatc4	nuclear factor of activated T cells, cytoplasmic, calcineurin dependent 4	nuclear factor of activated T-cells, cytoplasmic 4|NF-AT3|NF-ATc4|NFATc4|T-cell transcription factor NFAT3|nfatc4|transcription complex subunit NF-ATc4	-0.454557	5.21734	-4.17852	0.00100314	0.115643	-0.539006
11858	Rnd2	Rho family GTPase 2	rho-related GTP-binding protein RhoN|aplysia ras-related homolog N (RhoN)|ras homolog N (RhoN)|ras homolog gene family, member N|rho-related GTP-binding protein Rho7	-0.339846	6.69852	-4.16129	0.00100218	0.115643	-0.544369
56386	B4galt6	UDP-Gal:betaGlcNAc beta 1,4-galactosyltransferase, polypeptide 6	beta-1,4-galactosyltransferase 6|UDP-Gal:beta-GlcNAc beta-1,4-galactosyltransferase 6|UDP-Gal:glucosylceramide beta-1,4-galactosyltransferase|UDP-galactose:beta-N-acetylglucosamine beta-1,4-galactosyltransferase 6|b4Gal-T6|beta-1, 4-galactosyltransferase VI|beta-1,4-GalTase 6|beta4Gal-T6|glucosylceramide beta-1,4-galactosyltransferase|lacCer synthase|lactosylceramide synthase	0.312074	6.20704	4.15407	0.00101621	0.116242	-0.557227
75974	Dock11	dedicator of cytokinesis 11	dedicator of cytokinesis protein 11|ACG|activated Cdc42-associated guanine nucleotide exchange factor|spleen specific 238 kDa protein with PH domain|zizimin-2	0.292454	6.29354	4.14634	0.00103145	0.117078	-0.571002
105689	Mycbp2	MYC binding protein 2, E3 ubiquitin protein ligase	E3 ubiquitin-protein ligase MYCBP2|MYC binding protein 2|Myc-binding protein 2|RING-type E3 ubiquitin transferase MYCBP2|mycbp2|pam, highwire, rpm 1|pam/highwire/rpm-1 protein|probable E3 ubiquitin-protein ligase MYCBP2|protein Magellan|protein associated with Myc	0.265287	8.35252	4.13339	0.00105751	0.118703	-0.594089
15373	Hmx3	H6 homeobox 3	homeobox protein HMX3|H6 homeo box 3|homeobox protein H6 family member 3|homeobox protein Nkx-5.1	2.21785	-0.537674	4.13717	0.00106632	0.118703	-0.598859
71946	Endod1	endonuclease domain containing 1	endonuclease domain-containing 1 protein	0.522261	3.47376	4.12274	0.00107946	0.118703	-0.613095
77630	Prdm8	PR domain containing 8	PR domain zinc finger protein 8|PR domain-containing protein 8	-0.344703	6.48593	-4.12025	0.00108464	0.118703	-0.617529
320116	Fndc9	fibronectin type III domain containing 9	fibronectin type III domain-containing protein 9|fibronectin type-III domain-containing protein C5orf40 homolog	0.735448	2.32221	4.11961	0.00108599	0.118703	-0.618681
16521	Kcnj5	potassium inwardly-rectifying channel, subfamily J, member 5	G protein-activated inward rectifier potassium channel 4|cardiac inward rectifier|heart KATP channel|inward rectifier K(+) channel Kir3.4|potassium channel, inwardly rectifying subfamily J member 5	1.01482	1.09177	4.10731	0.00111207	0.12066	-0.64064
15939	Ier5	immediate early response 5	immediate early response gene 5 protein	-0.325825	7.56112	-4.10071	0.00112632	0.121046	-0.652425
228942	Cbln4	cerebellin 4 precursor protein	cerebellin-4|cerebellin-like glycoprotein 1	0.836724	1.87992	4.09809	0.00113204	0.121046	-0.65711
19418	Rasgrf2	RAS protein-specific guanine nucleotide-releasing factor 2	ras-specific guanine nucleotide-releasing factor 2|ras guanine nucleotide exchange factor 2	0.687998	2.54059	4.08928	0.00115145	0.121534	-0.672842
242915	Garem2	GRB2 associated regulator of MAPK1 subtype 2	GRB2-associated and regulator of MAPK protein 2|GRB2 associated, regulator of MAPK1-like|GRB2-associated and regulator of MAPK protein-like|GRB2-associated and regulator of MAPK1-like|family with sequence similarity 59, member B|protein FAM59B	-0.296564	5.95831	-4.08505	0.00116089	0.121534	-0.680401
217143	Gpr179	G protein-coupled receptor 179	probable G-protein coupled receptor 179|GPR158-like 1 receptor	1.56525	-0.273693	4.08451	0.00116211	0.121534	-0.681369
21338	Tacr3	tachykinin receptor 3	neuromedin-K receptor|NK-3 receptor|Nk3 receptor|neurokinin 3 receptor|neurokinin B receptor|neuromedin K receptor	1.32211	0.34563	4.08121	0.00116954	0.121534	-0.687274
51793	Ddah2	dimethylarginine dimethylaminohydrolase 2	N(G),N(G)-dimethylarginine dimethylaminohydrolase 2|Clone 7u|dimethylargininase-2	-0.256279	8.21661	-4.07021	0.00119468	0.122562	-0.706955
271564	Vps13a	vacuolar protein sorting 13A	vacuolar protein sorting-associated protein 13A|chorea-acanthocytosis protein homolog|vps13a	0.366368	5.00471	4.06961	0.00119606	0.122562	-0.70802
13483	Dpp6	dipeptidylpeptidase 6	dipeptidyl aminopeptidase-like protein 6|DPPX|dipeptidyl aminopeptidase-related protein|dipeptidyl peptidase IV-like protein|dipeptidyl peptidase VI|dipeptidylpeptidase VI|inversion, Chr 5, Harwell 6, proximal	0.299059	6.58128	4.05869	0.00122158	0.123569	-0.727564
108897	Aif1l	allograft inflammatory factor 1-like	allograft inflammatory factor 1-like|ionized calcium binding adapter molecule 2	-0.288689	6.06549	-4.05825	0.00122262	0.123569	-0.728356
319713	Ablim3	actin binding LIM protein family, member 3	actin-binding LIM protein 3|abLIM-3	0.318793	6.08647	4.0406	0.00126508	0.125758	-0.759956
72511	2610316D01Rik	RIKEN cDNA 2610316D01 gene	-	0.683946	3.17686	4.03976	0.00126716	0.125758	-0.761472
230863	Sh2d5	SH2 domain containing 5	SH2 domain-containing protein 5|vascular SH2 domain-containing protein	0.588381	3.43422	4.03866	0.00126985	0.125758	-0.763439
27385	Magel2	melanoma antigen, family L, 2	MAGE-like protein 2|melanoma antigen-like gene 2|necdin-like 1|protein nS7	0.614019	5.40106	4.33953	0.0014751	0.135065	-0.772264
21869	Nkx2-1	NK2 homeobox 1	homeobox protein Nkx-2.1|thyroid nuclear factor 1|thyroid transcription factor 1|thyroid-specific enhancer-binding protein|tinman	0.377628	5.65862	4.03147	0.00128764	0.126669	-0.776316
78808	Stxbp5	syntaxin binding protein 5 (tomosyn)	syntaxin-binding protein 5|lethal(2) giant larvae protein homolog 3|tomosyn-1	0.3288	5.70832	4.0278	0.00129682	0.126728	-0.782895
239102	Zfhx2	zinc finger homeobox 2	zinc finger homeobox protein 2|zinc finger homeodomain protein 5	0.540003	6.95665	4.4196	0.00155874	0.13547	-0.789951
245607	Gprasp2	G protein-coupled receptor associated sorting protein 2	G-protein coupled receptor-associated sorting protein 2|prion protein ligand 5	0.364569	7.00518	4.05426	0.00137606	0.130768	-0.816226
72386	2610035D17Rik	RIKEN cDNA 2610035D17 gene	-	-0.474853	4.72085	-4.0096	0.00134499	0.129728	-0.816417
11637	Ak2	adenylate kinase 2	adenylate kinase 2, mitochondrial|AK 2|ATP-AMP transphosphorylase 2|ATP:AMP phosphotransferase|adenylate monophosphate kinase	-0.270898	6.18895	-4.00893	0.00134511	0.129728	-0.81674
269951	Idh2	isocitrate dehydrogenase 2 (NADP+), mitochondrial	isocitrate dehydrogenase [NADP], mitochondrial|ICD-M|IDH|IDP|NADP(+)-specific ICDH|NADP+-specific isocitrate dehydrogenase|oxalosuccinate decarboxylase	-0.280884	7.22385	-4.00023	0.00136799	0.130768	-0.832356
13429	Dnm1	dynamin 1	dynamin-1	0.25513	6.92021	3.9935	0.00138596	0.130768	-0.844438
214084	Slc18a2	solute carrier family 18 (vesicular monoamine), member 2	synaptic vesicular amine transporter|VAT2|monoamine transporter|solute carrier family 18 member 2|vesicular amine transporter 2|vesicular monoamine transporter 2	0.381017	5.35408	3.9915	0.00139133	0.130768	-0.848021
16011	Igfbp5	insulin-like growth factor binding protein 5	insulin-like growth factor-binding protein 5|IBP-5|IGF-binding protein 5	0.474588	6.96553	4.24432	0.00158526	0.13547	-0.85451
58810	Akr1a1	aldo-keto reductase family 1, member A1 (aldehyde reductase)	alcohol dehydrogenase [NADP(+)]|alcohol dehydrogenase|aldehyde reductase|aldo-keto reductase family 1 member A1|aldo-keto reductase family 1, member A4 (aldehyde reductase)	-0.255275	8.52273	-3.98293	0.00141467	0.132119	-0.863418
57257	Vav3	vav 3 oncogene	guanine nucleotide exchange factor VAV3|VAV-3	1.02226	3.44955	4.30199	0.00164625	0.13547	-0.864354
17311	Kitl	kit ligand	kit ligand|C-kit ligand|Steel factor|cloud gray|grizzle-belly|hematopoietic growth factor KL|mast cell growth factor|stem cell factor	0.33657	6.34134	3.97354	0.00144067	0.133701	-0.880279
18718	Pip4k2a	phosphatidylinositol-5-phosphate 4-kinase, type II, alpha	phosphatidylinositol 5-phosphate 4-kinase type-2 alpha|1-phosphatidylinositol 5-phosphate 4-kinase 2-alpha|PI(5)P 4-kinase type II alpha|PIP4KII-alpha|diphosphoinositide kinase 2-alpha|phosphatidylinositol-4-phosphate 5-kinase, type II, alpha|ptdIns(5)P-4-kinase isoform 2-alpha	0.341287	5.18943	3.96544	0.00146351	0.134972	-0.894843
12716	Ckmt1	creatine kinase, mitochondrial 1, ubiquitous	creatine kinase U-type, mitochondrial|acidic-type mitochondrial creatine kinase|ubiquitous mitochondrial creatine kinase	0.480116	3.87724	3.95869	0.00148282	0.135065	-0.906983
666938	Bend4	BEN domain containing 4	BEN domain-containing protein 4|bend4	0.349514	4.85738	3.94945	0.00150967	0.13547	-0.923598
66959	Dusp26	dual specificity phosphatase 26 (putative)	dual specificity protein phosphatase 26|dual-specificity phosphatase SKRP3	0.426626	4.96161	3.94116	0.00153419	0.13547	-0.938516
77300	Raph1	Ras association (RalGDS/AF-6) and pleckstrin homology domains 1	ras-associated and pleckstrin homology domains-containing protein 1|lamellipodin	0.283614	6.45336	3.93769	0.00154457	0.13547	-0.944759
53901	Rcan2	regulator of calcineurin 2	calcipressin-2|Down syndrome critical region gene 1-like 1|calcineurin inhibitory protein ZAKI-4|down syndrome candidate region 1-like protein 1|myocyte-enriched calcineurin interactin protein 2|myocyte-enriched calcineurin-interacting protein 2	0.363911	5.40155	3.93421	0.00155506	0.13547	-0.951028
241688	Dzank1	double zinc ribbon and ankyrin repeat domains 1	double zinc ribbon and ankyrin repeat-containing protein 1|ankyrin repeat-containing protein C20orf12 homolog|likely ortholog of H. sapiens chromosome 20 open reading frame 12 (C20orf12)	0.43504	4.35333	3.92864	0.00157198	0.13547	-0.961051
272790	Magee2	melanoma antigen, family E, 2	melanoma-associated antigen E2	0.405845	4.25398	3.92817	0.00157343	0.13547	-0.961901
223227	Sox21	SRY (sex determining region Y)-box 21	transcription factor SOX-21|DNA-binding protein SOX21|HMG-box protein SOX21|SRY-box containing gene 21	-0.343546	5.97634	-3.92666	0.00157805	0.13547	-0.964616
380728	Kcnh4	potassium voltage-gated channel, subfamily H (eag-related), member 4	potassium voltage-gated channel subfamily H member 4	0.536777	4.23291	3.92488	0.00159982	0.13547	-0.975191
211961	Asxl3	additional sex combs like 3, transcriptional regulator	putative Polycomb group protein ASXL3|additional sex combs like 3|additional sex combs-like protein 3|polycomb group protein	0.294027	6.42287	3.9176	0.00160609	0.13547	-0.980924
17760	Map6	microtubule-associated protein 6	microtubule-associated protein 6|stable tubule-only polypeptide	0.282139	7.76887	3.91729	0.00160708	0.13547	-0.981497
56363	Tmeff2	transmembrane protein with EGF-like and two follistatin-like domains 2	tomoregulin-2	0.386781	4.46456	3.91266	0.00162159	0.13547	-0.989819
105005	Fam84a	family with sequence similarity 84, member A	protein FAM84A	-0.321212	6.70497	-3.90883	0.00163372	0.13547	-0.996722
338362	Ust	uronyl-2-sulfotransferase	uronyl 2-sulfotransferase	-0.500541	4.13395	-3.90506	0.00164578	0.13547	-1.00353
107515	Lgr4	leucine-rich repeat-containing G protein-coupled receptor 4	leucine-rich repeat-containing G-protein coupled receptor 4|G protein-coupled receptor GPR48|G-protein coupled receptor 48	0.649636	3.56713	3.91483	0.00165996	0.13547	-1.00575
13644	Efs	embryonal Fyn-associated substrate	embryonal Fyn-associated substrate|SRC-interacting protein|signal-integrating protein	-0.295063	6.08846	-3.90181	0.00165622	0.13547	-1.00939
65100	Zic5	zinc finger protein of the cerebellum 5	zinc finger protein ZIC 5|Zic family member 5 (odd-paired homolog, Drosophila)|odd paired-related protein|odd-paired related|opa-related protein	0.729683	3.15088	3.90935	0.00166438	0.13547	-1.00987
74747	Ddit4	DNA-damage-inducible transcript 4	DNA damage-inducible transcript 4 protein|HIF-1 responsive RTP801|HIF-1 responsive protein RTP801|REDD-1|dexamethasone-induced gene 2 protein|protein regulated in development and DNA damage response 1	-0.311992	6.71683	-3.89728	0.00167088	0.13547	-1.01754
17988	Ndrg1	N-myc downstream regulated gene 1	protein NDRG1|N-myc downstream regulated 1|N-myc downstream-regulated gene 1 protein|protein Ndr1	-0.456422	6.15109	-4.04336	0.00184229	0.143468	-1.03184
72605	Car10	carbonic anhydrase 10	carbonic anhydrase-related protein 10|CA-RP X|CARP X|carbonic anhydrase-related protein X	0.541179	3.48241	3.8867	0.00170566	0.136824	-1.03662
68877	Maf1	MAF1 homolog, negative regulator of RNA polymerase III	repressor of RNA polymerase III transcription MAF1 homolog	-0.241154	7.06037	-3.8849	0.00171165	0.136824	-1.03987
17135	Mafk	v-maf musculoaponeurotic fibrosarcoma oncogene family, protein K (avian)	transcription factor MafK|erythroid transcription factor NF-E2 p18 subunit|nuclear factor, erythroid derived 2, ubiquitous|p18 NF-E2	-0.445214	4.11942	-3.88377	0.0017154	0.136824	-1.0419
227059	Slc39a10	solute carrier family 39 (zinc transporter), member 10	zinc transporter ZIP10|ZIP-10|solute carrier family 39 member 10|zrt- and Irt-like protein 10	0.282007	7.09791	3.86894	0.00176569	0.140078	-1.06865
14394	Gabra1	gamma-aminobutyric acid (GABA) A receptor, subunit alpha 1	gamma-aminobutyric acid receptor subunit alpha-1|GABA(A) receptor subunit alpha-1|GABAA alpha 1|GABAAR alpha1	0.605769	3.03615	3.86339	0.0017849	0.140845	-1.07867
20511	Slc1a2	solute carrier family 1 (glial high affinity glutamate transporter), member 2	excitatory amino acid transporter 2|EAAT2 variant mEAAT2/5UT2|EAAT2 variant mEAAT2/5UT5|glutamate transporter 1c|sodium-dependent glutamate/aspartate transporter 2|solute carrier family 1, member 2	0.503696	7.113	4.19428	0.00213563	0.149352	-1.08744
18102	Nme1	NME/NM23 nucleoside diphosphate kinase 1	nucleoside diphosphate kinase A|NDK A|NDP kinase A|expressed in non-metastatic cells 1, protein|metastasis inhibition factor NM23|non-metastatic cells 1, protein (NM23A) expressed in|nucleoside-diphosphate kinase 1|nucleotide diphosphate kinase|tumor metastatic process-associated protein	-0.25348	6.53787	-3.85178	0.00182576	0.143303	-1.09963
76982	Vxn	vexin	vexin|uncharacterized protein C8orf46 homolog	-0.405275	4.58816	-3.84576	0.00184731	0.143468	-1.1105
56873	Lmbr1	limb region 1	limb region 1 protein	0.32217	4.9547	3.84217	0.0018603	0.143521	-1.11699
20733	Spint2	serine protease inhibitor, Kunitz type 2	kunitz-type protease inhibitor 2|hepatocyte growth factor activator inhibitor type 2	-0.480558	3.87577	-3.83573	0.00188382	0.143521	-1.12862
94090	Trim9	tripartite motif-containing 9	E3 ubiquitin-protein ligase TRIM9|RING-type E3 ubiquitin transferase TRIM9|tripartite motif-containing protein 9	0.26552	6.16091	3.835	0.00188649	0.143521	-1.12993
241447	Cers6	ceramide synthase 6	ceramide synthase 6|LAG1 homolog, ceramide synthase 6|LAG1 longevity assurance homolog 6|longevity assurance homolog 6	0.280096	6.06193	3.83489	0.0018869	0.143521	-1.13013
17755	Map1b	microtubule-associated protein 1B	microtubule-associated protein 1B|MAP-1B|MAP1(X)|MAP1.2|Microtubule-associated protein 1B (MAP 1B) (MAP1.2) (MAP1(X))|microtubule-associated protein 5	0.239042	11.2935	3.82156	0.00193663	0.145756	-1.15422
67295	Rab3c	RAB3C, member RAS oncogene family	ras-related protein Rab-3C|small GTP-binding protein Rab3C	0.285084	7.88422	3.81685	0.00195449	0.145756	-1.16272
13829	Dmtn	dematin actin binding protein	dematin|erythrocyte membrane protein band 4.9|erythrocyte protein band 4.9	0.280868	5.64352	3.81595	0.00195794	0.145756	-1.16435
71586	Ifih1	interferon induced with helicase C domain 1	interferon-induced helicase C domain-containing protein 1|RIG-I-like receptor 2|helicase with 2 CARD domains|interferon induced with helicase C domain protein 1|melanoma differentiation-associated protein 5	1.05429	0.883286	3.80927	0.00198364	0.145756	-1.17643
723967	Mir9-2	microRNA 9-2	mir 9-2	-0.654823	3.04073	-3.80427	0.00200312	0.145756	-1.18548
67971	Tppp3	tubulin polymerization-promoting protein family member 3	tubulin polymerization-promoting protein family member 3	0.642955	3.03321	3.80206	0.00201179	0.145756	-1.18948
12829	Col4a4	collagen, type IV, alpha 4	collagen alpha-4(IV) chain|col4a4|procollagen, type IV, alpha 4	-1.39479	0.727413	-3.80142	0.00202528	0.145756	-1.19448
216459	Myl6b	myosin, light polypeptide 6B	myosin light chain 6B|myl6b|myosin light chain 1 slow a|smooth muscle and nonmuscle myosin light chain alkali 6B	-0.424573	4.52399	-3.79728	0.00203064	0.145756	-1.19811
333564	Fndc3c1	fibronectin type III domain containing 3C1	fibronectin type III domain containing protein 3C1|fibronectin domain-containing protein 3c|fibronectin type III domain containing protein 3C	1.01728	1.32675	3.79718	0.00203106	0.145756	-1.1983
16531	Kcnma1	potassium large conductance calcium-activated channel, subfamily M, alpha member 1	calcium-activated potassium channel subunit alpha-1|BK channel alpha subunit|BKCA alpha|KCa1.1|calcium-activated potassium channel, subfamily M subunit alpha-1|k(VCA)alpha|maxi K channel|slo homolog|slo-alpha|slowpoke homolog	0.452009	3.8653	3.79632	0.00203445	0.145756	-1.19985
80515	Rnf227	ring finger protein 227	Chd3 opposite strand transcript|chromodomain helicase DNA binding protein 3, opposite strand	0.289877	5.83253	3.79517	0.00203904	0.145756	-1.20194
69216	Svbp	small vasohibin binding protein	small vasohibin-binding protein|coiled-coil domain containing 23|coiled-coil domain-containing protein 23	-0.309433	5.45922	-3.79388	0.00204418	0.145756	-1.20427
20351	Sema4a	sema domain, immunoglobulin domain (Ig), transmembrane domain (TM) and short cytoplasmic domain, (semaphorin) 4A	semaphorin-4A|sema B|semaphorin-B	0.367839	4.65572	3.79113	0.00205519	0.145756	-1.20924
18420	Otp	orthopedia homeobox	homeobox protein orthopedia|orthopedia homolog	1.13434	1.58371	3.80526	0.00207842	0.146044	-1.21117
240332	Slc6a7	solute carrier family 6 (neurotransmitter transporter, L-proline), member 7	sodium-dependent proline transporter|slc6a7|solute carrier family 6 member 7	0.686147	2.6234	3.78966	0.0020611	0.145756	-1.2119
18746	Pkm	pyruvate kinase, muscle	pyruvate kinase PKM|pyruvate kinase 3|pyruvate kinase isozymes M1/M2|pyruvate kinase muscle isozyme	-0.23674	9.63303	-3.78883	0.00206445	0.145756	-1.2134
53881	Slc5a3	solute carrier family 5 (inositol transporters), member 3	sodium/myo-inositol cotransporter|Na(+)/myo-inositol cotransporter|sodium myo-inositol transporter 1|solute carrier family 5, member 3|solute carrier family 5, member alpha 3	0.380469	4.8899	3.76264	0.00217291	0.151243	-1.26081
77220	Tmem200a	transmembrane protein 200A	transmembrane protein 200A	0.460021	4.60313	3.75808	0.00219463	0.151369	-1.26979
330914	Arhgap32	Rho GTPase activating protein 32	rho GTPase-activating protein 32|GAB-associated Cdc42/Rac GTPase-activating protein|GTPase-activating protein for Cdc42 and Rac1|Rho GTPase activating protein 33 pseudogene|brain-specific Rho GTPase-activating protein|rac GTPase activating protein|rho-type GTPase-activating protein 32|rho/Cdc42/Rac GTPase-activating protein RICS|rhoGAP involved in the beta-catenin-N-cadherin and NMDA receptor sig…	0.232385	7.28854	3.75741	0.00219524	0.151369	-1.27028
70974	Pgm2l1	phosphoglucomutase 2-like 1	glucose 1,6-bisphosphate synthase	0.344155	6.75926	3.78574	0.00225979	0.154377	-1.27848
11409	Acads	acyl-Coenzyme A dehydrogenase, short chain	short-chain specific acyl-CoA dehydrogenase, mitochondrial|butyryl-CoA dehydrogenase	-0.413256	4.32533	-3.75049	0.00222515	0.152718	-1.28281
319953	Ttll1	tubulin tyrosine ligase-like 1	probable tubulin polyglutamylase TTLL1|PGs3|bM121M7.1 (novel protein (ortholog of human tubulin tyrosine ligase-like 1 (TTLL1)), isoform 1)|p49|tubulin polyglutamylase complex subunit 3|tubulin--tyrosine ligase-like protein 1	-0.2749	6.18264	-3.73337	0.00230093	0.156463	-1.31381
13447	Doc2b	double C2, beta	double C2-like domain-containing protein beta|doc2-beta|double C2 protein beta	0.352043	4.81575	3.72979	0.00231712	0.156841	-1.3203
75745	Rian	RNA imprinted and accumulated in nucleus	-	0.39513	8.07841	3.89071	0.00254919	0.162839	-1.32075
235582	Glyctk	glycerate kinase	glycerate kinase	0.53492	3.79342	3.72178	0.00235377	0.158174	-1.33483
407788	BC051142	cDNA sequence BC051142	uncharacterized protein C6orf10 homolog|testis specific basic protein	1.17866	0.661888	3.7208	0.00235825	0.158174	-1.33659
235380	Dmxl2	Dmx-like 2	dmX-like protein 2|rabconnectin-3	0.267332	7.62403	3.71355	0.00239198	0.159666	-1.34974
68498	Tspan11	tetraspanin 11	tetraspanin-11|tspan-11	-0.452526	3.96569	-3.70744	0.00242081	0.159666	-1.36083
103551	Epop	elongin BC and polycomb repressive complex 2 associated protein	elongin BC and Polycomb repressive complex 2-associated protein|ES cell-specific PRC2 subunit p48|elongin and polycomb associated protein|embryonic stem cell-specific PRC2 subunit p48|uncharacterized protein C17orf96 homolog	-0.469654	4.47273	-3.70769	0.00242204	0.159666	-1.36107
232664	Ccdc136	coiled-coil domain containing 136	coiled-coil domain-containing protein 136|taraco	-0.335197	6.10919	-3.70732	0.00242377	0.159666	-1.36174
218850	Fam208a	family with sequence similarity 208, member A	protein TASOR|protein FAM208A|retinoblastoma-associated protein 140|transgene activation suppressor protein	0.353058	6.39916	3.73757	0.00248726	0.161683	-1.36646
71691	Pnmal1	PNMA-like 1	paraneoplastic antigen-like protein 8A|PNMA-like protein 1	0.380338	5.58868	3.71566	0.00247128	0.161355	-1.37158
14396	Gabra3	gamma-aminobutyric acid (GABA) A receptor, subunit alpha 3	gamma-aminobutyric acid receptor subunit alpha-3|GABA(A) receptor subunit alpha-3	0.326107	5.35714	3.6989	0.00246163	0.161355	-1.37631
320292	Rasgef1b	RasGEF domain family, member 1B	ras-GEF domain-containing family member 1B|GPI-gamma 4	-0.317992	6.97521	-3.70476	0.00252398	0.162637	-1.39112
76438	Rftn1	raftlin lipid raft linker 1	raftlin|raft-linking protein	0.369263	4.53368	3.68782	0.00251563	0.162637	-1.3964
56739	Rec8	REC8 meiotic recombination protein	meiotic recombination protein REC8 homolog|REC8-like 1|cohesin Rec8p|meiotic cohesion Rec8	-0.457318	4.15277	-3.68185	0.00254525	0.162839	-1.40723
242894	Actr3b	ARP3 actin-related protein 3B	actin-related protein 3B|ARP3 actin-related protein 3 homolog B|actin-related protein 3-beta	-0.393091	4.54824	-3.67664	0.0025714	0.162993	-1.4167
14725	Lrp2	low density lipoprotein receptor-related protein 2	low-density lipoprotein receptor-related protein 2|glycoprotein 330	0.699975	2.79254	3.67449	0.00258224	0.162993	-1.42059
66090	Ypel3	yippee like 3	protein yippee-like 3|small ubiquitinated apoptotic protein	-0.265526	6.15265	-3.67301	0.00258972	0.162993	-1.42327
216505	Pik3ip1	phosphoinositide-3-kinase interacting protein 1	phosphoinositide-3-kinase-interacting protein 1|calcineurin-regulated kringle domain protein|calcineurin-regulated kringle domain-containing protein|kringle domain-containing protein HGFL	-0.362409	4.35902	-3.67182	0.00259579	0.162993	-1.42543
94229	Slc4a10	solute carrier family 4, sodium bicarbonate cotransporter-like, member 10	sodium-driven chloride bicarbonate exchanger|sodium bicarbonate cotransporter NBCn2-E|sodium bicarbonate cotransporter member 10 variant NBCn2-E'	0.452647	3.72325	3.66747	0.00261804	0.163694	-1.43334
13642	Efnb2	ephrin B2	ephrin-B2|EPH-related receptor tyrosine kinase ligand 5|HTK ligand	-0.267283	8.36647	-3.66152	0.00264876	0.164723	-1.44413
69029	Smdt1	single-pass membrane protein with aspartate rich tail 1	essential MCU regulator, mitochondrial|UPF0466 protein C22orf32 homolog, mitochondrial|single-pass membrane protein with aspartate-rich tail 1, mitochondrial	-0.265872	5.82144	-3.65997	0.00265683	0.164723	-1.44695
14560	Gdf10	growth differentiation factor 10	growth/differentiation factor 10|bone morphogenetic protein 3b	0.616304	2.64742	3.65456	0.00268515	0.165783	-1.45676
109676	Ank2	ankyrin 2, brain	ankyrin-2|ankyrin-B	0.224178	8.28962	3.6517	0.00270026	0.166021	-1.46195
108903	Tbcd	tubulin-specific chaperone d	tubulin-specific chaperone D|beta-tubulin cofactor D|tubulin-folding cofactor D	-0.239442	6.56027	-3.64604	0.00273041	0.166731	-1.47223
77994	Mir99ahg	Mir99a and Mirlet7c-1 host gene (non-protein coding)	-	0.876031	1.63793	3.64529	0.00273441	0.166731	-1.47359
22360	Nrsn1	neurensin 1	neurensin-1|vesicular membrane protein of 24 kDa|vesicular membrane protein p24	0.416315	4.36306	3.64293	0.00274713	0.166817	-1.47788
71911	Bdh1	3-hydroxybutyrate dehydrogenase, type 1	D-beta-hydroxybutyrate dehydrogenase, mitochondrial|3-hydroxybutyrate dehydrogenase (heart, mitochondrial)|b-hydroxybutyrate dehydrogenase	-0.274872	7.19047	-3.6338	0.00279679	0.168556	-1.49446
268595	D430019H16Rik	RIKEN cDNA D430019H16 gene	uncharacterized protein C14orf132 homolog	-0.219108	8.69961	-3.63342	0.00279886	0.168556	-1.49514
330485	Tmem145	transmembrane protein 145	transmembrane protein 145	0.351619	5.40102	3.63139	0.00281003	0.168556	-1.49883
381290	Atp2b4	ATPase, Ca++ transporting, plasma membrane 4	plasma membrane calcium-transporting ATPase 4	-0.24936	6.81656	-3.62806	0.00282847	0.168721	-1.50488
53860	2009-09-01	septin 9	septin-9|MLL septin-like fusion|SL3-3 integration site 1 protein	-0.259327	7.79742	-3.62677	0.00283564	0.168721	-1.50723
239652	Zfp641	zinc finger protein 641	zinc finger protein 641	0.470738	3.56132	3.62454	0.00284809	0.168781	-1.51128
545192	Baiap3	BAI1-associated protein 3	BAI1-associated protein 3|brain-specific angiogenesis inhibitor I-associated protein 3	0.55842	3.1926	3.62015	0.00287272	0.169559	-1.51925
22032	Traf4	TNF receptor associated factor 4	TNF receptor-associated factor 4|cysteine-rich motif associated to RING and Traf domains protein 1	-0.251029	7.17321	-3.61703	0.00289036	0.169921	-1.52491
53618	Fut8	fucosyltransferase 8	alpha-(1,6)-fucosyltransferase|GDP-L-Fuc:N-acetyl-beta-D-glucosaminide alpha1,6-fucosyltransferase|GDP-fucose--glycoprotein fucosyltransferase|alpha1-6FucT|glycoprotein 6-alpha-L-fucosyltransferase	0.389704	5.42432	3.62724	0.00297294	0.172711	-1.53954
207474	Kctd12b	potassium channel tetramerisation domain containing 12b	potassium channel tetramerisation domain containing 12b	0.647865	2.68512	3.60351	0.00296812	0.172711	-1.54948
68077	Nop53	NOP53 ribosome biogenesis factor	ribosome biogenesis protein NOP53|glioma tumor suppressor candidate region gene 2|glioma tumor suppressor candidate region gene 2 protein|preS1-binding protein	-0.255218	6.90359	-3.60316	0.00297013	0.172711	-1.5501
230735	Epha10	Eph receptor A10	ephrin type-A receptor 10	1.11512	1.44577	3.61221	0.00301993	0.174753	-1.55728
15444	Hpca	hippocalcin	neuron-specific calcium-binding protein hippocalcin	-0.547276	4.94544	-3.74608	0.00329421	0.184688	-1.55806
207819	4930539E08Rik	RIKEN cDNA 4930539E08 gene	uncharacterized protein C6orf222 homolog	1.19398	0.0307932	3.58904	0.00305369	0.17549	-1.57577
213056	Fam126b	family with sequence similarity 126, member B	protein FAM126B	0.418098	4.50493	3.58689	0.0030666	0.17549	-1.57968
108013	Celf4	CUGBP, Elav-like family member 4	CUGBP Elav-like family member 4|CUG-BP- and ETR-3-like factor 4|RNA-binding protein BRUNOL-4|bruno-like 4, RNA binding protein|bruno-like protein 4	0.229347	8.02216	3.5866	0.00306835	0.17549	-1.5802
14365	Fzd3	frizzled class receptor 3	frizzled-3|frizzled homolog 3|fz-3|mFz3	0.247234	8.09303	3.57536	0.00313688	0.178717	-1.60064
22031	Traf3	TNF receptor-associated factor 3	TNF receptor-associated factor 3|CD40 receptor-associated factor 1|RING-type E3 ubiquitin transferase TRAF3	0.247332	6.74379	3.55406	0.00327096	0.184688	-1.63935
13842	Epha8	Eph receptor A8	ephrin type-A receptor 8|EPH- and ELK-related kinase|Ephrin type-A receptor 8 precursor (Tyrosine-protein kinase receptor EEK) (EPH-and ELK-related kinase)|tyrosine-protein kinase receptor EEK	0.481454	3.83722	3.552	0.00328424	0.184688	-1.6431
319807	Nwd2	NACHT and WD repeat domain containing 2	NACHT and WD repeat domain-containing protein 2|hematological and neurological expressed 1	0.624711	3.31957	3.55397	0.00329818	0.184688	-1.64503
14561	Gdf11	growth differentiation factor 11	growth/differentiation factor 11|GDF-11|bone morphogenetic protein 11	0.407591	4.11376	3.54891	0.00330426	0.184688	-1.64872
19739	Rgs9	regulator of G-protein signaling 9	regulator of G-protein signaling 9|ROS GAP	0.411697	4.58291	3.53927	0.00336745	0.187267	-1.66624
17242	Mdk	midkine	midkine|retinoic acid-induced differentiation factor|retinoic acid-responsive protein	-0.306661	6.95089	-3.5472	0.00342654	0.187267	-1.67421
19735	Rgs2	regulator of G-protein signaling 2	regulator of G-protein signaling 2	0.363346	5.3361	3.53421	0.00340112	0.187267	-1.67544
53321	Cntnap1	contactin associated protein-like 1	contactin-associated protein 1|MHDNIV|caspr1|neurexin 4 (contactin associated protein)|neurexin IV|neurexin-4|paranodin	0.83539	1.80601	3.5342	0.00340123	0.187267	-1.67547
26399	Map2k6	mitogen-activated protein kinase kinase 6	dual specificity mitogen-activated protein kinase kinase 6|MAP kinase kinase 6|MAPK/ERK kinase 6|protein kinase, mitogen activated, kinase 6	-0.308331	5.60124	-3.5325	0.00341259	0.187267	-1.67856
68972	Tatdn3	TatD DNase domain containing 3	putative deoxyribonuclease TATDN3	0.709706	2.72356	3.53207	0.00341546	0.187267	-1.67933
15114	Hap1	huntingtin-associated protein 1	huntingtin-associated protein 1	0.321504	7.13017	3.56716	0.00351122	0.189175	-1.68128
76366	Mtif3	mitochondrial translational initiation factor 3	translation initiation factor IF-3, mitochondrial|IF-3(Mt)|IF-3Mt|IF3(mt)|IF3mt	-0.345595	4.45062	-3.52749	0.00344637	0.187656	-1.68766
19259	Ptpn5	protein tyrosine phosphatase, non-receptor type 5	tyrosine-protein phosphatase non-receptor type 5|neural-specific protein-tyrosine phosphatase|striatum-enriched protein-tyrosine phosphatase	0.237191	6.92119	3.52176	0.00348541	0.189084	-1.69808
69352	Necab1	N-terminal EF-hand calcium binding protein 1	N-terminal EF-hand calcium-binding protein 1|EF-hand calcium-binding protein 1	0.539629	3.29315	3.5139	0.00353972	0.189175	-1.71237
12443	Ccnd1	cyclin D1	G1/S-specific cyclin-D1	0.284652	6.80982	3.5137	0.00354116	0.189175	-1.71275
26414	Mapk10	mitogen-activated protein kinase 10	mitogen-activated protein kinase 10|JNK3 beta1 protein kinase|JNK3 beta2 protein kinase|MAP kinase 10|MAP kinase p49 3F12|SAPK/Erk/kinase 2|c-Jun N-terminal kinase 3|stress-activated protein kinase JNK3	0.219569	7.23791	3.51156	0.00355608	0.189175	-1.71664
433931	Pigg	phosphatidylinositol glycan anchor biosynthesis, class G	GPI ethanolamine phosphate transferase 2	0.378257	3.98211	3.51122	0.00355842	0.189175	-1.71725
243538	Cfap100	cilia and flagella associated protein 100	cilia- and flagella-associated protein 100|coiled-coil domain containing 37|coiled-coil domain-containing protein 37	0.683167	2.36833	3.51043	0.00356402	0.189175	-1.7187
244281	Myo16	myosin XVI	unconventional myosin-XVI|neuronal tyrosine phosphorylated adaptor for phosphoinositide 3-kinase adaptor 3|neuronal tyrosine-phosphorylated phosphoinositide-3-kinase adapter 3|unconventional myosin-16	0.279042	5.84057	3.50713	0.00358721	0.189215	-1.7247
20663	Sos2	SOS Ras/Rho guanine nucleotide exchange factor 2	son of sevenless homolog 2	0.27116	5.71295	3.50667	0.00359042	0.189215	-1.72553
14802	Gria4	glutamate receptor, ionotropic, AMPA4 (alpha 4)	glutamate receptor 4|AMPA-selective glutamate receptor 4|glutamate receptor channel alpha 4|glutamate receptor ionotropic, AMPA 4|spike wave 1	0.309254	5.61391	3.49888	0.00364588	0.189494	-1.7397
245424	Gpr101	G protein-coupled receptor 101	probable G-protein coupled receptor 101|G protein-coupled receptor GPR101	2.01054	-1.34024	3.49862	0.00364777	0.189494	-1.74018
269774	Aak1	AP2 associated kinase 1	AP2 associated kinase 1|adaptor-associated kinase 1	0.21763	7.44248	3.49789	0.00365301	0.189494	-1.7415
78785	Clip4	CAP-GLY domain containing linker protein family, member 4	CAP-Gly domain-containing linker protein 4|restin-like protein 2	0.396007	3.95115	3.49729	0.00365731	0.189494	-1.74259
235281	Scn3b	sodium channel, voltage-gated, type III, beta	sodium channel subunit beta-3|brain and heart sodium channel beta 3 subunit	0.258926	7.38649	3.49693	0.00365993	0.189494	-1.74325
19771	Rlbp1	retinaldehyde binding protein 1	retinaldehyde-binding protein 1|cellular retinaldehyde-binding protein	-0.34368	6.38268	-3.53243	0.00378624	0.191	-1.74882
22213	Ube2g2	ubiquitin-conjugating enzyme E2G 2	ubiquitin-conjugating enzyme E2 G2|E2 ubiquitin-conjugating enzyme G2|ubiquitin carrier protein G2|ubiquitin-conjugating enzyme 7 homolog|ubiquitin-protein ligase G2	-0.285388	6.13523	-3.49018	0.00370886	0.191	-1.75553
19270	Ptprg	protein tyrosine phosphatase, receptor type, G	receptor-type tyrosine-protein phosphatase gamma|Protein-tyrosine phosphatase gamma precursor (R-PTP-gamma)|R-PTP-gamma	0.225532	6.80628	3.48752	0.00372831	0.191	-1.76036
75731	Idnk	idnK gluconokinase homolog (E. coli)	probable gluconokinase|gluconate kinase	-0.42593	3.82742	-3.48575	0.00374134	0.191	-1.76359
67298	Gprasp1	G protein-coupled receptor associated sorting protein 1	G-protein coupled receptor-associated sorting protein 1|GASP-1	0.256918	8.87836	3.48406	0.00375381	0.191	-1.76666
13639	Efna4	ephrin A4	ephrin-A4|EPH-related receptor tyrosine kinase ligand 4	-0.363036	4.14382	-3.48298	0.00376178	0.191	-1.76863
319448	Fndc3a	fibronectin type III domain containing 3A	fibronectin type-III domain-containing protein 3A|fibronectin domain-containing protein 3a	0.240221	6.91539	3.48146	0.00377304	0.191	-1.77139
23964	Tenm2	teneurin transmembrane protein 2	teneurin-2|odd Oz/ten-m homolog 2|protein Odd Oz/ten-m homolog 2|tenascin-M2	0.221511	6.69408	3.47711	0.00380545	0.191	-1.77929
15260	Hira	histone cell cycle regulator	protein HIRA|TUP1-like enhancer of split gene 1|TUP1-like enhancer of split protein 1|histone cell cycle regulation defective homolog A	-0.228539	7.31902	-3.47583	0.0038151	0.191	-1.78163
101809	Spred3	sprouty-related, EVH1 domain containing 3	sprouty-related, EVH1 domain-containing protein 3|Sprouty-related EVH1 domain-containing protein	0.32078	5.01661	3.47413	0.00382789	0.191	-1.78473
56191	Tro	trophinin	trophinin|melanoma antigen, family D, 3|necdin and trophinin like|trophinin-2	0.227541	7.79247	3.47366	0.00383138	0.191	-1.78557
28105	Trim36	tripartite motif-containing 36	E3 ubiquitin-protein ligase Trim36|RING-type E3 ubiquitin transferase TRIM36|acrosome RBCC protein|tripartite motif-containing protein 36	0.319259	5.32806	3.46913	0.00386576	0.191955	-1.79383
723950	Mir124a-2	microRNA 124a-2	mmu-mir-124-2|mmu-mir-124a-2	0.916604	1.01915	3.46722	0.00388027	0.191955	-1.79729
19051	Ppp1r17	protein phosphatase 1, regulatory subunit 17	protein phosphatase 1 regulatory subunit 17|G substrate|protein phosphatase 1, regulatory (inhibitor) 2	1.12779	0.213996	3.46601	0.00388957	0.191955	-1.7995
243548	Prickle2	prickle planar cell polarity protein 2	prickle-like protein 2|prickle homolog 2	0.288973	5.26275	3.46396	0.00390525	0.191956	-1.80322
15488	Hsd17b4	hydroxysteroid (17-beta) dehydrogenase 4	peroxisomal multifunctional enzyme type 2|17-beta-HSD 4|17-beta-hydroxysteroid dehydrogenase 4|D-bifunctional protein|multifunctional protein 2	-0.23129	6.94834	-3.46262	0.00391562	0.191956	-1.80567
75209	Sv2c	synaptic vesicle glycoprotein 2c	synaptic vesicle glycoprotein 2C|synaptic vesicle protein 2C	0.773195	2.20678	3.45867	0.00394615	0.191983	-1.81285
230126	Shb	src homology 2 domain-containing transforming protein B	SH2 domain-containing adapter protein B	-0.274892	6.46243	-3.4574	0.00395602	0.191983	-1.81516
19276	Ptprn2	protein tyrosine phosphatase, receptor type, N polypeptide 2	receptor-type tyrosine-protein phosphatase N2|IA-2 beta|PTP IA-2beta|R-PTP-N2|protein tyrosine phosphatase-NP	0.243313	6.18329	3.45628	0.00396476	0.191983	-1.8172
69459	Ubl7	ubiquitin-like 7 (bone marrow stromal cell-derived)	ubiquitin-like protein 7	-0.234087	6.28852	-3.45584	0.00396819	0.191983	-1.818
70571	Tcerg1l	transcription elongation regulator 1-like	transcription elongation regulator 1-like protein|transcription elongation regulator 1-like protein-like	0.591403	3.18248	3.45046	0.00401049	0.193395	-1.82779
65963	Tmem176b	transmembrane protein 176B	transmembrane protein 176B	-0.446638	4.66606	-3.47186	0.00408128	0.19397	-1.82875
23971	Papss1	3'-phosphoadenosine 5'-phosphosulfate synthase 1	bifunctional 3'-phosphoadenosine 5'-phosphosulfate synthase 1|PAPS synthase 1|PAPSS 1|SK 1|sulfurylase kinase 1	-0.220836	6.8948	-3.44827	0.00402781	0.193597	-1.83177
243659	Styk1	serine/threonine/tyrosine kinase 1	tyrosine-protein kinase STYK1|NOK kinase|mNOK|novel oncogene with kinase domain	0.984403	0.927954	3.44241	0.00407452	0.19397	-1.84243
22295	Cdh23	cadherin 23 (otocadherin)	cadherin-23|age related hearing loss 1|bobby|bustling|modifier of deaf waddler|otocadherin|waltzer	0.945136	1.81479	3.44672	0.00408815	0.19397	-1.84247
240590	Dmrt3	doublesex and mab-3 related transcription factor 3	doublesex- and mab-3-related transcription factor 3	-0.531836	3.5151	-3.44101	0.00408581	0.19397	-1.84498
260297	Prrt1	proline-rich transmembrane protein 1	proline-rich transmembrane protein 1|dispanin subfamily D member 1|synapse differentiation-induced protein 4	0.465577	4.07881	3.4346	0.00413764	0.195689	-1.85663
338370	Nalcn	sodium leak channel, non-selective	sodium leak channel non-selective protein|voltage gated channel like 1|voltage gated channel-like protein 1	0.348303	4.83505	3.42774	0.00419399	0.197721	-1.86913
268860	Abat	4-aminobutyrate aminotransferase	4-aminobutyrate aminotransferase, mitochondrial|(S)-3-amino-2-methylpropionate transaminase|4-aminobutyrate transaminase|GABA aminotransferase|GABA transaminase|GABA transferase|beta-alanine oxoglutarate aminotransferase|gamma-amino-N-butyrate transaminase	0.252687	6.66308	3.42233	0.00423889	0.19905	-1.87896
104009	Qsox1	quiescin Q6 sulfhydryl oxidase 1	sulfhydryl oxidase 1|skin sulfhydryl oxidase	-0.335744	4.87305	-3.4211	0.00424917	0.19905	-1.8812
23963	Tenm1	teneurin transmembrane protein 1	teneurin-1|protein Odd Oz/ten-m homolog 1|tenascin-M1	0.429076	4.14375	3.41906	0.0042663	0.19922	-1.88492
56068	Ammecr1	Alport syndrome, mental retardation, midface hypoplasia and elliptocytosis chromosomal region gene 1	AMME syndrome candidate gene 1 protein homolog|Alport syndrome, mental retardation, midface hypoplasia and elliptocytosis chromosomal region gene 1 homolog	0.476656	3.08766	3.41455	0.00430434	0.199936	-1.89312
23807	Arih2	ariadne RBR E3 ubiquitin protein ligase 2	E3 ubiquitin-protein ligase ARIH2|ARI-2|RING-type E3 ubiquitin transferase ARIH2|ariadne 2|ariadne homolog 2|protein ariadne-2 homolog|ubcM4-interacting protein 48	-0.239455	5.87475	-3.41403	0.00430873	0.199936	-1.89406
100505386	Iqschfp	Iqcj and Schip1 fusion protein	IQCJ-SCHIP1 readthrough transcript protein|IQ motif containing J-schwannomin interacting protein 1 fusion protein|IQ motif containing J-schwannomin interacting protein 1 readthrough|schwannomin interacting protein 1 isoform IQCJ|schwannomin interacting protein 1 isoform IQCJs	1.58133	-1.01732	3.41134	0.00433161	0.200151	-1.89895
67972	Atp2b1	ATPase, Ca++ transporting, plasma membrane 1	plasma membrane calcium-transporting ATPase 1|plasma membrane calcium ATPase|plasma membrane calcium pump	0.21201	7.28135	3.4103	0.00434048	0.200151	-1.90084
216965	Taok1	TAO kinase 1	serine/threonine-protein kinase TAO1|serine/threonine protein kinase TAO1 homolog|thousand and one amino acid protein 1	0.211562	7.38303	3.40566	0.00438038	0.200799	-1.90929
320225	Catsperg1	cation channel sperm associated auxiliary subunit gamma 1	cation channel sperm-associated protein subunit gamma 1|cation channel, sperm-associated, gamma 1|catsper channel auxiliary subunit gamma 1	1.05206	0.60002	3.4055	0.00438175	0.200799	-1.90958
22350	Ezr	ezrin	ezrin|cytovillin|villin-2	-0.218281	7.49578	-3.40178	0.00441396	0.201648	-1.91634
12816	Col12a1	collagen, type XII, alpha 1	collagen alpha-1(XII) chain|procollagen, type XII, alpha 1	0.371351	4.49753	3.39254	0.0044951	0.204721	-1.93316
232333	Slc6a1	solute carrier family 6 (neurotransmitter transporter, GABA), member 1	sodium- and chloride-dependent GABA transporter 1|gamma-aminobutyric acid (GABA-A) transporter 1|solute carrier family 6 member 1	0.217684	7.38655	3.38196	0.00458976	0.207918	-1.95241
233060	Zfp382	zinc finger protein 382	zinc finger protein 382|KRAB/zinc finger suppressor protein 1|multiple zinc finger and krueppel-associated box protein KS1	0.406779	3.59386	3.38155	0.00459347	0.207918	-1.95315
20610	Sumo3	small ubiquitin-like modifier 3	small ubiquitin-related modifier 3|SMT3 (supressor of mif two, 3) homolog 1|SMT3 suppressor of mif two 3 homolog 3|ubiquitin-like protein SMT3A	-0.221695	7.15592	-3.37579	0.0046459	0.209367	-1.96363
207227	Stxbp5l	syntaxin binding protein 5-like	syntaxin-binding protein 5-like|insulin level locus 1|lethal(2) giant larvae protein homolog 4|tomosyn 2	0.414656	3.57984	3.37492	0.00465385	0.209367	-1.96521
544696	Tbc1d32	TBC1 domain family, member 32	protein broad-minded	0.452651	3.84307	3.36976	0.00470139	0.210302	-1.97459
26432	Plod2	procollagen lysine, 2-oxoglutarate 5-dioxygenase 2	procollagen-lysine,2-oxoglutarate 5-dioxygenase 2|lysyl hydroxylase 2	0.410482	4.35503	3.36957	0.00470314	0.210302	-1.97494
66230	Mrps28	mitochondrial ribosomal protein S28	28S ribosomal protein S28, mitochondrial|MRP-S28|S28mt	-0.449882	3.28173	-3.36269	0.00476733	0.211513	-1.98745
14184	Fgfr3	fibroblast growth factor receptor 3	fibroblast growth factor receptor 3|heparin-binding growth factor receptor	-0.213862	6.84381	-3.3624	0.00477007	0.211513	-1.98798
50765	Tfr2	transferrin receptor 2	transferrin receptor protein 2	0.88668	1.29882	3.36207	0.00477324	0.211513	-1.98859
228852	Ppp1r16b	protein phosphatase 1, regulatory subunit 16B	protein phosphatase 1 regulatory inhibitor subunit 16B|CAAX box protein TIMAP|TGF-beta-inhibited membrane-associated protein|protein phosphatase 1, regulatory (inhibitor) subunit 16B|whn-dependent transcript 4	-0.412675	5.08164	-3.39321	0.00494691	0.215966	-1.99582
240753	Plekha6	pleckstrin homology domain containing, family A member 6	pleckstrin homology domain-containing family A member 6|PEPP-3|PH domain-containing family A member 6|phosphoinositol 3-phosphate-binding protein-3	0.330311	6.49574	3.39606	0.00498905	0.216525	-1.99993
320541	Slc35e2	solute carrier family 35, member E2	solute carrier family 35 member E2A|solute carrier family 35 member E2	0.263459	5.57963	3.35507	0.00483954	0.213339	-2.00133
70549	Tln2	talin 2	talin-2	0.28806	6.04933	3.35467	0.00484335	0.213339	-2.00205
116837	Rims1	regulating synaptic membrane exocytosis 1	regulating synaptic membrane exocytosis protein 1|Rab3 effector|Rab3 interacting protein 1|rab3-interacting molecule 1|regulating synaptic membrane exocytosis 1 beta|synaptic exocytosis regulator 1	0.324196	4.65296	3.35235	0.00486549	0.213676	-2.00626
26381	Esrrg	estrogen-related receptor gamma	estrogen-related receptor gamma|estrogen receptor-related protein 3|estrogen-related receptor 3|nuclear receptor subfamily 3 group B member 3	0.307102	4.82864	3.35026	0.00488555	0.213921	-2.01006
230103	Npr2	natriuretic peptide receptor 2	atrial natriuretic peptide receptor 2|ANP-B|ANPR-B|NPR-B|Nppb receptor|atrial natriuretic peptide receptor type B|guanylate cyclase B|guanylyl cyclase-B|natriuretic peptide receptor B type	-0.266618	5.77137	-3.34008	0.00498464	0.216525	-2.02859
64138	Ctsz	cathepsin Z	cathepsin Z|cathepsin X	-0.343874	5.23167	-3.33314	0.00505326	0.218668	-2.0412
77552	Shisa4	shisa family member 4	protein shisa-4|shisa homolog 4|transmembrane protein 58	-0.313164	4.96302	-3.33135	0.00507106	0.218797	-2.04445
72401	Slc43a1	solute carrier family 43, member 1	large neutral amino acids transporter small subunit 3|L-type amino acid transporter 3|prostate cancer overexpressed gene 1|slc43a1	-0.603035	2.39981	-3.32706	0.00511414	0.220013	-2.05225
212531	Sh3bgrl2	SH3 domain binding glutamic acid-rich protein like 2	SH3 domain-binding glutamic acid-rich-like protein 2	-0.41227	5.19531	-3.37309	0.00531244	0.22399	-2.05281
21350	Tal2	T cell acute lymphocytic leukemia 2	T-cell acute lymphocytic leukemia protein 2 homolog|TAL-2	1.80995	-0.986183	3.32187	0.00516676	0.221172	-2.0617
75799	4930444P10Rik	RIKEN cDNA 4930444P10 gene	putative uncharacterized protein C8orf89 homolog	1.39002	0.234324	3.32145	0.00517108	0.221172	-2.06247
15107	Hadh	hydroxyacyl-Coenzyme A dehydrogenase	hydroxyacyl-coenzyme A dehydrogenase, mitochondrial|L-3-hydroxyacyl-Coenzyme A dehydrogenase, short chain|hydroxylacyl-Coenzyme A dehydrogenase-dehydrogenase|medium and short chain L-3-hydroxyacyl-coenzyme A dehydrogenase|short-chain 3-hydroxyacyl-CoA dehydrogenase	-0.33604	4.73885	-3.31765	0.00520989	0.222188	-2.06936
76071	Jakmip1	janus kinase and microtubule interacting protein 1	janus kinase and microtubule-interacting protein 1|GABA-B receptor-binding protein|gamma-aminobutyric acid (GABA-B) receptor binding protein|multiple alpha-helices and RNA-linker protein 1	-0.337409	5.71348	-3.32529	0.00530065	0.22399	-2.07647
208869	Dock3	dedicator of cyto-kinesis 3	dedicator of cytokinesis protein 3|modifier of cell adhesion|presenilin-binding protein	0.209176	6.70701	3.30971	0.00529204	0.22399	-2.08379
93723	Pcdhga11	protocadherin gamma subfamily A, 11	protocadherin gamma-A11	0.305084	5.33844	3.30772	0.00531286	0.22399	-2.08742
27050	Rps3	ribosomal protein S3	40S ribosomal protein S3	-0.215025	8.89441	-3.3034	0.00535829	0.225262	-2.09527
20254	Scg2	secretogranin II	secretogranin-2|chromogranin-C	0.362665	5.40318	3.32252	0.00545174	0.227892	-2.09617
14451	Gas1	growth arrest specific 1	growth arrest-specific protein 1	-0.254632	6.33266	-3.29734	0.00542271	0.227323	-2.10629
16392	Isl1	ISL1 transcription factor, LIM/homeodomain	insulin gene enhancer protein ISL-1|Islet 1|Lim-homeodomain protein Islet1|insulin related protein|islet-1	0.336705	5.35066	3.2864	0.0055409	0.230965	-2.12617
22352	Vim	vimentin	vimentin	-0.230111	9.01595	-3.28408	0.00556633	0.231371	-2.13039
18933	Prrx1	paired related homeobox 1	paired mesoderm homeobox protein 1|homeobox protein K-2|homeobox protein mHox|paired-related homeobox protein 1	0.387028	3.83541	3.28233	0.0055855	0.231516	-2.13356
71355	Col24a1	collagen, type XXIV, alpha 1	collagen alpha-1(XXIV) chain|procollagen, type XXIV, alpha 1	1.32557	0.0148826	3.27837	0.00562925	0.231634	-2.14075
74318	Hopx	HOP homeobox	homeodomain-only protein|homeobox only domain|homeobox-only protein|mOB1|odd homeobox 1|odd homeobox protein 1	-0.523337	3.17941	-3.27688	0.00564588	0.231634	-2.14347
22256	Ung	uracil DNA glycosylase	uracil-DNA glycosylase|UDG|uracil-DNA glycosylase nuclear isoform	-0.349215	4.47243	-3.27576	0.00565828	0.231634	-2.1455
69743	Casz1	castor zinc finger 1	zinc finger protein castor homolog 1|castor homolog 1, zinc finger|castor-related protein	0.579067	2.41761	3.27444	0.00567305	0.231634	-2.1479
78749	Filip1l	filamin A interacting protein 1-like	filamin A-interacting protein 1-like|downregulated in ovarian cancer 1-like|protein down-regulated in ovarian cancer 1 homolog	1.00146	1.48452	3.28339	0.00572813	0.23221	-2.14921
545370	Hmcn1	hemicentin 1	hemicentin-1|fibulin-6	0.736676	1.79011	3.2736	0.00568253	0.231634	-2.14944
381405	Zfp663	zinc finger protein 663	zinc finger protein 663	0.364262	4.08252	3.27359	0.00568254	0.231634	-2.14944
16956	Lpl	lipoprotein lipase	lipoprotein lipase|O 1-4-5	0.359912	4.73121	3.2704	0.00571846	0.23221	-2.15525
319478	Cxxc4	CXXC finger 4	CXXC-type zinc finger protein 4|inhibition of the Dvl and axin complex protein	0.573798	5.57294	3.55104	0.00709819	0.252111	-2.1576
12372	Casq1	calsequestrin 1	calsequestrin-1|calmitine|calsequestrin, skeletal muscle isoform	-0.540323	2.72549	-3.26797	0.00574592	0.232293	-2.15966
433022	Plcxd2	phosphatidylinositol-specific phospholipase C, X domain containing 2	PI-PLC X domain-containing protein 2	-0.314958	6.0435	-3.2747	0.00584381	0.234255	-2.1668
15982	Ifrd1	interferon-related developmental regulator 1	interferon-related developmental regulator 1|TPA-induced sequence 7|nerve growth factor-inducible protein PC4	-0.300712	5.65421	-3.26244	0.00580892	0.234198	-2.16971
17220	Mcm7	minichromosome maintenance complex component 7	DNA replication licensing factor MCM7|CDC47 homolog|mini chromosome maintenance deficient 7|minichromosome maintenance deficient 7	-0.202033	7.55773	-3.25698	0.00587168	0.234255	-2.17962
98970	Fibcd1	fibrinogen C domain containing 1	fibrinogen C domain-containing protein 1	0.454986	3.28085	3.25463	0.00589896	0.234255	-2.18389
226517	Smg7	Smg-7 homolog, nonsense mediated mRNA decay factor (C. elegans)	protein SMG7|EST1-like protein C	0.197325	7.27891	3.25458	0.00589958	0.234255	-2.18399
242620	Dmrta2	doublesex and mab-3 related transcription factor like family A2	doublesex- and mab-3-related transcription factor A2|doublesex- and mab-3-related transcription factor 5	-0.305385	5.57071	-3.2527	0.00592152	0.234255	-2.18741
52552	Parp8	poly (ADP-ribose) polymerase family, member 8	protein mono-ADP-ribosyltransferase PARP8|poly [ADP-ribose] polymerase 8|ADP-ribosyltransferase diphtheria toxin-like 16|PARP-8	0.284506	5.11387	3.25109	0.00594028	0.234255	-2.19032
19128	Pros1	protein S (alpha)	vitamin K-dependent protein S	0.510512	3.23853	3.25039	0.00594854	0.234255	-2.1916
66540	Fam107b	family with sequence similarity 107, member B	protein FAM107B|novel DUF1151 domain containing protein	-0.230732	6.6737	-3.24906	0.00596415	0.234255	-2.19402
229801	Tram1l1	translocation associated membrane protein 1-like 1	translocating chain-associated membrane protein 1-like 1	0.276269	5.07211	3.24887	0.00596635	0.234255	-2.19436
50766	Crim1	cysteine rich transmembrane BMP regulator 1 (chordin like)	cysteine-rich motor neuron 1 protein|CRIM-1	0.277109	5.38252	3.24864	0.0059691	0.234255	-2.19478
13121	Cyp51	cytochrome P450, family 51	lanosterol 14-alpha demethylase|cytochrome P450 51A1|cytochrome P450, 51|cytochrome P450-14DM|cytochrome P45014DM|cytochrome P450LI|sterol 14-alpha demethylase	0.244569	7.71167	3.24542	0.00600701	0.235118	-2.20061
269181	Mgat4a	mannoside acetylglucosaminyltransferase 4, isoenzyme A	alpha-1,3-mannosyl-glycoprotein 4-beta-N-acetylglucosaminyltransferase A|N-acetylglucosaminyltransferase IVa|N-glycosyl-oligosaccharide-glycoprotein N-acetylglucosaminyltransferase IVa|UDP-N-acetylglucosamine: alpha-1,3-D-mannoside beta-1,4-N-acetylglucosaminyltransferase IVa	0.32742	4.45929	3.24174	0.00605083	0.235255	-2.20731
260299	Cadm4	cell adhesion molecule 4	cell adhesion molecule 4|NECL-4|SynCAM 4|TSLC1-like 2|TSLC1-like protein 2|immunoglobulin superfamily, member 4C|membrane glycoprotein Tsll2|nectin-like protein 4	-0.247511	8.08651	-3.24156	0.00605288	0.235255	-2.20762
71900	Tmem106b	transmembrane protein 106B	transmembrane protein 106B	0.281843	6.10908	3.23994	0.00607232	0.235255	-2.21058
71795	Pitpnc1	phosphatidylinositol transfer protein, cytoplasmic 1	cytoplasmic phosphatidylinositol transfer protein 1|diabetic nephropathy-related protein|mammalian rdgB homolog beta|retinal degeneration B homolog beta	-0.242013	6.82038	-3.23977	0.00607429	0.235255	-2.21088
320429	Trank1	tetratricopeptide repeat and ankyrin repeat containing 1	TPR and ankyrin repeat-containing protein 1|lupus brain antigen 1	0.655933	5.94838	3.65874	0.00828104	0.268967	-2.2138
18710	Pik3r3	phosphoinositide-3-kinase regulatory subunit 3	phosphatidylinositol 3-kinase regulatory subunit gamma|PI3-kinase regulatory subunit gamma|PI3-kinase subunit p55-gamma|PI3K regulatory subunit gamma|phosphatidylinositol 3 kinase, regulatory subunit, polypeptide 3 (p55)|phosphatidylinositol 3-kinase 55 kDa regulatory subunit gamma|ptdIns-3-kinase regulatory subunit gamma|ptdIns-3-kinase regulatory subunit p55-gamma	0.24467	8.27624	3.23726	0.00610447	0.235805	-2.21544
16834	Cog1	component of oligomeric golgi complex 1	conserved oligomeric Golgi complex subunit 1|COG complex subunit 1|low density lipoprotein B|low density lipoprotein receptor defect B-complementing protein	-0.232607	6.14425	-3.23161	0.00617279	0.237822	-2.22569
319924	Apba1	amyloid beta (A4) precursor protein binding, family A, member 1	amyloid-beta A4 precursor protein-binding family A member 1|amyloid beta A4 precursor protein-binding family A member 1|UROP11-110|adapter protein X11alpha|mint-1|neuron-specific X11 protein|neuronal Munc18-1-interacting protein 1	0.225264	6.81737	3.22603	0.00624109	0.239715	-2.23583
407785	Ndufs6	NADH:ubiquinone oxidoreductase core subunit S6	NADH dehydrogenase [ubiquinone] iron-sulfur protein 6, mitochondrial|CI-13kD-A|NADH dehydrogenase (ubiquinone) Fe-S protein 6|NADH dehydrogenase Fe-S protein 6|NADH-ubiquinone oxidoreductase 13 kDa-A subunit|complex I-13kD-A	-0.332611	4.46997	-3.22286	0.00628022	0.239715	-2.24159
22255	Uncx	UNC homeobox	homeobox protein unc-4 homolog|Unc4.1 homeobox|homeobox protein Uncx4.1	0.93338	1.89999	3.24732	0.00642967	0.242031	-2.24289
12567	Cdk4	cyclin-dependent kinase 4	cyclin-dependent kinase 4|PSK-J3|cell division protein kinase 4|p34<PSK-J3>/cdk4|serine/threonine kinase	-0.191495	9.15878	-3.22197	0.00629124	0.239715	-2.2432
15108	Hsd17b10	hydroxysteroid (17-beta) dehydrogenase 10	3-hydroxyacyl-CoA dehydrogenase type-2|17-beta-HSD 10|17-beta-hydroxysteroid dehydrogenase 10|3-hydroxy-2-methylbutyryl-CoA dehydrogenase|3-hydroxyacyl-CoA dehydrogenase type II|endoplasmic reticulum-associated amyloid beta-peptide-binding protein|hydroxyacyl-Coenzyme A dehydrogenase, type II|mitochondrial RNase P protein 2|mitochondrial ribonuclease P protein 2|type II HADH	-0.268562	5.20652	-3.22154	0.00629659	0.239715	-2.24398
66374	2310011J03Rik	RIKEN cDNA 2310011J03 gene	UPF0449 protein C19orf25 homolog	-0.320117	4.31037	-3.22101	0.00630315	0.239715	-2.24494
12874	Cpd	carboxypeptidase D	carboxypeptidase D|gp180|metallocarboxypeptidase D	0.210094	6.30942	3.21816	0.00633866	0.240445	-2.25012
171166	Mcoln3	mucolipin 3	mucolipin-3|transient receptor potential channel mucolipin 3|varitint-waddler	1.65499	-1.14303	3.21414	0.0063891	0.241737	-2.25741
17750	Mt2	metallothionein 2	metallothionein-2|metallothionein-II	-0.604616	2.51394	-3.21137	0.00642404	0.242031	-2.26244
269132	Colgalt2	collagen beta(1-O)galactosyltransferase 2	procollagen galactosyltransferase 2|glycosyltransferase 25 domain containing 2|glycosyltransferase 25 family member 2|hydroxylysine galactosyltransferase 2	0.568807	2.39448	3.20648	0.00648626	0.24354	-2.27131
233332	Adamts17	a disintegrin-like and metallopeptidase (reprolysin type) with thrombospondin type 1 motif, 17	A disintegrin and metalloproteinase with thrombospondin motifs 17|ADAM metallopeptidase with thrombospondin type 1 motif, 17|disintegrin-like and metalloprotease (reprolysin type) with thrombospondin type 1 motif, 17	-0.494125	4.12724	-3.23146	0.00666549	0.24589	-2.27453
433586	Maml3	mastermind like transcriptional coactivator 3	mastermind-like protein 3|mastermind like 3|mastermind-2|mastermind-like 3	0.295053	5.13505	3.20395	0.00651865	0.244135	-2.2759
11836	Araf	Araf proto-oncogene, serine/threonine kinase	serine/threonine-protein kinase A-Raf|A-Raf proto-oncogene serine/threonine-protein kinase|proto-oncogene A-Raf|raf-related oncogene|v-raf murine sarcoma 3611 viral oncogene homolog 1	0.252118	6.60639	3.20182	0.00654605	0.24445	-2.27976
100088	Rcc1	regulator of chromosome condensation 1	regulator of chromosome condensation|chromosome condensation protein 1	-0.247978	5.76003	-3.20073	0.0065602	0.24445	-2.28175
11735	Ank3	ankyrin 3, epithelial	ankyrin-3|brain-specific ankyrin-G	0.190332	8.04044	3.19694	0.00660929	0.245178	-2.28861
237716	Gpr75	G protein-coupled receptor 75	probable G-protein coupled receptor 75	0.601073	2.12709	3.19666	0.00661297	0.245178	-2.28912
56376	Pdlim5	PDZ and LIM domain 5	PDZ and LIM domain protein 5|enigma homolog|enigma-like PDZ and LIM domains protein	0.465087	3.90797	3.19391	0.00664895	0.24589	-2.29412
19207	Ptch2	patched 2	protein patched homolog 2|patched homolog 2	0.571701	2.62844	3.19095	0.00668788	0.246101	-2.29949
69596	Ap5s1	adaptor-related protein 5 complex, sigma 1 subunit	AP-5 complex subunit sigma-1|adapter-related protein complex 5 sigma subunit|adaptor-related protein complex 5 sigma subunit|protein C20orf29 homolog	-0.438391	3.78912	-3.18873	0.00671712	0.246562	-2.30351
12286	Cacna1a	calcium channel, voltage-dependent, P/Q type, alpha 1A subunit	voltage-dependent P/Q-type calcium channel subunit alpha-1A|brain calcium channel I|calcium channel, L type, alpha-1 polypeptide|leaner|rocker|tottering|voltage-gated calcium channel subunit alpha Cav2.1	0.24542	5.92762	3.18459	0.00677216	0.247544	-2.31102
12468	Cct7	chaperonin containing Tcp1, subunit 7 (eta)	T-complex protein 1 subunit eta|CCT-eta|TCP-1-eta|chaperonin containing t-complex subunit eta|chaperonin subunit 7 (eta)	-0.197636	8.7875	-3.1842	0.00677743	0.247544	-2.31173
67568	Mrfap1	Morf4 family associated protein 1	MORF4 family-associated protein 1|mrfap1|protein associated with MRG of 14 kDa|protein associated with MRG, 14 kDa	-0.194283	7.70331	-3.18117	0.006818	0.248013	-2.31722
13824	Epb41l4a	erythrocyte membrane protein band 4.1 like 4a	band 4.1-like protein 4A|erythrocyte protein band 4.1-like 4|erythrocyte protein band 4.1-like 4a	0.332095	4.72891	3.18025	0.00683029	0.248013	-2.31888
80883	Ntng1	netrin G1	netrin-G1|laminet-1	0.999669	3.25354	3.43632	0.00843939	0.271311	-2.3208
20423	Shh	sonic hedgehog	sonic hedgehog protein|HHG-1|hemimelic extra toes|shh unprocessed N-terminal signaling and C-terminal autoprocessing domains|short digits	0.681858	1.82303	3.17839	0.00685547	0.248013	-2.32227
19092	Prkg2	protein kinase, cGMP-dependent, type II	cGMP-dependent protein kinase 2|cGK 2|cGK2|cGMP-dependent protein kinase II	0.850873	1.13076	3.17824	0.00685752	0.248013	-2.32254
12575	Cdkn1a	cyclin-dependent kinase inhibitor 1A (P21)	cyclin-dependent kinase inhibitor 1|CDK-interacting protein 1|melanoma differentiation-associated protein	0.527306	3.85268	3.20417	0.00702267	0.250588	-2.32274
12153	Bmp1	bone morphogenetic protein 1	bone morphogenetic protein 1|mammalian tolloid protein|procollagen C-proteinase	-0.251569	6.13558	-3.17488	0.006903	0.248882	-2.32863
14186	Fgfr4	fibroblast growth factor receptor 4	fibroblast growth factor receptor 4|CTLA-2-beta protein|fibroblast growth factor receptor 4 16 minus form|protein-tyrosine kinase receptor MPK-11	-1.20055	0.345382	-3.17398	0.00691525	0.248882	-2.33026
80981	Arl4d	ADP-ribosylation factor-like 4D	ADP-ribosylation factor-like protein 4D|ADP-ribosylation factor-like 5|ADP-ribosylation factor-like protein 4L|ADP-ribosylation factor-like protein 5	-0.319022	5.50198	-3.17186	0.00696566	0.250086	-2.33603
13796	Emx1	empty spiracles homeobox 1	homeobox protein EMX1|empty spiracles homolog 1|empty spiracles-like protein 1	-0.421055	5.79085	-3.28999	0.00775119	0.262982	-2.33851
56454	Aldh18a1	aldehyde dehydrogenase 18 family, member A1	delta-1-pyrroline-5-carboxylate synthase|P5CS|aldehyde dehydrogenase family 18 member A1|delta-1-pyrroline-5-carboxylate synthetase|glutamate gamma-semialdehyde synthetase|pyrroline-5-carboxylate synthetase (glutamate gamma-semialdehyde synthetase)	-0.202346	7.19939	-3.16786	0.00699919	0.250588	-2.34136
75599	Pcdh1	protocadherin 1	protocadherin-1	0.2989	5.63361	3.16559	0.00703059	0.250588	-2.34547
14677	Gnai1	guanine nucleotide binding protein (G protein), alpha inhibiting 1	guanine nucleotide-binding protein G(i) subunit alpha-1|adenylate cyclase-inhibiting G alpha protein|guanine nucleotide binding protein, alpha inhibiting 1	0.245171	6.00697	3.16006	0.00710749	0.252111	-2.35548
19017	Ppargc1a	peroxisome proliferative activated receptor, gamma, coactivator 1 alpha	peroxisome proliferator-activated receptor gamma coactivator 1-alpha|PPAR-gamma coactivator 1-alpha	0.410702	3.92453	3.15333	0.00720242	0.254865	-2.36769
353282	Sfmbt2	Scm-like with four mbt domains 2	scm-like with four MBT domains protein 2|Scm-related gene containing four mbt domain 2	0.78673	2.15699	3.15594	0.00724993	0.255322	-2.37027
19885	Rorc	RAR-related orphan receptor gamma	nuclear receptor ROR-gamma|RAR-related orphan receptor C|nuclear receptor RZR-gamma|nuclear receptor subfamily 1 group F member 3|retinoid-related orphan receptor-gamma|thymus orphan receptor	-1.09742	0.292432	-3.15129	0.00723137	0.255278	-2.37138
17345	Mki67	antigen identified by monoclonal antibody Ki 67	proliferation marker protein Ki-67|antigen KI-67|antigen KI-67 homolog|antigen Ki67 homolog|antigen identified by monoclonal antibody Ki-67 homolog	0.201463	8.78545	3.14827	0.00727455	0.255579	-2.37685
60344	Fign	fidgetin	fidgetin	0.671138	3.85562	3.27738	0.00817784	0.267566	-2.37885
20452	St8sia4	ST8 alpha-N-acetyl-neuraminide alpha-2,8-sialyltransferase 4	CMP-N-acetylneuraminate-poly-alpha-2,8-sialyltransferase|alpha-2,8-sialyltransferase 8D|polysialyltransferase-1|sialyltransferase 8 (alpha-2, 8-sialyltransferase) D|sialyltransferase 8D|sialyltransferase St8Sia IV|sialytransferase St8Sia IV	0.281243	5.9344	3.14465	0.00732664	0.256798	-2.38341
106557	Ldhal6b	lactate dehydrogenase A-like 6B	L-lactate dehydrogenase A-like 6B	2.12544	-1.57904	3.14197	0.00736542	0.256853	-2.38827
415115	Neurl2	neuralized E3 ubiquitin protein ligase 2	neuralized-like protein 2|neuralized-like 2	0.838057	1.2478	3.14179	0.00736809	0.256853	-2.3886
12359	Cat	catalase	catalase|catalase 1	-0.262567	6.51876	-3.14094	0.00738043	0.256853	-2.39014
227195	Ino80d	INO80 complex subunit D	INO80 complex subunit D	0.227192	5.95335	3.13928	0.00740461	0.257088	-2.39314
213391	Rassf4	Ras association (RalGDS/AF-6) domain family member 4	ras association domain-containing protein 4|Ras association (RalGDS/AF-6) domain family 4	-0.318403	4.6036	-3.13662	0.00744343	0.257829	-2.39795
109163	3010003L21Rik	RIKEN cDNA 3010003L21 gene	-	-0.747759	2.08795	-3.13298	0.00749708	0.25908	-2.40456
20913	Stxbp4	syntaxin binding protein 4	syntaxin-binding protein 4|STX4-interacting protein|syntaxin 4-interacting protein	0.245615	5.57817	3.12892	0.00755714	0.260038	-2.41189
18844	Plxna1	plexin A1	plexin-A1|plex 1|plexin-1	0.194342	8.56747	3.12873	0.00756006	0.260038	-2.41225
328329	Mast4	microtubule associated serine/threonine kinase family member 4	microtubule-associated serine/threonine-protein kinase 4|mast4	0.507927	5.20435	3.29149	0.00874274	0.274323	-2.41349
55949	Eef1b2	eukaryotic translation elongation factor 1 beta 2	elongation factor 1-beta|EF-1-beta|eukaryotic translation elongation factor 1-beta homolog	-0.189824	8.09185	-3.12737	0.00758029	0.260127	-2.4147
16068	Il18bp	interleukin 18 binding protein	interleukin-18-binding protein|interferon gamma-inducing factor-binding protein	0.677498	2.51384	3.12327	0.00764174	0.261287	-2.42212
66573	Dzip1	DAZ interacting protein 1	zinc finger protein DZIP1|DAZ-interacting protein 1 homolog	0.247051	6.81297	3.12276	0.00764949	0.261287	-2.42306
77605	H2afv	H2A histone family, member V	histone H2A.V|histone H2A.F/Z	-0.212575	7.1805	-3.11948	0.007699	0.262371	-2.42898
12663	Chml	choroideremia-like	rab proteins geranylgeranyltransferase component A 2|choroideraemia-like protein|choroideremia-like protein|rab escort protein-2	0.38792	3.84219	3.11596	0.0077526	0.262982	-2.43536
20747	Spop	speckle-type POZ protein	speckle-type POZ protein|HIB homolog 1|PDX-1 C-terminal-interacting factor 1	-0.187936	7.49431	-3.11307	0.00779683	0.263455	-2.44059
67731	Fbxo32	F-box protein 32	F-box only protein 32|atrogin 1|muscle atrophy F-box protein	-0.321184	4.29484	-3.11272	0.00780222	0.263455	-2.44122
12669	Chrm1	cholinergic receptor, muscarinic 1, CNS	muscarinic acetylcholine receptor M1|AChR M1|m1 muscarinic acetylcholine receptor protein	-0.797271	2.86869	-3.18812	0.00838395	0.270708	-2.44243
207259	Zbtb7c	zinc finger and BTB domain containing 7C	zinc finger and BTB domain-containing protein 7C|zinc finger and BTB domain containing 36|zinc finger and BTB domain-containing protein 36	0.498598	3.13761	3.11039	0.00783804	0.26406	-2.44543
226856	Lpgat1	lysophosphatidylglycerol acyltransferase 1	acyl-CoA:lysophosphatidylglycerol acyltransferase 1	0.198492	7.33678	3.10659	0.00789698	0.265185	-2.45231
12293	Cacna2d1	calcium channel, voltage-dependent, alpha2/delta subunit 1	voltage-dependent calcium channel subunit alpha-2/delta-1|dihydropyridine-sensitive calcium channel alpha 2|voltage-gated calcium channel subunit alpha-2/delta-1	0.240615	6.74543	3.10501	0.00792159	0.265185	-2.45517
233246	Ano5	anoctamin 5	anoctamin-5|gnathodiaphyseal dysplasia 1 protein homolog|integral membrane protein GDD1|transmembrane protein 16E	1.17213	-0.161517	3.10477	0.00792536	0.265185	-2.45561
226562	Prrc2c	proline-rich coiled-coil 2C	protein PRRC2C|BAT2 domain containing 1|BAT2 domain-containing protein 1|HLA-B-associated transcript 2-like 2|proline-rich and coiled-coil-containing protein 2C|protein BAT2-like 2	0.188999	8.39777	3.10309	0.00795163	0.265239	-2.45865
18191	Nrxn3	neurexin III	neurexin 3|neurexin-3-alpha	0.234851	6.40744	3.10135	0.00797881	0.265239	-2.46179
76634	1700110C19Rik	RIKEN cDNA 1700110C19 gene	-	1.3111	-0.516473	3.10122	0.0079809	0.265239	-2.46203
12398	Cbfa2t3	CBFA2/RUNX1 translocation partner 3	protein CBFA2T3|ETO/MTG8-related protein ETO-2|MTG8-related protein 2|eight twenty one protein 2|myeloid translocation gene-related protein 2	0.226804	6.33439	3.09871	0.00802052	0.265497	-2.46658
19221	Ptgfrn	prostaglandin F2 receptor negative regulator	prostaglandin F2 receptor negative regulator|prostaglandin F2-alpha receptor regulatory protein|prostaglandin F2-alpha receptor-associated protein	-0.236161	7.27126	-3.09844	0.00802464	0.265497	-2.46705
104383	Rcor2	REST corepressor 2	REST corepressor 2|RE1-silencing transcription factor (REST) co-repressor 1|REST co-repressor 2|co-repressor of Rest	-0.197333	7.9712	-3.09704	0.00804678	0.265634	-2.46958
212448	9330159F19Rik	RIKEN cDNA 9330159F19 gene	uncharacterized protein KIAA0408 homolog	0.226811	7.7017	3.09418	0.00809229	0.26654	-2.47476
338346	Gpr21	G protein-coupled receptor 21	probable G-protein coupled receptor 21|G protein-coupled receptor GPR21	-0.422966	4.22734	-3.09379	0.00814543	0.267503	-2.47901
93695	Gpnmb	glycoprotein (transmembrane) nmb	transmembrane glycoprotein NMB|dendritic cell-associated heparin sulfate proteoglycan-dependent integrin ligand|dendritic cell-associated transmembrane protein|iris pigment dispersion|osteoactivin	-1.86166	-1.24804	-3.09008	0.0081578	0.267503	-2.48216
234889	Gucy1a2	guanylate cyclase 1, soluble, alpha 2	guanylate cyclase soluble subunit alpha-2	0.294199	5.17512	3.0825	0.00828059	0.268967	-2.49588
116871	Mta3	metastasis associated 3	metastasis-associated protein MTA3	-0.307525	5.11601	-3.08241	0.00828203	0.268967	-2.49604
12778	Ackr3	atypical chemokine receptor 3	atypical chemokine receptor 3|C-X-C chemokine receptor type 7|G-protein coupled receptor RDC1 homolog|chemokine (C-X-C motif) receptor 7|chemokine orphan receptor 1	-0.265686	5.04828	-3.0817	0.00829358	0.268967	-2.49732
83924	Gpr137b	G protein-coupled receptor 137B	integral membrane protein GPR137B|transmembrane 7 superfamily member 1 protein	0.377852	3.89127	3.07984	0.00832397	0.269361	-2.50068
14228	Fkbp4	FK506 binding protein 4	peptidyl-prolyl cis-trans isomerase FKBP4|52 kDa FK506-binding protein|52 kDa FKBP|59 kDa immunophilin|FKBP59|HBI|HSP-binding immunophilin|PPIase FKBP4|immunophilin FKBP52|rotamase	-0.204132	8.57455	-3.07425	0.00841613	0.271154	-2.51079
225896	Ubxn1	UBX domain protein 1	UBX domain-containing protein 1|SAPK substrate protein 1|UBA/UBX 33.3 kDa protein|protein 2B28	-0.209764	6.92849	-3.06802	0.00851997	0.273066	-2.52205
20607	Sstr3	somatostatin receptor 3	somatostatin receptor type 3|SS-3-R|SS3-R|SS3R|SSR-28	-0.638118	3.07461	-3.09099	0.00872048	0.274323	-2.52246
13386	Dlk1	delta like non-canonical Notch ligand 1	protein delta homolog 1|adipocyte differentiation inhibitor protein|delta-like 1 homolog|fetal antigen 1|preadipocyte factor 1|stromal cell derived protein 1	0.802563	5.16025	3.48774	0.0120638	0.302895	-2.52434
72748	Hdhd3	haloacid dehalogenase-like hydrolase domain containing 3	haloacid dehalogenase-like hydrolase domain-containing protein 3	-0.782119	1.73244	-3.06653	0.00854496	0.273066	-2.52474
20621	Snn	stannin	stannin	-0.196389	8.60614	-3.06531	0.00856549	0.273066	-2.52694
104349	Zfp119a	zinc finger protein 119a	zinc finger protein 119a|KRAB zinc finger protein|zinc finger protein 119	-0.559778	2.48814	-3.06516	0.00856801	0.273066	-2.52721
72925	2001-03-01	membrane-associated ring finger (C3HC4) 1	E3 ubiquitin-protein ligase MARCH1|MARCH-I|RING-type E3 ubiquitin transferase MARCH1|membrane-associated RING finger protein 1|membrane-associated RING-CH protein I	0.439913	4.55807	3.09824	0.00891215	0.276197	-2.53144
24012	Rgs7	regulator of G protein signaling 7	regulator of G-protein signaling 7|Regulator of G-protein signaling 7 (RGS7)	0.366584	3.95003	3.06166	0.00862717	0.274323	-2.53352
207777	Tspoap1	TSPO associated protein 1	peripheral-type benzodiazepine receptor-associated protein 1|PBR-IP|RIM-BP1|RIMS-binding protein 1|benzodiazapine receptor associated protein 1|benzodiazepine receptor associated protein 1|peripheral benzodiazepine receptor-associated protein 1|peripheral benzodiazepine receptor-interacting protein	0.306928	7.06878	3.11325	0.00910306	0.27753	-2.53562
382620	Tmed8	transmembrane p24 trafficking protein 8	protein TMED8|maternal embryonic message 1|transmembrane emp24 domain containing 8	0.27049	5.32162	3.05776	0.0086936	0.274323	-2.54056
626391	Zfp951	zinc finger protein 951	kruppel-related zinc finger protein-like	-0.811599	1.1079	-3.05743	0.00869925	0.274323	-2.54116
13143	Dapk2	death-associated protein kinase 2	death-associated protein kinase 2|DAP kinase 2|DAP-kinase-related protein 1 beta isoform|DRP-1|death-associated kinase 2	1.16102	-0.322189	3.05695	0.00870758	0.274323	-2.54204
20265	Scn1a	sodium channel, voltage-gated, type I, alpha	sodium channel protein type 1 subunit alpha|sodium channel protein brain I subunit alpha|sodium channel protein type I subunit alpha|voltage-gated sodium channel subunit alpha Nav1.1	0.380641	4.10689	3.05569	0.00872906	0.274323	-2.5443
232400	A2ml1	alpha-2-macroglobulin like 1	ovostatin homolog	-1.22047	-0.428575	-3.05412	0.00875616	0.274323	-2.54714
19934	Rpl22	ribosomal protein L22	60S ribosomal protein L22|heparin-binding protein HBp15	-0.186563	7.81201	-3.0489	0.00884646	0.276197	-2.55656
242773	Slc45a1	solute carrier family 45, member 1	proton-associated sugar transporter A|DNb-5 homolog|PAST-A|deleted in neuroblastoma 5 protein homolog	-0.321636	4.35703	-3.04635	0.00889095	0.276197	-2.56116
54446	Nfat5	nuclear factor of activated T cells 5	nuclear factor of activated T-cells 5|T-cell transcription factor NFAT5|rel domain-containing transcription factor NFAT5|tonicity-responsive enhancer binding protein	0.257703	6.31937	3.04527	0.00890996	0.276197	-2.56312
77097	Tanc2	tetratricopeptide repeat, ankyrin repeat and coiled-coil containing 2	protein TANC2|tetratricopeptide repeat, ankyrin repeat and coiled-coil domain-containing protein 2	0.236361	7.42242	3.04473	0.00891948	0.276197	-2.5641
74868	Tmem65	transmembrane protein 65	transmembrane protein 65	0.235196	6.44919	3.04422	0.00892831	0.276197	-2.56501
239420	Csmd3	CUB and Sushi multiple domains 3	CUB and sushi domain-containing protein 3|CUB and sushi multiple domains protein 3	0.346175	3.97927	3.04275	0.0089543	0.27632	-2.56767
71711	Mus81	MUS81 structure-specific endonuclease subunit	crossover junction endonuclease MUS81|MUS81 endonuclease homolog	-0.250553	5.1328	-3.04067	0.00899091	0.27632	-2.57142
211468	Kcnh8	potassium voltage-gated channel, subfamily H (eag-related), member 8	potassium voltage-gated channel subfamily H member 8|ELK channel 3|ether-a-go-go-like potassium channel 3|potassium voltage-gated channel, subfamily H, member 8|voltage-gated potassium channel subunit Kv12.1	0.437781	3.19165	3.03986	0.00900525	0.27632	-2.57288
58244	Stx6	syntaxin 6	syntaxin-6	-0.19173	6.76689	-3.03975	0.00900718	0.27632	-2.57308
241919	Slc7a14	solute carrier family 7 (cationic amino acid transporter, y+ system), member 14	probable cationic amino acid transporter|solute carrier family 7, member 14	0.339067	4.1032	3.03643	0.00906624	0.277027	-2.57907
236539	Phgdh	3-phosphoglycerate dehydrogenase	D-3-phosphoglycerate dehydrogenase|3-phosphoglycerate dehyrogenase	-0.284195	5.25985	-3.03634	0.00906777	0.277027	-2.57922
17294	Mest	mesoderm specific transcript	mesoderm-specific transcript protein|paternally-expressed gene 1 protein	0.250127	8.19788	3.04035	0.00920184	0.278747	-2.58563
228061	Agps	alkylglycerone phosphate synthase	alkyldihydroxyacetonephosphate synthase, peroxisomal|alkyl-DHAP synthase	0.252576	6.29327	3.03201	0.00914546	0.278248	-2.58705
27412	Peg12	paternally expressed 12	paternally expressed 12|frequently rearranged in advanced T-cell lymphomas 3	-0.320354	4.66192	-3.03074	0.00916818	0.278366	-2.58932
16432	Itm2b	integral membrane protein 2B	integral membrane protein 2B|immature BRI2|integral membrane protein 2B (E25B protein)|transmembrane protein BRI	-0.208263	7.83738	-3.02796	0.00921852	0.278747	-2.59435
72014	Btbd17	BTB (POZ) domain containing 17	BTB/POZ domain-containing protein 17	-0.359538	4.15163	-3.02439	0.00928351	0.279379	-2.60079
13424	Dync1h1	dynein cytoplasmic 1 heavy chain 1	cytoplasmic dynein 1 heavy chain 1|cytoplasmic dynein heavy chain 1|dynein heavy chain, cytosolic|dynein heavy chain, retrograde transport|dynein, cytoplasmic, heavy chain 1|legs at odd angle|sprawling	0.186368	10.0411	3.02376	0.00929498	0.279379	-2.60192
57320	Park7	Parkinson disease (autosomal recessive, early onset) 7	protein/nucleic acid deglycase DJ-1|RNA-binding protein regulatory subunit|maillard deglycase|parkinson disease protein 7 homolog|parkinsonism-associated deglycase|protein DJ-1|protein deglycase DJ-1	-0.206843	6.67355	-3.02303	0.00930825	0.279379	-2.60323
14004	Chchd2	coiled-coil-helix-coiled-coil-helix domain containing 2	coiled-coil-helix-coiled-coil-helix domain-containing protein 2|coiled-coil-helix-coiled-coil-helix domain-containing protein 2, mitochondrial|ethanol induced 6	-0.285776	4.75148	-3.02266	0.00931517	0.279379	-2.60391
20377	Sfrp1	secreted frizzled-related protein 1	secreted frizzled-related protein 1|secreted frizzled-related sequence protein 1	-0.194065	7.84601	-3.02061	0.00935276	0.279711	-2.6076
14182	Fgfr1	fibroblast growth factor receptor 1	fibroblast growth factor receptor 1|basic fibroblast growth factor receptor 1|proto-oncogene c-Fgr	-0.220325	7.50661	-3.01999	0.00936415	0.279711	-2.60872
329782	4930570G19Rik	RIKEN cDNA 4930570G19 gene	-	0.767902	1.53213	3.01868	0.00938829	0.279866	-2.61108
12039	Bckdha	branched chain ketoacid dehydrogenase E1, alpha polypeptide	2-oxoisovalerate dehydrogenase subunit alpha, mitochondrial|BCKAD E1[a]|BCKDE1A|BCKDH E1-alpha|branched-chain alpha-keto acid dehydrogenase E1 component alpha chain	-0.333622	5.38139	-3.03157	0.00958545	0.280855	-2.61562
108686	Ccdc88a	coiled coil domain containing 88A	girdin|Akt-phosphorylation enhancer|Hook-related protein 1|coiled-coil domain-containing protein 88A|g alpha-interacting vesicle-associated protein|girders of actin filament	0.215145	7.83486	3.01552	0.00944681	0.279876	-2.61677
12864	Cox6c	cytochrome c oxidase subunit 6C	cytochrome c oxidase subunit 6C|cytochrome c oxidase polypeptide VIc|cytochrome c oxidase subunit VIc	-0.245931	5.7837	-3.01484	0.00945936	0.279876	-2.61799
104015	Synj1	synaptojanin 1	synaptojanin-1|synaptic inositol 1,4,5-trisphosphate 5-phosphatase 1	0.202207	6.89511	3.01359	0.00948263	0.279876	-2.62024
74341	G630025P09Rik	RIKEN cDNA G630025P09 gene	-	-1.11197	-0.168126	-3.01271	0.00949915	0.279876	-2.62184
666173	Vps13b	vacuolar protein sorting 13B	vacuolar protein sorting-associated protein 13B|cohen syndrome protein 1 homolog	0.229318	5.62204	3.01265	0.00950026	0.279876	-2.62195
218232	Ptpdc1	protein tyrosine phosphatase domain containing 1	protein tyrosine phosphatase domain-containing protein 1	0.3016	5.21669	3.01253	0.00950243	0.279876	-2.62216
12937	Pcdha6	protocadherin alpha 6	protocadherin alpha-6|cadherin-related neuronal receptor 2	-0.708103	2.03429	-3.00952	0.00955881	0.280855	-2.62758
12700	Cish	cytokine inducible SH2-containing protein	cytokine-inducible SH2-containing protein|cytokine-inducible SH2 protein|suppressor of cytokine signaling	-0.592315	3.51557	-3.05342	0.0100659	0.286173	-2.63181
66556	Drap1	Dr1 associated protein 1 (negative cofactor 2 alpha)	dr1-associated corepressor	-0.207374	6.60529	-3.00676	0.00961091	0.280855	-2.63256
17991	Ndufa2	NADH:ubiquinone oxidoreductase subunit A2	NADH dehydrogenase [ubiquinone] 1 alpha subcomplex subunit 2|NADH dehydrogenase (ubiquinone) 1 alpha subcomplex, 2|NADH-ubiquinone oxidoreductase B8 subunit|complex I-B8	-0.265405	5.11601	-3.00671	0.00961181	0.280855	-2.63265
66993	Smarcd3	SWI/SNF related, matrix associated, actin dependent regulator of chromatin, subfamily d, member 3	SWI/SNF-related matrix-associated actin-dependent regulator of chromatin subfamily D member 3|60 kDa BRG-1/Brm-associated factor subunit C|BRG1-associated factor 60C|mBAF60c	-0.198973	7.49502	-3.00301	0.009682	0.282347	-2.63931
338523	Kdm7a	lysine (K)-specific demethylase 7A	lysine-specific demethylase 7A|jmjC domain-containing histone demethylation protein 1D|jumonji C domain-containing histone demethylase 1 homolog D|lysine-specific demethylase 7	0.230536	5.90256	3.00043	0.0097312	0.282485	-2.64396
19182	Psmc3	proteasome (prosome, macropain) 26S subunit, ATPase 3	26S proteasome regulatory subunit 6A|26S protease regulatory subunit 6A|26S proteasome AAA-ATPase subunit RPT5|TAT-binding protein 1|Tat binding protein 1|proteasome 26S subunit ATPase 3	-0.195244	7.40813	-2.99994	0.00974051	0.282485	-2.64483
14735	Gpc4	glypican 4	glypican-4	-0.238886	5.90181	-2.99975	0.00974417	0.282485	-2.64518
319893	A230057D06Rik	RIKEN cDNA A230057D06 gene	-	0.855383	3.31971	3.17998	0.0116065	0.300161	-2.64632
110078	Pygb	brain glycogen phosphorylase	glycogen phosphorylase, brain form	-0.210214	7.5116	-2.99703	0.0097965	0.283445	-2.65009
19094	Mapk11	mitogen-activated protein kinase 11	mitogen-activated protein kinase 11|MAP kinase 11|MAP kinase p38 beta|MAPK 11|mitogen-activated protein kinase p38 beta|protein kinase, mitogen activated kinase, 11, p38beta	-0.229386	6.15242	-2.99094	0.0099145	0.286105	-2.66106
100710	Pds5b	PDS5 cohesin associated factor B	sister chromatid cohesion protein PDS5 homolog B|Her-2 Tg|PDS5, regulator of cohesion maintenance, homolog B|androgen-induced proliferation inhibitor|androgen-induced prostate proliferative shutoff associated protein AS3	0.188086	7.28431	2.99028	0.0099272	0.286105	-2.66223
94089	Trim7	tripartite motif-containing 7	E3 ubiquitin-protein ligase TRIM7|tripartite motif-containing protein 7|glycogenin-interacting protein|tripartite motif protein 7	-0.238032	6.83476	-2.98786	0.00997467	0.286173	-2.6666
70911	Phyhipl	phytanoyl-CoA hydroxylase interacting protein-like	phytanoyl-CoA hydroxylase-interacting protein-like	0.243244	5.91802	2.98445	0.0100416	0.286173	-2.67272
235461	Mindy2	MINDY lysine 48 deubiquitinase 2	ubiquitin carboxyl-terminal hydrolase MINDY-2|protein FAM63B|deubiquitinating enzyme MINDY-2|family with sequence similarity 63, member B	0.239117	5.71554	2.98241	0.010082	0.286173	-2.6764
217578	Baz1a	bromodomain adjacent to zinc finger domain 1A	bromodomain adjacent to zinc finger domain protein 1A|gene trap locus 5	-0.246458	5.41767	-2.9822	0.0100861	0.286173	-2.67677
238161	Akap6	A kinase (PRKA) anchor protein 6	A-kinase anchor protein 6|A-kinase anchoring protein alpha|A-kinase anchoring protein beta|anchor protein 6	0.229989	7.25648	2.97974	0.010135	0.286173	-2.6812
17357	Marcksl1	MARCKS-like 1	MARCKS-related protein|MARCKS-like protein 1|brain protein F52|mac-MARCKS|macrophage myristoylated alanine-rich C kinase substrate	-0.194	10.747	-2.97968	0.0101362	0.286173	-2.68131
52463	Tet1	tet methylcytosine dioxygenase 1	methylcytosine dioxygenase TET1|CXXC finger 6|CXXC-type zinc finger protein 6|ten-eleven translocation 1 gene protein homolog|tet oncogene 1	0.238773	6.12259	2.97915	0.0101468	0.286173	-2.68227
77531	Anks1b	ankyrin repeat and sterile alpha motif domain containing 1B	ankyrin repeat and sterile alpha motif domain-containing protein 1B|E2A-PBX1-associated protein|amyloid-beta protein intracellular domain-associated protein 1	0.232392	5.71734	2.97915	0.0101468	0.286173	-2.68227
16401	Itga4	integrin alpha 4	integrin alpha-4|CD49 antigen-like family member D|LPAM subunit alpha|VLA-4 receptor, alpha 4 subunit|VLA-4 subunit alpha|integrin alpha-IV|integrin alpha4B|lymphocyte Peyer patch adhesion molecules subunit alpha	0.391763	4.00412	2.97781	0.0101734	0.286173	-2.68467
100042480	Nhsl2	NHS-like 2	NHS-like protein 2	0.398412	3.77478	2.97658	0.010198	0.286173	-2.68688
14432	Gap43	growth associated protein 43	neuromodulin|axonal membrane protein GAP-43|brain abundant, membrane attached signal protein 2|calmodulin-binding protein P-57|growth accentuating protein 43	0.20855	8.53912	2.97656	0.0101985	0.286173	-2.68692
66632	Dph6	diphthamine biosynthesis 6	diphthine--ammonia ligase|ATP binding domain 4|ATP-binding domain-containing protein 4|diphthamide synthase|diphthamide synthetase|protein DPH6 homolog	-0.302256	4.50176	-2.97585	0.0102127	0.286173	-2.6882
17984	Ndn	necdin	necdin	0.226562	8.93342	2.97469	0.0102361	0.286173	-2.69029
72902	Spock3	sparc/osteonectin, cwcv and kazal-like domains proteoglycan 3	testican-3	0.517558	3.11397	2.97468	0.0102363	0.286173	-2.69031
72960	Top1mt	DNA topoisomerase 1, mitochondrial	DNA topoisomerase I, mitochondrial|mitochondrial topoisomerase I	-0.371553	3.5708	-2.9745	0.0102399	0.286173	-2.69063
16494	Kcna6	potassium voltage-gated channel, shaker-related, subfamily, member 6	potassium voltage-gated channel subfamily A member 6|voltage-gated potassium channel subunit Kv1.6	0.247307	5.36353	2.97293	0.0102715	0.286376	-2.69345
52468	Ctdsp2	CTD (carboxy-terminal domain, RNA polymerase II, polypeptide A) small phosphatase 2	carboxy-terminal domain RNA polymerase II polypeptide A small phosphatase 2|nuclear LIM interactor-interacting factor 2 (NLI-interacting factor 2) (Protein OS-4)|small C-terminal domain phosphatase 2	-0.189944	7.46004	-2.97221	0.0102859	0.286376	-2.69474
71803	Slc25a18	solute carrier family 25 (mitochondrial carrier), member 18	mitochondrial glutamate carrier 2|GC-2|glutamate/H(+) symporter 2|solute carrier family 25 member 18	0.968351	0.1341	2.97092	0.010312	0.286562	-2.69706
14600	Ghr	growth hormone receptor	growth hormone receptor|GH receptor|Growth hormone receptor precursor (GH receptor) (GH binding protein) (GHBP) (Serum binding protein)|growth hormone receptor/binding protein, high molecular weight|growth hormone receptor/binding protein, low molecular weight|somatotropin receptor	0.548898	2.12659	2.96748	0.010382	0.287964	-2.70325
14009	Etv1	ets variant 1	ETS translocation variant 1|ets variant gene 1|ets-related protein 81	0.405505	4.4722	2.98179	0.0105607	0.290736	-2.70432
70097	Sash1	SAM and SH3 domain containing 1	SAM and SH3 domain-containing protein 1|putative adapter and scaffold protein 1	0.321475	4.96197	2.96417	0.0104496	0.289083	-2.70919
19184	Psmc5	protease (prosome, macropain) 26S subunit, ATPase 5	26S proteasome regulatory subunit 8|26S protease regulatory subunit 8|26S proteasome AAA-ATPase subunit RPT6|p45/SUG|proteasome 26S subunit ATPase 5|proteasome subunit p45	-0.183207	7.04047	-2.96359	0.0104615	0.289083	-2.71024
15360	Hmgcs2	3-hydroxy-3-methylglutaryl-Coenzyme A synthase 2	hydroxymethylglutaryl-CoA synthase, mitochondrial|3-hydroxy-3-methylglutaryl coenzyme A synthase|HMG-CoA synthase	-0.736906	2.09965	-2.96122	0.0105164	0.290057	-2.71484
18823	Plp1	proteolipid protein (myelin) 1	myelin proteolipid protein|lipophilin|myelin synthesis deficiency|rump shaker	0.475686	3.64829	2.96026	0.0105848	0.290855	-2.71928
104079	Nxph3	neurexophilin 3	neurexophilin-3	-0.40011	4.97124	-3.00484	0.0111039	0.297366	-2.71975
14348	Fut9	fucosyltransferase 9	alpha-(1,3)-fucosyltransferase 9|fuc-TIX|fucT-IX|fucosyltransferase IX|galactoside 3-L-fucosyltransferase	0.351496	5.9745	3.01784	0.0114013	0.29903	-2.72751
52589	Ncald	neurocalcin delta	neurocalcin-delta	0.235081	5.8285	2.95135	0.0107161	0.293917	-2.73224
19736	Rgs4	regulator of G-protein signaling 4	regulator of G-protein signaling 4	0.229134	5.34745	2.94888	0.0107681	0.294716	-2.73667
20675	Sox3	SRY (sex determining region Y)-box 3	transcription factor SOX-3|SRY-box containing gene 3	-0.262145	6.07361	-2.94787	0.0107895	0.294716	-2.73848
56079	Astn2	astrotactin 2	astrotactin-2|bM243L4.1 (astrotactin 2)|bM264P11.1 (astrotactin 2)|bM383P24.1 (astrotactin 2)|bM423P8.1 (astrotactin 2)|bM452J22.1 (novel protein)|bM468K2.1 (astrotactin 2)	0.393207	4.20723	2.9465	0.0108186	0.294716	-2.74095
23980	Pebp1	phosphatidylethanolamine binding protein 1	phosphatidylethanolamine-binding protein 1|HCNPpp|PEBP-1|Raf-1 inhibitor protein|Raf-1 kinase inhibitor protein	-0.193115	7.63989	-2.94541	0.0108418	0.294716	-2.74291
71805	Nup93	nucleoporin 93	nuclear pore complex protein Nup93|93 kDa nucleoporin|CBP-interacting protein 4|nucleoporin Nup93	-0.209017	6.32283	-2.94525	0.0108451	0.294716	-2.74319
71059	Hexim2	hexamethylene bis-acetamide inducible 2	protein HEXIM2|hexamthylene bis-acetamide inducible 2	-0.352001	3.66375	-2.94335	0.0108856	0.295272	-2.7466
110891	Slc8a2	solute carrier family 8 (sodium/calcium exchanger), member 2	sodium/calcium exchanger 2|Na(+)/Ca(2+)-exchange protein 2|solute carrier family 8 member 2	-0.27561	6.24664	-2.95042	0.0109877	0.296869	-2.74755
59042	Cope	coatomer protein complex, subunit epsilon	coatomer subunit epsilon|epsilon-COP|epsilon-coat protein|nonclathrin coat protein epsilon-COP	-0.215865	6.31351	-2.93773	0.0110065	0.296869	-2.7567
52588	Tspan14	tetraspanin 14	tetraspanin-14|transmembrane 4 superfamily member 14	-0.19399	6.61875	-2.93728	0.011016	0.296869	-2.75749
21672	Prdx2	peroxiredoxin 2	peroxiredoxin-2|Calpromotin|Prx II-1|Trx dependent peroxide reductase 1|protector protein|thiol-specific antioxidant protein|thioredoxin peroxidase 1|thioredoxin reductase|thioredoxin-dependent peroxide reductase 1	-0.178637	9.41607	-2.93687	0.011025	0.296869	-2.75823
14919	Gucy2e	guanylate cyclase 2e	guanylyl cyclase GC-E|guanylyl cyclase 2e	-1.10475	0.105681	-2.93577	0.0110487	0.296967	-2.7602
16418	Eif6	eukaryotic translation initiation factor 6	eukaryotic translation initiation factor 6|B4 integrin interactor|integrin beta 4 binding protein	-0.255582	5.91036	-2.93381	0.0110915	0.297366	-2.76374
114570	Crip3	cysteine-rich protein 3	cysteine-rich protein 3|CRP-3|m17TLP|thymus LIM protein	1.02543	0.0894894	2.93217	0.0111271	0.297411	-2.76667
242509	Bnc2	basonuclin 2	zinc finger protein basonuclin-2|bnc2	0.862349	1.30236	2.93029	0.0111683	0.297411	-2.77005
56350	Arl3	ADP-ribosylation factor-like 3	ADP-ribosylation factor-like protein 3|ADP-ribosylation-like 3	-0.194763	6.31262	-2.93026	0.0111689	0.297411	-2.7701
329152	Hecw2	HECT, C2 and WW domain containing E3 ubiquitin protein ligase 2	E3 ubiquitin-protein ligase HECW2|HECT, C2 and WW domain-containing protein 2|HECT-type E3 ubiquitin transferase HECW2|NEDD4-like E3 ubiquitin-protein ligase 2|NEDD4-related E3 ubiquitin ligase NEDL2	0.369867	3.6034	2.92947	0.0111862	0.297411	-2.77151
18197	Nsg2	neuron specific gene family member 2	neuronal vesicle trafficking-associated protein 2|neuron-specific protein family member 2|protein 8.5|protein p19	-0.221999	9.50198	-2.92745	0.0112306	0.297634	-2.77513
67126	Atp5e	ATP synthase, H+ transporting, mitochondrial F1 complex, epsilon subunit	ATP synthase subunit epsilon, mitochondrial|ATP synthase F1 subunit epsilon|ATP synthase epsilon chain, mitochondrial|ATPase subunit epsilon|mitochondrial ATP synthase epsilon subunit	-0.281167	5.87237	-2.93016	0.01128	0.297759	-2.77595
93681	Zkscan8	zinc finger with KRAB and SCAN domains 8	zinc finger protein with KRAB and SCAN domains 8|zinc finger protein 192	0.221204	5.91268	2.92696	0.0112414	0.297634	-2.77601
26405	Map3k2	mitogen-activated protein kinase kinase kinase 2	mitogen-activated protein kinase kinase kinase 2|MAP/ERK kinase kinase 2|MAPK/ERK kinase kinase 2|MEK kinase 2|MEKK 2|protein kinase MEKK2b	0.243402	5.59876	2.92634	0.0112551	0.297634	-2.77712
17918	Myo5a	myosin VA	unconventional myosin-Va|dilute lethal-20J protein|dilute myosin heavy chain, non-muscle|flailer|myosin-Va	0.188706	8.38198	2.91856	0.0114283	0.29903	-2.79109
16188	Il3ra	interleukin 3 receptor, alpha chain	interleukin-3 receptor subunit alpha|IL-3 receptor alpha SP2 isoform|IL-3 receptor alpha chain|IL-3 receptor subunit alpha|IL-3R subunit alpha|IL-3R-alpha|IL-3RA|Il-3 alpha subunit|interleukin-3 receptor class II alpha chain	0.725002	1.21251	2.91845	0.0114308	0.29903	-2.79128
77057	Ston1	stonin 1	stonin-1|stoned B-like factor|stoned B/TFIIA-alpha/beta-like factor	-0.415196	3.90241	-2.9182	0.0114363	0.29903	-2.79173
107368	Pdzd8	PDZ domain containing 8	PDZ domain-containing protein 8	0.201386	6.24528	2.91778	0.0114458	0.29903	-2.79248
52850	Sgsm1	small G protein signaling modulator 1	small G protein signaling modulator 1|RUN and TBC1 domain containing 2|RUN and TBC1 domain-containing protein 2|nurr1-interacting protein	0.236838	5.43416	2.91714	0.0114601	0.29903	-2.79363
66514	Asrgl1	asparaginase like 1	isoaspartyl peptidase/L-asparaginase|L-asparaginase|L-asparagine amidohydrolase|asparaginase-like protein 1|beta-aspartyl-peptidase|isoaspartyl dipeptidase	-0.241681	5.48266	-2.9167	0.01147	0.29903	-2.79442
66343	Tmem177	transmembrane protein 177	transmembrane protein 177	-0.304022	4.76938	-2.91354	0.0115412	0.300161	-2.80008
105663	Thtpa	thiamine triphosphatase	thiamine-triphosphatase|ThTPase	-0.272054	6.06446	-2.91556	0.0116062	0.300161	-2.80202
66315	Senp7	SUMO1/sentrin specific peptidase 7	sentrin-specific protease 7|SUMO-1-specific protease 2|SUMO1/sentrin specific protease 7|sentrin/SUMO-specific protease SENP7	0.219266	6.26355	2.91114	0.0115956	0.300161	-2.80437
230085	Phf24	PHD finger protein 24	PHD finger protein 24	0.288768	5.43997	2.90948	0.0116335	0.300161	-2.80735
16765	Stmn1	stathmin 1	stathmin|leukemia-associated gene protein|leukemia-associated phosphoprotein p18|metablastin|oncoprotein 18|phosphoprotein p19|prosolin	-0.174037	8.97845	-2.90799	0.0116677	0.300161	-2.81003
269378	Ahcy	S-adenosylhomocysteine hydrolase	adenosylhomocysteinase|S-adenosyl-L-homocysteine hydrolase|adoHcyase|liver copper-binding protein	-0.291469	4.31655	-2.90584	0.0117169	0.300161	-2.81388
110789	Adgrv1	adhesion G protein-coupled receptor V1	adhesion G-protein coupled receptor V1|G-protein coupled receptor 98|monogenic audiogenic seizure susceptibility protein 1|monogenic, audiogenic seizure susceptibility 1|neurepin|very large G protein-coupled receptor 1	0.324719	6.1156	2.95501	0.0123922	0.304967	-2.81501
331004	Slc9a9	solute carrier family 9 (sodium/hydrogen exchanger), member 9	sodium/hydrogen exchanger 9|Na(+)/H(+) exchanger 9|solute carrier family 9 member 9	0.628104	1.91864	2.90506	0.0117347	0.300161	-2.81527
382018	Unc13a	unc-13 homolog A	protein unc-13 homolog A|unc13a	0.224082	7.5052	2.90396	0.0117601	0.300161	-2.81725
212516	Efcab12	EF-hand calcium binding domain 12	EF-hand calcium-binding domain-containing protein 12	0.729999	2.10962	2.90452	0.0118051	0.300161	-2.81909
320271	Scai	suppressor of cancer cell invasion	protein SCAI|suppressor of cancer cell invasion protein	0.243096	6.05772	2.90285	0.0117857	0.300161	-2.81923
50790	Acsl4	acyl-CoA synthetase long-chain family member 4	long-chain-fatty-acid--CoA ligase 4|LACS 4|fatty acid-Coenzyme A ligase, long chain 4|long-chain acyl-CoA synthetase 4|mACS4	0.319375	4.66982	2.90264	0.0117906	0.300161	-2.81961
237858	Trarg1	trafficking regulator of GLUT4 (SLC2A4) 1	trafficking regulator of GLUT4 1|dispanin subfamily B member 1|tumor suppressor candidate 5 homolog	-1.50763	-0.930417	-2.90208	0.0118035	0.300161	-2.82061
16490	Kcna2	potassium voltage-gated channel, shaker-related subfamily, member 2	potassium voltage-gated channel subfamily A member 2|MK2|voltage-gated potassium channel subunit Kv1.2	0.336585	3.84657	2.90167	0.011813	0.300161	-2.82135
56722	Litaf	LPS-induced TN factor	lipopolysaccharide-induced tumor necrosis factor-alpha factor homolog|LITAF-like protein|LPS-induced TNF-alpha factor homolog|Nedd4 WW domain-binding protein 3|estrogen-enhanced transcript protein|mEET	-0.300557	4.82645	-2.90084	0.0118323	0.300161	-2.82283
12931	Crlf1	cytokine receptor-like factor 1	cytokine receptor-like factor 1|cytokine receptor-like molecule 3|cytokine-like factor 1|novel cytokine receptor 6	-1.34334	0.558201	-2.94383	0.0124293	0.304967	-2.82376
19206	Ptch1	patched 1	protein patched homolog 1|Ptch1 protein +12b|mesenchymal dysplasia|patched homolog 1	0.344877	5.35493	2.92893	0.0122293	0.304309	-2.82379
18114	Rrp1	ribosomal RNA processing 1 homolog (S. cerevisiae)	ribosomal RNA processing protein 1 homolog A|RRP1-like protein|novel nuclear protein 1|nucleolar protein Nop52|protein NNP-1	-0.186541	8.02114	-2.89976	0.0118573	0.300161	-2.82477
26420	Mapk9	mitogen-activated protein kinase 9	mitogen-activated protein kinase 9|JNK/SAPK alpha|Jun kinase|MAP kinase 9|MAPK 9|c-Jun N-terminal kinase 2|protein kinase, mitogen-activated 9|stress-activated protein kinase JNK2	0.212371	6.74508	2.89968	0.0118592	0.300161	-2.82491
104130	Ndufb11	NADH:ubiquinone oxidoreductase subunit B11	NADH dehydrogenase [ubiquinone] 1 beta subcomplex subunit 11, mitochondrial|NADH dehydrogenase (ubiquinone) 1 beta subcomplex, 11|NADH-ubiquinone oxidoreductase ESSS subunit|complex I-ESSS|neuronal protein 15.6|nuclear protein 15.6	-0.215225	5.65952	-2.89655	0.0119321	0.301491	-2.83051
232784	Zfp212	Zinc finger protein 212	zinc finger protein 212|Zinc finger protein C2H2-150	-0.243406	5.35162	-2.89271	0.0120224	0.302895	-2.83739
213402	Armc2	armadillo repeat containing 2	armadillo repeat-containing protein 2	0.452986	2.80987	2.89136	0.0120541	0.302895	-2.8398
18538	Pcna	proliferating cell nuclear antigen	proliferating cell nuclear antigen|cyclin	-0.19606	6.41889	-2.8907	0.0120698	0.302895	-2.84099
67943	Mesd	mesoderm development LRP chaperone	LRP chaperone MESD|LDLR chaperone MESD|mesoderm development candidate 2	-0.209321	5.97842	-2.88883	0.0121141	0.30349	-2.84434
14415	Gad1	glutamate decarboxylase 1	glutamate decarboxylase 1|67 kDa glutamic acid decarboxylase|glutamate decarboxylase 67 kDa isoform|glutamic acid decarboxylase 1	0.222103	6.55357	2.88789	0.0121364	0.303521	-2.84602
11837	Rplp0	ribosomal protein, large, P0	60S acidic ribosomal protein P0|60S ribosomal protein L10E|acidic ribosomal phosphoprotein P0	-0.181449	9.02265	-2.88705	0.0121565	0.303521	-2.84752
18854	Pml	promyelocytic leukemia	protein PML|probable transcription factor PML	0.253802	5.00484	2.88602	0.012181	0.303619	-2.84936
77975	Tmem50b	transmembrane protein 50B	transmembrane protein 50B	-0.262189	6.19092	-2.88429	0.0122814	0.304671	-2.85523
212974	Pgghg	protein glucosylgalactosylhydroxylysine glucosidase	protein-glucosylgalactosylhydroxylysine glucosidase|acid trehalase-like protein 1|ATH1, acid trehalase-like 1|mFLJ00228 protein	-0.315797	4.15349	-2.88167	0.0122851	0.304671	-2.85713
19713	Ret	ret proto-oncogene	proto-oncogene tyrosine-protein kinase receptor Ret|proto-oncogene c-Ret	0.59069	2.29023	2.87884	0.0123535	0.304967	-2.8622
239796	Mb21d2	Mab-21 domain containing 2	protein MB21D2|mab-21 domain-containing protein 2	0.266254	5.40193	2.87787	0.0123769	0.304967	-2.86393
76820	Fam49a	family with sequence similarity 49, member A	protein FAM49A|family with sequence similarity 49, member B	-0.264066	8.29853	-2.90928	0.0128555	0.308887	-2.86526
332397	Nanos1	nanos C2HC-type zinc finger 1	nanos homolog 1|nanos 1	0.254726	5.21355	2.87688	0.012401	0.304967	-2.8657
243529	H1fx	H1 histone family, member X	H1 histone family, member X	-0.250077	7.77928	-2.89225	0.0126349	0.30682	-2.86633
117600	Srgap1	SLIT-ROBO Rho GTPase activating protein 1	SLIT-ROBO Rho GTPase-activating protein 1|Rho GTPase activating protein 13|rho GTPase-activating protein 13	0.18024	7.48303	2.87633	0.0124143	0.304967	-2.86669
216831	Arhgap44	Rho GTPase activating protein 44	rho GTPase-activating protein 44|RICH-2|Rho GTPase-activating protein RICH2|Rho-type GTPase-activating protein RICH2|RhoGAP interacting with CIP4 homologs protein 2	-0.272754	4.54301	-2.87521	0.0124417	0.304967	-2.8687
100303647	AF357359	snoRNA AF357359	MBII-426 C/D box snoRNA	0.639881	3.29172	2.92976	0.0133288	0.312827	-2.87306
235406	Snx33	sorting nexin 33	sorting nexin-33|SH3 and PX domain containing 3|SH3 and PX domain-containing protein 3	-0.430789	3.08102	-2.87105	0.0125434	0.30682	-2.87613
72007	Fndc3b	fibronectin type III domain containing 3B	fibronectin type III domain-containing protein 3B|HCV NS5A-binding protein 37|factor for adipocyte differentiation 104	0.320697	4.50104	2.87033	0.0125612	0.30682	-2.87742
93707	Pcdhgc4	protocadherin gamma subfamily C, 4	protocadherin gamma-C4	0.255589	5.04727	2.86867	0.0126019	0.30682	-2.88038
22589	Atrx	ATRX, chromatin remodeler	transcriptional regulator ATRX|ATP-dependent helicase ATRX|HP1 alpha-interacting protein|X-linked nuclear protein|alpha thalassemia/mental retardation syndrome X-linked homolog|heterochromatin protein 2	0.205355	8.63858	2.86709	0.0126411	0.30682	-2.88321
117606	Boc	biregional cell adhesion molecule-related/down-regulated by oncogenes (Cdon) binding protein	brother of CDO|biregional Cdon binding protein	-0.218238	5.91781	-2.86705	0.0126421	0.30682	-2.88328
236915	Arhgef9	CDC42 guanine nucleotide exchange factor (GEF) 9	rho guanine nucleotide exchange factor 9|collybistin|rac/Cdc42 guanine nucleotide exchange factor 9	0.222139	6.46105	2.86539	0.0126832	0.307313	-2.88624
12564	Cdh8	cadherin 8	cadherin-8	0.238761	6.06883	2.86138	0.012783	0.308887	-2.8934
16476	Jun	jun proto-oncogene	transcription factor AP-1|AH119|AP1|Jun oncogene|V-jun avian sarcoma virus 17 oncogene homolog|activator protein 1|immediate early|jun A|proto-oncogene c-jun	-0.244116	6.81482	-2.86341	0.0128141	0.308887	-2.89343
50529	Mrps7	mitchondrial ribosomal protein S7	28S ribosomal protein S7, mitochondrial|ribosomal protein, mitochondrial, S7	-0.247154	5.35762	-2.85801	0.0128677	0.308887	-2.89942
109202	A930024E05Rik	RIKEN cDNA A930024E05 gene	-	-0.384105	4.05418	-2.85779	0.0128732	0.308887	-2.89981
76808	Rpl18a	ribosomal protein L18A	60S ribosomal protein L18a	-0.223995	6.46615	-2.85625	0.0129122	0.308887	-2.90257
57912	Cdc42se1	CDC42 small effector 1	CDC42 small effector protein 1|small protein effector 1 of Cdc42	-0.186375	6.64397	-2.85605	0.0129173	0.308887	-2.90293
29867	Cabp1	calcium binding protein 1	calcium-binding protein 1	-0.263169	4.79146	-2.85534	0.0129352	0.308887	-2.90419
11426	Macf1	microtubule-actin crosslinking factor 1	microtubule-actin cross-linking factor 1|actin cross-linking family 7|actin-crosslinking protein 7|trabeculin alpha	0.191549	9.40845	2.85528	0.0129366	0.308887	-2.90429
353208	Zfp931	zinc finger protein 931	uncharacterized protein LOC353208|novel KRAB box and zinc finger, C2H2 type domain containing protein	0.581288	2.25603	2.85423	0.0129633	0.309025	-2.90617
22248	Unc119	unc-119 lipid binding chaperone	protein unc-119 homolog A|retinal gene 4|retinal protein 4	-0.209318	5.81695	-2.85211	0.0130173	0.309774	-2.90996
72792	2810459M11Rik	RIKEN cDNA 2810459M11 gene	uncharacterized protein C2orf72 homolog	-0.441864	4.56278	-2.90256	0.0138156	0.313757	-2.91089
18155	Pnoc	prepronociceptin	prepronociceptin|neuropeptide nociceptin 1|orphanin FQ|proorphanin	0.464521	2.84145	2.85134	0.0130367	0.309774	-2.91132
19645	Rb1	RB transcriptional corepressor 1	retinoblastoma-associated protein|retinoblastoma 1	0.229904	6.82579	2.8502	0.0130658	0.309967	-2.91336
74551	Pck2	phosphoenolpyruvate carboxykinase 2 (mitochondrial)	phosphoenolpyruvate carboxykinase [GTP], mitochondrial|phosphoenolpyruvate carboxylase	-0.36027	4.08001	-2.84898	0.0130972	0.310212	-2.91554
224170	Dzip3	DAZ interacting protein 3, zinc finger	E3 ubiquitin-protein ligase DZIP3|DAZ-interacting protein 3 homolog|RING-type E3 ubiquitin transferase DZIP3	0.239058	6.91107	2.8497	0.0131299	0.310489	-2.91648
78329	2310010J17Rik	RIKEN cDNA 2310010J17 gene	-	0.703678	1.28215	2.84481	0.0132045	0.311753	-2.92299
107503	Atf5	activating transcription factor 5	cyclic AMP-dependent transcription factor ATF-5|BZIP protein ATF7|NAP1|NRIF3-associated protein|activating transcription factor 5-alpha/beta|activating transcription factor 7|activating transcription factor X|cAMP-dependent transcription factor ATF-5|transcription factor ATFx|transcription factor-like protein ODA-10	-0.288365	5.61026	-2.85056	0.0133083	0.312827	-2.92357
280635	Emilin3	elastin microfibril interfacer 3	EMILIN-3|elastin microfibril interface located protein 5|elastin microfibril interface-located protein 3|elastin microfibril interfacer 5	0.864109	0.469911	2.8418	0.0132824	0.312827	-2.92835
19340	Rab3d	RAB3D, member RAS oncogene family	ras-related protein Rab-3D	-0.422594	5.55644	-2.95477	0.0151647	0.319598	-2.93173
19876	Robo1	roundabout guidance receptor 1	roundabout homolog 1	0.187922	8.30752	2.83979	0.0133348	0.312827	-2.93194
105827	Amigo2	adhesion molecule with Ig like domain 2	amphoterin-induced protein 2|alivin 1|amigo2|amphoterin induced gene and ORF 2	0.419178	3.03656	2.8381	0.0133789	0.313364	-2.93495
73824	Snhg6	small nucleolar RNA host gene 6	small nucleolar RNA host gene (non-protein coding) 6	-0.380384	3.6854	-2.83511	0.0134575	0.313757	-2.94029
67116	Cuedc2	CUE domain containing 2	CUE domain-containing protein 2	-0.177241	7.08877	-2.83478	0.013466	0.313757	-2.94087
17192	Mbd3	methyl-CpG binding domain protein 3	methyl-CpG-binding domain protein 3|methyl-CpG-binding protein MBD3	-0.204108	7.53356	-2.83472	0.0134676	0.313757	-2.94098
107373	Fam111a	family with sequence similarity 111, member A	protein FAM111A	0.249391	5.05784	2.83421	0.0134811	0.313757	-2.94189
270893	Tmem132e	transmembrane protein 132E	transmembrane protein 132E	0.437288	3.19187	2.83293	0.013515	0.313757	-2.94418
239618	Pdzrn4	PDZ domain containing RING finger 4	PDZ domain-containing RING finger protein 4	0.520808	3.89602	2.87881	0.0143106	0.315228	-2.94621
70261	Chp2	calcineurin-like EF hand protein 2	calcineurin B homologous protein 2|hepatocellular carcinoma-associated antigen 520 homolog	0.87535	0.780198	2.83045	0.0135806	0.313757	-2.94859
319504	Nrcam	neuronal cell adhesion molecule	neuronal cell adhesion molecule|mBravo|neuron-glia-CAM-related cell adhesion molecule|neuronal surface protein Bravo|ng-CAM-related|ngCAM-related cell adhesion molecule|nr-CAM	0.180539	7.75137	2.82929	0.0136115	0.313757	-2.95066
20981	Syt3	synaptotagmin III	synaptotagmin-3	-0.374116	4.55838	-2.83777	0.0138283	0.313757	-2.95387
235627	Nbeal2	neurobeachin-like 2	neurobeachin-like protein 2	0.394112	3.88287	2.82706	0.013671	0.313757	-2.95464
94190	Ophn1	oligophrenin 1	oligophrenin-1	0.208099	6.04476	2.82676	0.013679	0.313757	-2.95517
70357	Kcnip1	Kv channel-interacting protein 1	Kv channel-interacting protein 1|A-type potassium channel modulatory protein 1|A-type potassium channel modulatory protein 1.2|potassium channel-interacting protein 1	-0.338822	4.61937	-2.82588	0.0137026	0.313757	-2.95674
102162	Taf5l	TATA-box binding protein associated factor 5 like	TAF5-like RNA polymerase II p300/CBP-associated factor-associated factor 65 kDa subunit 5L|PAF65-beta|PCAF-associated factor 65 beta|TAF5-like RNA polymerase II, p300/CBP-associated factor (PCAF)-associated factor	-0.255498	4.91492	-2.82468	0.0137346	0.313757	-2.95887
22415	Wnt3	wingless-type MMTV integration site family, member 3	proto-oncogene Wnt-3|proto-oncogene Int-4|proto-oncogene protein Wnt-3|wingless-related MMTV integration site 3	0.975344	1.25882	2.84087	0.0140053	0.314048	-2.95897
14027	Evpl	envoplakin	envoplakin|210 kDa cornified envelope precursor protein|210-kD protein|210kDa protein|p210	0.810402	0.666668	2.82442	0.0137417	0.313757	-2.95934
269784	Cntn4	contactin 4	contactin-4|axonal-associated cell adhesion molecule|brain-derived immunoglobulin superfamily molecule|brain-derived immunoglobulin superfamily protein 2	0.784311	2.30186	2.85783	0.0143557	0.315228	-2.96168
110208	Pgd	phosphogluconate dehydrogenase	6-phosphogluconate dehydrogenase, decarboxylating	-0.199442	6.52282	-2.82304	0.0137788	0.313757	-2.96179
106489	Sft2d1	SFT2 domain containing 1	vesicle transport protein SFT2A|SFT2 domain-containing protein 1	0.552002	2.55918	2.81985	0.0138649	0.313757	-2.96747
74264	Rnf138rt1	ring finger protein 138, retrogene 1	E3 ubiquitin-protein ligase RNF138-like|ring finger protein 138 pseudogene	1.06553	-0.337812	2.81949	0.0138748	0.313757	-2.96812
75646	Rai14	retinoic acid induced 14	ankycorbin|NORPEG-like protein|ankyrin repeat and coiled-coil structure-containing protein|novel retinal pigment epithelial cell protein|p125|retinoic acid-induced protein 14	-0.177204	7.09002	-2.81942	0.0138765	0.313757	-2.96823
71990	Ddx54	DEAD (Asp-Glu-Ala-Asp) box polypeptide 54	ATP-dependent RNA helicase DDX54|DEAD box protein 54	-0.206619	6.79283	-2.81936	0.0138783	0.313757	-2.96835
320701	Fam19a4	family with sequence similarity 19, member A4	protein FAM19A4|TAFA4 protein|chemokine-like protein TAFA-4|family with sequence similarity 19 (chemokine (C-C motif)-like), member A4	1.694	-1.40339	2.81885	0.0138922	0.313757	-2.96926
56699	Cdc42ep4	CDC42 effector protein (Rho GTPase binding) 4	cdc42 effector protein 4|binder of Rho GTPase 4|binder of Rho GTPases 4	-0.211773	7.16375	-2.81848	0.0139022	0.313757	-2.96992
22187	Ubb	ubiquitin B	polyubiquitin-B	-0.222324	7.48928	-2.8184	0.0139042	0.313757	-2.97005
68611	Mrpl28	mitochondrial ribosomal protein L28	39S ribosomal protein L28, mitochondrial	-0.199376	5.88312	-2.81837	0.0139052	0.313757	-2.97012
11740	Slc25a5	solute carrier family 25 (mitochondrial carrier, adenine nucleotide translocator), member 5	ADP/ATP translocase 2|ADP, ATP carrier protein 2|adenine nucleotide translocase|adenine nucleotide translocator 2, fibroblast	-0.186527	7.52693	-2.81834	0.013906	0.313757	-2.97017
67087	Ctnnbip1	catenin beta interacting protein 1	beta-catenin-interacting protein 1|inhibitor of beta-catenin and Tcf-4	-0.198566	6.73723	-2.81618	0.0139646	0.314048	-2.974
234290	BC030500	cDNA sequence BC030500	uncharacterized protein LOC234290	0.582229	2.37933	2.81535	0.0139875	0.314048	-2.97549
16504	Kcnc3	potassium voltage gated channel, Shaw-related subfamily, member 3	potassium voltage-gated channel subfamily C member 3|voltage-gated potassium channel subunit Kv3.3	0.313563	4.78148	2.81409	0.014022	0.314048	-2.97773
30055	Timm13	translocase of inner mitochondrial membrane 13	mitochondrial import inner membrane translocase subunit Tim13|translocase of inner mitochondrial membrane 13 homolog|translocase of inner mitochondrial membrane 9 homolog	-0.229289	5.4351	-2.8131	0.0140492	0.314048	-2.9795
21420	Tfap2c	transcription factor AP-2, gamma	transcription factor AP-2 gamma|AP2-gamma|activating enhancer-binding protein 2 gamma|stimulated by retinoic acid gene 2	-0.2488	5.40382	-2.81281	0.0140571	0.314048	-2.98001
100503166	1700048M11Rik	RIKEN cDNA 1700048M11 gene	-	1.36313	-0.526191	2.81241	0.0140679	0.314048	-2.98071
68845	Pih1d1	PIH1 domain containing 1	PIH1 domain-containing protein 1|nucleolar protein 17 homolog	-0.249116	5.30041	-2.81062	0.0141174	0.314677	-2.98391
56876	Nsmf	NMDA receptor synaptonuclear signaling and neuronal migration factor	NMDA receptor synaptonuclear signaling and neuronal migration factor|juxtasynaptic attractor of caldendrin on dendritic boutons protein|nasal embryonic LHRH factor|nasal embryonic luteinizing hormone-releasing hormone factor	-0.220074	7.60861	-2.80747	0.0142044	0.314823	-2.9895
18584	Pde8a	phosphodiesterase 8A	high affinity cAMP-specific and IBMX-insensitive 3',5'-cyclic phosphodiesterase 8A	0.516888	2.45872	2.80739	0.0142066	0.314823	-2.98964
71296	Crnde	colorectal neoplasia differentially expressed (non-protein coding)	-	1.48681	-0.637471	2.80718	0.0142126	0.314823	-2.99003
12295	Cacnb1	calcium channel, voltage-dependent, beta 1 subunit	voltage-dependent L-type calcium channel subunit beta-1|calcium channel voltage-dependent subunit beta 1|voltage-dependent calcium channel beta1 subunit	0.21363	5.89932	2.80709	0.014215	0.314823	-2.99018
72075	Ogfr	opioid growth factor receptor	opioid growth factor receptor|zeta-type opioid receptor	-0.190066	7.1447	-2.80653	0.0142306	0.314823	-2.99118
76829	Dok5	docking protein 5	docking protein 5|downstream of tyrosine kinase 5	-0.306927	5.11904	-2.80603	0.0143086	0.315228	-2.99459
76088	Dock8	dedicator of cytokinesis 8	dedicator of cytokinesis protein 8	0.917425	0.51194	2.8032	0.0143233	0.315228	-2.9971
20338	Sel1l	sel-1 suppressor of lin-12-like (C. elegans)	protein sel-1 homolog 1|Sel1 (suppressor of lin-12) 1 homolog|sel-1L|suppressor of lin-12-like protein 1	0.172711	7.46611	2.80272	0.0143368	0.315228	-2.99795
67313	Inava	innate immunity activator	innate immunity activator protein|uncharacterized protein C1orf106 homolog	-0.333305	3.91076	-2.80051	0.014399	0.315708	-3.00189
11492	Adam19	a disintegrin and metallopeptidase domain 19 (meltrin beta)	disintegrin and metalloproteinase domain-containing protein 19|MDC beta|Mel beta|a disintegrin and metalloproteinase domain 19 (meltrin beta)|adamalysin 19	0.219253	5.84596	2.79624	0.0145193	0.317665	-3.00947
98221	Eif3m	eukaryotic translation initiation factor 3, subunit M	eukaryotic translation initiation factor 3 subunit M|PCI domain containing 1 (herpesvirus entry mediator)|PCI domain-containing protein 1|dendritic cell protein GA17|eIF3m	-0.244784	5.55005	-2.79582	0.0145313	0.317665	-3.01022
12971	Crym	crystallin, mu	ketimine reductase mu-crystallin|NADP-regulated thyroid-hormone-binding protein|mu-crystallin homolog|thiomorpholine-carboxylate dehydrogenase	-0.501328	3.58072	-2.8121	0.0148547	0.319598	-3.01139
99543	Olfml3	olfactomedin-like 3	olfactomedin-like protein 3	-0.398164	3.12744	-2.79451	0.0145686	0.318009	-3.01255
16001	Igf1r	insulin-like growth factor I receptor	insulin-like growth factor 1 receptor|IGF-I receptor|line 186	0.18501	7.74637	2.79335	0.0146017	0.31826	-3.01462
170942	Erdr1	erythroid differentiation regulator 1	erythroid differentiation regulator 1	-0.755071	2.01487	-2.80145	0.0147613	0.319598	-3.01511
231887	Pdap1	PDGFA associated protein 1	28 kDa heat- and acid-stable phosphoprotein|PDGF-associated protein	-0.176886	7.50363	-2.79251	0.0146255	0.318309	-3.0161
72160	Tmem163	transmembrane protein 163	transmembrane protein 163|TgN(ACTB-cre)2Mrt|beta-actin-cre|synaptic vesicle membrane protein of 31 kDa	0.493351	3.8497	2.82367	0.0152354	0.319598	-3.01773
330192	Vps37b	vacuolar protein sorting 37B	vacuolar protein sorting-associated protein 37B|ESCRT-I complex subunit VPS37B	-0.211062	6.87577	-2.78828	0.0147467	0.319598	-3.02361
20979	Syt1	synaptotagmin I	synaptotagmin-1|p65	0.200184	7.39074	2.78728	0.0147757	0.319598	-3.0254
270160	Rab39	RAB39, member RAS oncogene family	ras-related protein Rab-39A|rab-39	-0.646362	2.05082	-2.78712	0.0147803	0.319598	-3.02568
17156	Man1a2	mannosidase, alpha, class 1A, member 2	mannosyl-oligosaccharide 1,2-alpha-mannosidase IB|alpha-1,2-mannosidase IB|mannosidase 1, beta|processing alpha-1,2-mannosidase IB	0.18326	6.41646	2.78515	0.0148373	0.319598	-3.02919
109880	Braf	Braf transforming gene	serine/threonine-protein kinase B-raf|B-Raf proto-oncogene serine/threonine-protein kinase (p94)|proto-oncogene B-Raf	0.238552	6.37673	2.78439	0.0148593	0.319598	-3.03054
280645	B3gat2	beta-1,3-glucuronyltransferase 2 (glucuronosyltransferase S)	galactosylgalactosylxylosylprotein 3-beta-glucuronosyltransferase 2|UDP-glucuronosyltransferase-S|glcAT-D|glucuronosyltransferase S	-0.263106	4.78905	-2.78371	0.0148789	0.319598	-3.03173
12408	Cbr1	carbonyl reductase 1	carbonyl reductase [NADPH] 1|15-hydroxyprostaglandin dehydrogenase|Carbonyl reductase [NADPH] 1 (NADPH-dependent carbonyl reductase 1)|NADPH-dependent carbonyl reductase 1|prostaglandin 9-ketoreductase|prostaglandin-E(2) 9-reductase	-0.227359	6.01282	-2.7825	0.0149142	0.319598	-3.03389
22166	Txn1	thioredoxin 1	thioredoxin|ATL-derived factor|trx	-0.189627	6.26302	-2.78175	0.0149361	0.319598	-3.03522
110826	Etfb	electron transferring flavoprotein, beta polypeptide	electron transfer flavoprotein subunit beta|beta-ETF	-0.250477	5.12612	-2.78161	0.0149401	0.319598	-3.03547
20103	Rps5	ribosomal protein S5	40S ribosomal protein S5|S5 ribosomal protein	-0.179676	7.25359	-2.78036	0.0149766	0.319598	-3.03769
100039795	Ildr2	immunoglobulin-like domain containing receptor 2	immunoglobulin-like domain-containing receptor 2	0.296475	5.54929	2.79132	0.0151876	0.319598	-3.03789
239096	Cdh24	cadherin-like 24	cadherin-24|EY-cadherin	0.303795	5.9394	2.80956	0.0155809	0.319598	-3.03968
17754	Map1a	microtubule-associated protein 1 A	microtubule-associated protein 1A|MAP-1A|modifier of tubby hearing 1|short MAP1A|short microtubule-associated protein 1A	0.210591	7.32666	2.77918	0.0150112	0.319598	-3.03979
230801	Pigv	phosphatidylinositol glycan anchor biosynthesis, class V	GPI mannosyltransferase 2|GPI mannosyltransferase II|GPI-MT-II|PIG-V|phosphatidylinositol glycan, class V|phosphatidylinositol-glycan biosynthesis class V protein	0.33694	3.87184	2.77655	0.0150883	0.319598	-3.04445
14805	Grik1	glutamate receptor, ionotropic, kainate 1	glutamate receptor ionotropic, kainate 1|glutamate receptor subunit 5	0.329736	3.95185	2.77606	0.0151026	0.319598	-3.04531
207181	Rbms3	RNA binding motif, single stranded interacting protein	RNA-binding motif, single-stranded-interacting protein 3|RNA-binding protein RBMS3	0.309982	4.60774	2.77487	0.0151379	0.319598	-3.04743
226359	C1ql2	complement component 1, q subcomponent-like 2	complement C1q-like protein 2|C1q and tumor necrosis factor-related protein 10|C1q/TNF-related protein 10|C1qTNF10|adiponectin i	1.54791	-1.10669	2.77477	0.0151409	0.319598	-3.04761
111970	Dlx1as	distal-less homeobox 1, antisense	Dlx1 antisense|distal-less homeobox 1, opposite strand	-0.199135	6.86046	-2.77332	0.0151836	0.319598	-3.05017
208292	Zfp871	zinc finger protein 871	zinc finger protein 871	0.195084	7.46992	2.77109	0.0152499	0.319598	-3.05414
270163	Myo9a	myosin IXa	unconventional myosin-IXa|unconventional myosin-9a	0.183615	7.20912	2.76931	0.0153029	0.319598	-3.05729
30841	Kdm2b	lysine (K)-specific demethylase 2B	lysine-specific demethylase 2B|F-box and leucine-rich repeat protein 10|F-box protein FBL10|F-box protein containing leucine repeats 10|F-box/LRR-repeat protein 10|[Histone-H3]-lysine-36 demethylase 1B|jmjC domain-containing histone demethylation protein 1B	-0.184285	7.52539	-2.76891	0.0153147	0.319598	-3.05799
15374	Jpt1	Jupiter microtubule associated homolog 1	jupiter microtubule associated homolog 1|hematological and neurological expressed 1 protein|hematological and neurological expressed sequence 1	-0.179298	9.19931	-2.76817	0.015337	0.319598	-3.05932
50850	Spast	spastin	spastin|spastic paraplegia 4 homolog	0.17722	8.11095	2.76781	0.0153476	0.319598	-3.05995
69248	2610035F20Rik	RIKEN cDNA 2610035F20 gene	-	0.504688	2.49034	2.76754	0.0153557	0.319598	-3.06043
19775	Xpr1	xenotropic and polytropic retrovirus receptor 1	xenotropic and polytropic retrovirus receptor 1|receptor for MCF virus 1|suppressor of yeast G<a> deletion|susceptibility to xenotropic virus|xenotropic and polytropic murine leukemia virus receptor|xenotropic and polytropic retrovirus receptor 1 homolog	0.187803	9.33841	2.76724	0.0153648	0.319598	-3.06096
21888	Tle4	transducin-like enhancer of split 4	transducin-like enhancer protein 4|B lymphocyte gene 1|groucho-related protein 4|transducin-like enhancer of split 4, homolog of Drosophila E(spl)	0.189476	7.1201	2.76695	0.0153735	0.319598	-3.06148
230163	Aldob	aldolase B, fructose-bisphosphate	fructose-bisphosphate aldolase B|aldolase 2, B isoform|liver-type aldolase	-2.01367	-1.93247	-2.76653	0.0153862	0.319598	-3.06223
70918	Nsun7	NOL1/NOP2/Sun domain family, member 7	putative methyltransferase NSUN7	0.668332	1.48462	2.76593	0.0154042	0.319598	-3.06329
18993	Pou3f3	POU domain, class 3, transcription factor 3	POU domain, class 3, transcription factor 3|OTF-8|brain-1|brain-specific homeobox/POU domain protein 1|oct-8|octamer-binding protein 8|octamer-binding transcription factor 8	-0.224812	8.18752	-2.77013	0.0155515	0.319598	-3.06561
21877	Tk1	thymidine kinase 1	thymidine kinase, cytosolic	-0.278434	4.56472	-2.7646	0.0154441	0.319598	-3.06564
114679	Selenom	selenoprotein M	selenoprotein M	-0.538446	2.65708	-2.76449	0.0154473	0.319598	-3.06583
100616095	Snhg18	small nucleolar RNA host gene 18	-	-0.376793	3.17123	-2.76381	0.0154681	0.319598	-3.06705
56784	Ralgapa1	Ral GTPase activating protein, alpha subunit 1	ral GTPase-activating protein subunit alpha-1|GAP-related interacting partner to E12|GTPase activating RANGAP domain-like 1|GTPase-activating RapGAP domain-like 1|p240|ral GTPase-activating protein alpha subunit 1|tuberin-like protein 1|tulip 1 protein	0.206286	6.90708	2.76249	0.0155077	0.319598	-3.06938
107449	Unc5b	unc-5 netrin receptor B	netrin receptor UNC5B|protein unc-5 homolog 2|protein unc-5 homolog B|unc5 homolog 2	0.307066	4.92829	2.76212	0.0155189	0.319598	-3.07003
18570	Pdcd6	programmed cell death 6	programmed cell death protein 6|ALG-257|PMP41|apoptosis-linked gene 2 protein|probable calcium-binding protein ALG-2	-0.217828	5.65219	-2.76184	0.0155274	0.319598	-3.07054
109620	Dsp	desmoplakin	desmoplakin|desmoplakin I/II|desmosomal cytoskeletal connector molecule	0.618315	1.65866	2.76087	0.0155567	0.319598	-3.07225
74934	Armc4	armadillo repeat containing 4	armadillo repeat-containing protein 4	-2.12764	-2.24915	-2.75982	0.0155887	0.319598	-3.07412
100210	Gpn2	GPN-loop GTPase 2	GPN-loop GTPase 2|ATP binding domain 1 family, member B	-0.297567	4.13462	-2.75963	0.0155944	0.319598	-3.07445
69551	2310022B05Rik	RIKEN cDNA 2310022B05 gene	uncharacterized protein C1orf198 homolog	-0.198798	7.42794	-2.75822	0.0156374	0.319598	-3.07695
16452	Jak2	Janus kinase 2	tyrosine-protein kinase JAK2|JAK-2	0.202434	6.96235	2.75783	0.0156493	0.319598	-3.07764
17387	Mmp14	matrix metallopeptidase 14 (membrane-inserted)	matrix metalloproteinase-14|Membrane type 1-MMP|matrix metalloproteinase 14 (membrane-inserted)|membrane-type-1 matrix metalloproteinase|type 1 matrix metalloprotease 14	-0.222703	6.76472	-2.75716	0.0156698	0.319598	-3.07883
23921	Sh2b2	SH2B adaptor protein 2	SH2B adapter protein 2|SH2 and PH domain-containing adapter protein APS|adapter protein with pleckstrin homology and Src homology 2 domains|adaptor protein with pleckstrin homology and src homology 2 domains|insulin receptor substrate 5	-0.244894	5.57309	-2.75652	0.0156892	0.319598	-3.07996
22117	Tst	thiosulfate sulfurtransferase, mitochondrial	thiosulfate sulfurtransferase	-0.478286	3.45178	-2.76154	0.0158118	0.320318	-3.08072
80879	Slc16a3	solute carrier family 16 (monocarboxylic acid transporters), member 3	monocarboxylate transporter 4|MCT 4|solute carrier family 16 member 3	0.542106	2.50202	2.75608	0.0157027	0.319598	-3.08074
66156	Anapc11	anaphase promoting complex subunit 11	anaphase-promoting complex subunit 11|APC11|anaphase promoting complex subunit 11 homolog|cyclosome subunit 11	-0.205999	5.82448	-2.75526	0.0157279	0.31967	-3.08219
21881	Tkt	transketolase	transketolase|TK	-0.213515	8.52272	-2.75432	0.0157566	0.319814	-3.08385
231004	Samd11	sterile alpha motif domain containing 11	sterile alpha motif domain-containing protein 11|SAM domain-containing protein 11|major retinal SAM domain-containing protein	0.861465	0.56061	2.75211	0.0158249	0.320318	-3.08778
66354	Snw1	SNW domain containing 1	SNW domain-containing protein 1|SKI interacting protein|nuclear protein SkiP|ski-interacting protein	-0.175051	7.19749	-2.74791	0.0159547	0.322406	-3.0952
14814	Grin2d	glutamate receptor, ionotropic, NMDA2D (epsilon 4)	glutamate receptor ionotropic, NMDA 2D|GluRepsilon4|N-methyl D-aspartate receptor subtype 2D|glur epsilon 4|glutamate [NMDA] receptor subunit epsilon-4|ionotropic NMDA glutamate receptor epsilon 4 subunit type 2	0.423802	3.65826	2.74737	0.0159717	0.322406	-3.09618
68949	Zfas1	zinc finger, NFX1-type containing 1, antisense RNA 1	zinc finger, NFX1-type containing 1, opposite strand RNA 1	-0.337543	4.78806	-2.74784	0.0162778	0.326184	-3.10622
230779	Serinc2	serine incorporator 2	serine incorporator 2	-0.241055	5.9468	-2.74139	0.0161586	0.325733	-3.10674
104798	Sfta3-ps	surfactant associated 3, pseudogene	-	0.519682	3.12133	2.74353	0.0162915	0.326184	-3.1097
16870	Lhx2	LIM homeobox protein 2	LIM/homeobox protein Lhx2|LIM homeo box protein 2|homeobox protein LH-2	-0.248207	8.10515	-2.76255	0.0167271	0.330242	-3.11085
17937	Nab2	Ngfi-A binding protein 2	NGFI-A-binding protein 2|EGR-1-binding protein 2|NGFI-A binding protein 2 (EGR-1 binding protein 2)	0.349425	3.6482	2.73894	0.0162361	0.326184	-3.11109
320158	Zmat4	zinc finger, matrin type 4	zinc finger matrin-type protein 4	0.593725	2.41375	2.73832	0.0162557	0.326184	-3.11219
17216	Mcm2	minichromosome maintenance complex component 2	DNA replication licensing factor MCM2|mini chromosome maintenance deficient 2|minichromosome maintenance deficient 2 mitotin|minichromosome maintenance protein 2 homolog|nuclear protein BM28	-0.174564	7.05408	-2.73823	0.0162584	0.326184	-3.11233
69605	Lnpk	lunapark, ER junction formation factor	endoplasmic reticulum junction formation protein lunapark|protein lunapark|ER junction formation factor 1|ER junction formation factor lunapark|limb and neural patterns|protein ulnaless	0.26975	5.91165	2.74262	0.0164426	0.328319	-3.11539
328035	Fads6	fatty acid desaturase domain family, member 6	fatty acid desaturase 6	0.996661	-0.00388849	2.73541	0.0163479	0.326869	-3.11732
18164	Nptx1	neuronal pentraxin 1	neuronal pentraxin-1|NP-I|neuronal pentraxin I	-0.258734	4.99212	-2.73012	0.0165172	0.329361	-3.12667
97775	D930048N14Rik	RIKEN cDNA D930048N14 gene	-	0.870059	0.184411	2.72825	0.0165774	0.330045	-3.12998
242126	Slc22a15	solute carrier family 22 (organic anion/cation transporter), member 15	solute carrier family 22 member 15|solute carrier family 22 (organic cation transporter), member 15	0.339463	3.81658	2.72741	0.0166046	0.330045	-3.13147
320129	Grk3	G protein-coupled receptor kinase 3	beta-adrenergic receptor kinase 2|adrenergic receptor kinase, beta 2|beta ARK2|beta-ARK-2	0.303582	5.00347	2.72722	0.0166185	0.330045	-3.13206
26558	Homer3	homer scaffolding protein 3	homer protein homolog 3|homer homolog 3|homer, neuronal immediate early gene, 3|homer-3	-0.200047	5.72296	-2.72527	0.0166741	0.330242	-3.13526
22185	U2af2	U2 small nuclear ribonucleoprotein auxiliary factor (U2AF) 2	splicing factor U2AF 65 kDa subunit|U2 auxiliary factor 65 kDa subunit|U2 small nuclear ribonucleoprotein auxiliary factor (U2AF), 65 kDa|U2 snRNP auxiliary factor large subunit	-0.171195	8.06703	-2.72484	0.0166878	0.330242	-3.136
66953	Cdca7	cell division cycle associated 7	cell division cycle-associated protein 7|c-Myc target JPO1	-0.166422	7.09237	-2.7241	0.0167121	0.330242	-3.13732
52538	Acaa2	acetyl-Coenzyme A acyltransferase 2 (mitochondrial 3-oxoacyl-Coenzyme A thiolase)	3-ketoacyl-CoA thiolase, mitochondrial|acetyl-CoA acyltransferase|beta-ketothiolase|mitochondrial 3-oxoacyl-CoA thiolase	-0.262439	4.56849	-2.72323	0.0167404	0.330242	-3.13886
228913	Zfp217	zinc finger protein 217	zinc finger protein 217	-0.252863	4.81635	-2.72043	0.0168318	0.331406	-3.1438
77781	Epm2aip1	EPM2A (laforin) interacting protein 1	EPM2A-interacting protein 1|laforin-interacting protein	0.218843	7.77909	2.72148	0.016867	0.331406	-3.14418
52635	Esyt2	extended synaptotagmin-like protein 2	extended synaptotagmin-2|E-Syt2|chr2 synaptotagmin|family with sequence similarity 62 (C2 domain containing), member B|family with sequence similarity 62, member B	0.21748	5.4981	2.71884	0.016884	0.331406	-3.14661
22061	Trp63	transformation related protein 63	tumor protein 63	1.5717	-1.48021	2.71777	0.0169191	0.331406	-3.14849
208982	Hmgcll1	3-hydroxymethyl-3-methylglutaryl-Coenzyme A lyase-like 1	3-hydroxymethyl-3-methylglutaryl-CoA lyase, cytoplasmic|3-hydroxymethyl-3-methylglutaryl-CoA lyase-like protein 1|probable 3-hydroxymethyl-3-methylglutaryl-CoA lyase 2	0.363025	4.10747	2.71607	0.0169751	0.331406	-3.15149
14872	Gstt2	glutathione S-transferase, theta 2	glutathione S-transferase theta-2|GST class-theta-2	1.13333	-0.185142	2.71497	0.0170115	0.331406	-3.15344
329260	Dennd1b	DENN/MADD domain containing 1B	DENN domain-containing protein 1B|ASL1/9AS1-1 fusion|connecdenn 2	0.326998	4.36918	2.71239	0.017097	0.331406	-3.15799
14670	Gnl1	guanine nucleotide binding protein-like 1	guanine nucleotide-binding protein-like 1|GTP-binding protein MMR1|guanine nucleotide binding protein, related sequence 1	-0.210582	6.47192	-2.71216	0.0171049	0.331406	-3.1584
20616	Snap91	synaptosomal-associated protein 91	clathrin coat assembly protein AP180|91 kDa synaptosomal-associated protein|clathrin coat-associated protein AP180|phosphoprotein F1-20|synaptosomal-associated protein, 91 kDa	0.227425	7.28379	2.71575	0.0172572	0.331406	-3.16062
13008	Csrp2	cysteine and glycine-rich protein 2	cysteine and glycine-rich protein 2|DLP-1|cysteine-rich protein 2|double LIM protein 1	-0.252173	6.25425	-2.7157	0.0172759	0.331406	-3.16124
100072	Camta1	calmodulin binding transcription activator 1	calmodulin-binding transcription activator 1|camta1	0.17959	7.56323	2.71033	0.0171656	0.331406	-3.16162
72399	Brap	BRCA1 associated protein	BRCA1-associated protein|RING-type E3 ubiquitin transferase BRAP2|brap|impedes mitogenic signal propagation	-0.191914	6.34177	-2.71028	0.0171675	0.331406	-3.16172
18208	Ntn1	netrin 1	netrin-1	0.254708	6.12585	2.71516	0.0172935	0.331406	-3.16217
66163	Mrpl4	mitochondrial ribosomal protein L4	39S ribosomal protein L4, mitochondrial|L4mt|MRP-L4	-0.222137	5.2375	-2.70977	0.0171845	0.331406	-3.16262
16423	Cd47	CD47 antigen (Rh-related antigen, integrin-associated signal transducer)	leukocyte surface antigen CD47|Rh-related antigen|integrin-associated protein	0.228941	4.90626	2.70959	0.0171905	0.331406	-3.16293
66659	Acp6	acid phosphatase 6, lysophosphatidic	lysophosphatidic acid phosphatase type 6|PACPL1|acid phosphatase like 1|acid phosphatase-like protein 1	-0.366878	3.37612	-2.70955	0.0171918	0.331406	-3.163
18707	Pik3cd	phosphatidylinositol-4,5-bisphosphate 3-kinase catalytic subunit delta	phosphatidylinositol 4,5-bisphosphate 3-kinase catalytic subunit delta isoform|PI3-kinase subunit delta|PI3K-delta|PI3Kdelta|catalytic phosphatidylinositol 3-kinase delta|p100 delta|phosphatidylinositol 3-kinase catalytic delta polypeptide|phosphatidylinositol 3-kinase catalytic subunit delta|phosphatidylinositol 3-kinase p110 delta|phosphatidylinositol 4,5-bisphosphate 3-kinase 110 kDa catalytic…	-0.248619	5.58825	-2.70941	0.0171964	0.331406	-3.16325
53312	Nub1	negative regulator of ubiquitin-like proteins 1	NEDD8 ultimate buster 1|NY-REN-18 antigen	-0.178321	7.19252	-2.70924	0.0172021	0.331406	-3.16354
107702	Rnh1	ribonuclease/angiogenin inhibitor 1	ribonuclease inhibitor	-0.263148	4.90162	-2.70915	0.0172052	0.331406	-3.16371
13007	Csrp1	cysteine and glycine-rich protein 1	cysteine and glycine-rich protein 1|CRP|cysteine rich protein 1	-0.274171	4.78705	-2.70905	0.0172086	0.331406	-3.16389
68079	Pdcd2l	programmed cell death 2-like	programmed cell death protein 2-like	-0.252324	4.52765	-2.70777	0.0172514	0.331406	-3.16614
94178	Mcoln1	mucolipin 1	mucolipin-1|transient receptor potential-mucolipin 1	0.237651	5.44452	2.70717	0.0172715	0.331406	-3.1672
27367	Rpl3	ribosomal protein L3	60S ribosomal protein L3|ribosomal protein L3 homolog	-0.272586	5.49385	-2.70622	0.0173391	0.331482	-3.16998
97165	Hmgb2	high mobility group box 2	high mobility group protein B2|high mobility group protein 2	-0.214758	5.59042	-2.70507	0.0173424	0.331482	-3.17091
18194	Nsdhl	NAD(P) dependent steroid dehydrogenase-like	sterol-4-alpha-carboxylate 3-dehydrogenase, decarboxylating|NAD(P)-dependent steroid dehydrogenase-like protein|bare patches|striated	0.21254	5.67488	2.7027	0.0174224	0.332581	-3.17509
12411	Cbs	cystathionine beta-synthase	cystathionine beta-synthase|beta-thionase|serine sulfhydrase	-0.564636	3.42025	-2.74235	0.0183649	0.340444	-3.1755
14370	Fzd8	frizzled class receptor 8	frizzled-8|frizzled homolog 8|fz-8	-0.232199	5.55437	-2.70139	0.0174667	0.332995	-3.17739
67283	Slc25a19	solute carrier family 25 (mitochondrial thiamine pyrophosphate carrier), member 19	mitochondrial thiamine pyrophosphate carrier|solute carrier family 25 (mitochondrial deoxynucleotide carrier), member 19|solute carrier family 25 member 19	-0.260674	4.96338	-2.69957	0.0175286	0.333744	-3.1806
52513	Ddx56	DEAD (Asp-Glu-Ala-Asp) box polypeptide 56	probable ATP-dependent RNA helicase DDX56|ATP-dependent 61 kDa nucleolar RNA helicase|DEAD box protein 56|DEAD-box RNA helicase|nucleolar RNA helicase homolog	-0.189184	5.90899	-2.69696	0.0176176	0.335007	-3.18519
107065	Lrrtm2	leucine rich repeat transmembrane neuronal 2	leucine-rich repeat transmembrane neuronal protein 2|leucine-rich repeat transmembrane neuronal 2 protein	0.250457	4.68733	2.69576	0.0176588	0.335359	-3.18731
14371	Fzd9	frizzled class receptor 9	frizzled-9|frizzled homolog 9|fz-9|mFz3	-0.361023	4.00998	-2.69419	0.017713	0.335449	-3.19008
54326	Elovl2	elongation of very long chain fatty acids (FEN1/Elo2, SUR4/Elo3, yeast)-like 2	elongation of very long chain fatty acids protein 2|3-keto acyl-CoA synthase Elovl2|ELOVL FA elongase 2|ELOVL family member 2|ELOVL fatty acid elongase 2|sequence similarity to Cig30 2|very long chain 3-ketoacyl-CoA synthase 2|very long chain 3-oxoacyl-CoA synthase 2	-0.186188	6.33652	-2.69396	0.0177208	0.335449	-3.19048
50799	Slc25a13	solute carrier family 25 (mitochondrial carrier, adenine nucleotide translocator), member 13	calcium-binding mitochondrial carrier protein Aralar2|citrin|mitochondrial aspartate glutamate carrier 2|solute carrier family 25, member 13	-0.315609	3.81414	-2.69334	0.0177422	0.335449	-3.19158
69535	Ten1	TEN1 telomerase capping complex subunit	CST complex subunit TEN1|protein telomeric pathways with STN1 homolog|telomere length regulation protein TEN1 homolog	-0.29545	4.21895	-2.69298	0.0177545	0.335449	-3.19221
16398	Itga2	integrin alpha 2	integrin alpha-2|CD49 antigen-like family member B|VLA-2 receptor, alpha 2 subunit|collagen receptor|platelet membrane glycoprotein Ia	0.658359	1.61408	2.6894	0.0178786	0.337222	-3.19852
11364	Acadm	acyl-Coenzyme A dehydrogenase, medium chain	medium-chain specific acyl-CoA dehydrogenase, mitochondrial	-0.279878	4.57201	-2.68895	0.0178941	0.337222	-3.19931
50876	Tmod2	tropomodulin 2	tropomodulin-2|neural tropomodulin|neuronal tropomodulin	0.170226	8.42774	2.68734	0.0179503	0.337851	-3.20215
56357	Ivd	isovaleryl coenzyme A dehydrogenase	isovaleryl-CoA dehydrogenase, mitochondrial	-0.196812	5.93106	-2.68653	0.0179784	0.337948	-3.20357
93688	Klhl1	kelch-like 1	kelch-like protein 1|kelch-l like	0.624404	1.94248	2.68504	0.0180304	0.338495	-3.20618
319642	Rab9b	RAB9B, member RAS oncogene family	ras-related protein Rab-9B	0.414229	3.8742	2.68961	0.0181664	0.339335	-3.20689
231014	9330182L06Rik	RIKEN cDNA 9330182L06 gene	UPF0577 protein KIAA1324-like homolog|estrogen-induced gene 121-like protein	0.349782	4.03844	2.68363	0.0180799	0.338583	-3.20867
216971	Fam222b	family with sequence similarity 222, member B	protein FAM222B|uncharacterized protein C17orf63 homolog	0.194662	5.9041	2.6836	0.018081	0.338583	-3.20872
26559	Hunk	hormonally upregulated Neu-associated kinase	hormonally up-regulated neu tumor-associated kinase|serine/threonine-protein kinase MAK-V	-0.199879	6.75931	-2.68077	0.0181808	0.339335	-3.21371
208968	Zfp280c	zinc finger protein 280C	zinc finger protein 280C|suppressor of hairy wing homolog 3	0.256079	5.37102	2.6805	0.0181902	0.339335	-3.21418
70423	Tspan15	tetraspanin 15	tetraspanin-15|transmembrane 4 superfamily member 15|tspan-15	-0.390667	3.3864	-2.6794	0.0182291	0.339632	-3.21611
21887	Tle3	transducin-like enhancer of split 3	transducin-like enhancer protein 3|grg-3|transducin-like enhancer of split 3, homolog of Drosophila E(spl)	-0.191769	7.90021	-2.67844	0.018263	0.339835	-3.2178
30928	Zbtb18	zinc finger and BTB domain containing 18	zinc finger and BTB domain-containing protein 18|58 kDa repressor protein|transcriptional repressor RP58|zinc finger protein 238	-0.320037	9.41539	-2.78036	0.0208971	0.35904	-3.21936
66387	Nudt8	nudix (nucleoside diphosphate linked moiety X)-type motif 8	nucleoside diphosphate-linked moiety X motif 8|nucleoside diphosphate-linked moiety X motif 8, mitochondrial|nudix motif 8|nudix-type motif 8	-0.359383	3.80011	-2.67708	0.0183114	0.340306	-3.22019
30953	Schip1	schwannomin interacting protein 1	schwannomin-interacting protein 1|neurofibromatosis 2 interacting protein	-0.390845	3.53486	-2.67594	0.018352	0.340444	-3.2222
110265	Msra	methionine sulfoxide reductase A	mitochondrial peptide methionine sulfoxide reductase|PMSR|peptide Met(O) reductase|peptide methionine sulfoxide reductase|peptide-methionine (S)-S-oxide reductase|protein-methionine-S-oxide reductase	-0.281958	4.92604	-2.67428	0.0184111	0.340477	-3.22511
67285	Cwc27	CWC27 spliceosome-associated protein	spliceosome-associated protein CWC27 homolog|peptidyl-prolyl cis-trans isomerase CWC27 homolog|CWC27 spliceosome-associated protein homolog|PPIase CWC27|PPIase SDCCAG10|peptidyl-prolyl cis-trans isomerase SDCCAG10|probable inactive peptidyl-prolyl cis-trans isomerase CWC27 homolog|serologically defined colon cancer antigen 10	-0.239364	4.83497	-2.67423	0.0184129	0.340477	-3.2252
219134	Shisa2	shisa family member 2	protein shisa-2 homolog|shisa homolog 2|shisa-like protein 2|transmembrane protein 46	-0.230703	5.67699	-2.67124	0.01852	0.342029	-3.23045
29815	Bcar3	breast cancer anti-estrogen resistance 3	breast cancer anti-estrogen resistance protein 3|p130Cas-binding protein AND-34	0.489118	2.54151	2.66883	0.0186068	0.343174	-3.23469
19090	Prkdc	protein kinase, DNA activated, catalytic polypeptide	DNA-dependent protein kinase catalytic subunit|DNA-PK catalytic subunit|doxorubicin nephropathy|severe combined immunodeficiency	0.234232	5.2481	2.66755	0.0186532	0.343174	-3.23694
381359	Prdm12	PR domain containing 12	PR domain zinc finger protein 12|PR domain-containing protein 12	0.417713	3.28373	2.66723	0.0186648	0.343174	-3.23751
23947	Mid2	midline 2	probable E3 ubiquitin-protein ligase MID2|RING-type E3 ubiquitin transferase MID2|midline defect 2|tripartite motif-containing protein 1	0.330601	3.62495	2.66695	0.018675	0.343174	-3.238
21991	Tpi1	triosephosphate isomerase 1	triosephosphate isomerase|methylglyoxal synthase|triose-phosphate isomerase	-0.182481	7.69892	-2.66575	0.0187184	0.343404	-3.2401
64213	St7	suppression of tumorigenicity 7	suppressor of tumorigenicity 7 protein|4low density lipoprotein-related protein 12|family with sequence similarity 4, subfamily A, member 2	0.214084	5.55156	2.66487	0.0187506	0.343404	-3.24166
84036	Kcnn1	potassium intermediate/small conductance calcium-activated channel, subfamily N, member 1	small conductance calcium-activated potassium channel protein 1|SKCa 1|SKCa1	-0.29337	4.67842	-2.66468	0.0187573	0.343404	-3.24198
20564	Slit3	slit guidance ligand 3	slit homolog 3 protein|slit-3	-0.420946	3.40154	-2.66092	0.0188946	0.345159	-3.24858
100216533	Snord55	small nucleolar RNA, C/D box 55	U39 snoRNA	-1.67782	-1.7992	-2.66078	0.0189	0.345159	-3.24884
99296	Hrh3	histamine receptor H3	histamine H3 receptor|experimental allergic encephalomyelitis susceptibility 8	0.452008	2.87684	2.65794	0.0190041	0.346144	-3.25382
21429	Ubtf	upstream binding transcription factor, RNA polymerase I	nucleolar transcription factor 1|transcription factor UBF|upstream-binding factor 1	-0.184414	8.15778	-2.65726	0.0190295	0.346144	-3.25502
68776	Taf11	TATA-box binding protein associated factor 11	transcription initiation factor TFIID subunit 11|TAF(II)28|TAFII-28|TFIID subunit p30-beta|transcription initiation factor TFIID 28 kDa subunit	-0.218034	5.40894	-2.65702	0.0190383	0.346144	-3.25544
20887	Sult1a1	sulfotransferase family 1A, phenol-preferring, member 1	sulfotransferase 1A1|aryl sulfotransferase|arylsulfotransferase ST1A4|phenol sulfotransferase|phenol/aryl sulfotransferase|sulfokinase|sulfotransferase, phenol preferring 1	-1.01809	-0.12058	-2.65676	0.0190478	0.346144	-3.25589
240283	Dmxl1	Dmx-like 1	dmX-like protein 1|X-like 1 protein	0.197902	5.96542	2.6559	0.0190796	0.346152	-3.2574
52840	Dbndd2	dysbindin (dystrobrevin binding protein 1) domain containing 2	dysbindin domain-containing protein 2|SCF apoptosis response protein 1|likely orthologue of H. sapiens chromosome 20 open reading frame 35	0.388145	3.52378	2.65543	0.0190971	0.346152	-3.25823
74530	9030612E09Rik	RIKEN cDNA 9030612E09 gene	-	0.810109	0.711605	2.65478	0.0191209	0.346152	-3.25936
64424	Polr1e	polymerase (RNA) I polypeptide E	DNA-directed RNA polymerase I subunit RPA49|DNA-directed RNA polymerase I subunit E|RNA polymerase I associated factor (Paf53)|RNA polymerase I subunit A49|RNA polymerase I-associated factor 53|polymerase (RNA) I associated factor 1	-0.27893	4.21939	-2.65421	0.019142	0.346152	-3.26036
16324	Inhbb	inhibin beta-B	inhibin beta B chain|activin beta-B chain	-0.356051	5.24217	-2.69573	0.0204101	0.357378	-3.26428
56506	Cib2	calcium and integrin binding family member 2	calcium and integrin-binding family member 2|calcium binding protein Kip2|kinase-interacting protein 2	-0.264066	4.43874	-2.6512	0.019254	0.347751	-3.26564
57265	Fzd2	frizzled class receptor 2	frizzled-2|frizzled homolog 2|frizzled-10|fz-10|fz-2|mFz2	-0.231418	6.30592	-2.64954	0.0193162	0.347947	-3.26856
320560	Dennd5b	DENN/MADD domain containing 5B	DENN domain-containing protein 5B|RAB6IP1-like protein	0.184527	6.42402	2.64933	0.0193243	0.347947	-3.26893
28199	Dcaf11	DDB1 and CUL4 associated factor 11	DDB1- and CUL4-associated factor 11|WD repeat domain 23|WD repeat-containing protein 23	-0.172822	6.73923	-2.64902	0.0193356	0.347947	-3.26946
18488	Cntn3	contactin 3	contactin-3|BIG-1|brain-derived immunoglobulin superfamily protein 1|plasmacytoma-associated neuronal glycoprotein	0.404545	2.87258	2.64635	0.0194359	0.348481	-3.27414
67891	Rpl4	ribosomal protein L4	60S ribosomal protein L4	-0.15379	9.60713	-2.64618	0.0194424	0.348481	-3.27444
106840	Unc119b	unc-119 lipid binding chaperone B	protein unc-119 homolog B|unc-119 homolog B	-0.188196	6.57501	-2.64576	0.0194583	0.348481	-3.27518
268373	Ppia	peptidylprolyl isomerase A	peptidyl-prolyl cis-trans isomerase A|PPIase A|cyclophilin A|cyclosporin A-binding protein|rotamase A	-0.356562	3.29811	-2.64572	0.0194598	0.348481	-3.27525
631990	Cdr1	cerebellar degeneration related antigen 1	cerebellar degeneration-related antigen 1	0.575148	1.92529	2.64508	0.0194838	0.348488	-3.27637
71827	Lrrc34	leucine rich repeat containing 34	leucine-rich repeat-containing protein 34|spermatogenesis associated SPATA34	1.30828	-1.28592	2.64436	0.0195112	0.348556	-3.27764
57315	Wdr46	WD repeat domain 46	WD repeat-containing protein 46|WD repeat-containing protein BING4|putative WD repeat domain 46	-0.208354	5.48138	-2.64346	0.0195451	0.34874	-3.27921
19049	Ppp1r1b	protein phosphatase 1, regulatory inhibitor subunit 1B	protein phosphatase 1 regulatory subunit 1B|dopamine- and cAMP-regulated neuronal phosphoprotein	-0.469667	4.72831	-2.73253	0.0221107	0.362869	-3.28114
69724	Rnaseh2a	ribonuclease H2, large subunit	ribonuclease H2 subunit A|RNase H2 subunit A|RNase HI large subunit|ribonuclease HI large subunit|ribonuclease HI subunit A	-0.223279	4.96607	-2.64162	0.0196152	0.349567	-3.28245
65112	Pmepa1	prostate transmembrane protein, androgen induced 1	protein TMEPAI|NEDD4 WW domain-binding protein 4|Nedd4 WW binding protein 4|transmembrane prostate androgen-induced protein|transmembrane, prostate androgen induced RNA	-0.235435	5.79241	-2.6396	0.019692	0.350181	-3.28598
12294	Cacna2d3	calcium channel, voltage-dependent, alpha2/delta subunit 3	voltage-dependent calcium channel subunit alpha-2/delta-3|alpha 2 delta-3|voltage-gated calcium channel subunit alpha-2/delta-3	0.227549	4.97952	2.63947	0.0196971	0.350181	-3.28622
78004	Prr15	proline rich 15	proline-rich protein 15	-0.779461	1.0643	-2.63749	0.0197724	0.350742	-3.28967
102075	Plekhg4	pleckstrin homology domain containing, family G (with RhoGef domain) member 4	puratrophin-1	0.524899	2.70629	2.6374	0.0197762	0.350742	-3.28984
213393	Depp1	DEPP1 autophagy regulator	protein DEPP1|decidual protein induced by progesterone|fat-specific expressed|fat-specific-expressed gene protein|protein DEPP	1.19743	0.687318	2.6731	0.0208094	0.35904	-3.29049
24127	Xrn1	5'-3' exoribonuclease 1	5'-3' exoribonuclease 1|protein Dhm2|strand-exchange protein 1 homolog	0.310105	5.34651	2.65421	0.020361	0.357378	-3.29271
78603	B230216N24Rik	RIKEN cDNA B230216N24 gene	-	0.789375	0.783665	2.63387	0.0199119	0.352725	-3.29602
17920	Myo6	myosin VI	unconventional myosin-VI|Snell's waltzer|tailchaser|unconventional myosin-6	0.23838	5.43223	2.63006	0.0200591	0.35481	-3.30268
68490	Zfp579	zinc finger protein 579	zinc finger protein 579	0.203418	6.088	2.62958	0.0200777	0.35481	-3.30352
12287	Cacna1b	calcium channel, voltage-dependent, N type, alpha 1B subunit	voltage-dependent N-type calcium channel subunit alpha-1B|brain calcium channel III|calcium channel, L type, alpha-1 polypeptide|calcium channel, voltage-dependent, L type, alpha 1B subunit|calcium channel, voltage-dependent, N type, alpha 1B subunit, BIII|voltage-gated calcium channel subunit alpha Cav2.2	0.200424	6.32257	2.62736	0.0201643	0.355692	-3.30741
20969	Sdc1	syndecan 1	syndecan-1|synstatin	-0.327257	4.48467	-2.62706	0.0201758	0.355692	-3.30793
56031	Ppie	peptidylprolyl isomerase E (cyclophilin E)	peptidyl-prolyl cis-trans isomerase E|PPIase E|cyclophilin-33|rotamase E	-0.251004	4.80352	-2.62524	0.0202472	0.356152	-3.31112
330627	Trim66	tripartite motif-containing 66	tripartite motif-containing protein 66|TIF1delta|transcriptional intermediary factor 1 delta	0.619729	1.38183	2.62516	0.0202502	0.356152	-3.31125
67300	Cltc	clathrin, heavy polypeptide (Hc)	clathrin heavy chain 1	0.160382	9.05058	2.62199	0.0203749	0.357378	-3.3168
213819	Casd1	CAS1 domain containing 1	N-acetylneuraminate 9-O-acetyltransferase|CAS1 domain-containing protein 1|O-acetyltransferase|sialate O-acetyltransferase	0.214264	6.14548	2.62093	0.0204168	0.357378	-3.31865
22121	Rpl13a	ribosomal protein L13A	60S ribosomal protein L13a|tissue specific transplantation antigen P198-7|transplantation antigen P198|tum-P198 antigen|tum-transplantation antigen P198	-0.189132	7.83532	-2.61851	0.0205124	0.358007	-3.32288
70852	Alkbh3os1	alkB homolog 3, opposite strand 1	-	0.982853	-0.0877248	2.61827	0.0205223	0.358007	-3.32331
171286	Slc12a8	solute carrier family 12 (potassium/chloride transporters), member 8	solute carrier family 12 member 8|cation-chloride cotransporter 9	-0.976651	-0.0457121	-2.61819	0.0205255	0.358007	-3.32345
23828	Bves	blood vessel epicardial substance	blood vessel epicardial substance|popeye 1|popeye domain-containing protein 1|popeye protein 1	1.72991	-0.306139	2.67084	0.0222667	0.362869	-3.32737
30838	Fbxw4	F-box and WD-40 domain protein 4	F-box/WD repeat-containing protein 4|F-box and WD-40 domain-containing protein 4|F-box protein Fbw4|dactylaplasia|protein hagoromo	-0.259983	4.30424	-2.61575	0.0206224	0.358923	-3.32771
27384	Akr1c13	aldo-keto reductase family 1, member C13	aldo-keto reductase family 1 member C13|aldo-keto reductase AKR1C13	-1.38238	-1.26347	-2.61564	0.0206266	0.358923	-3.32789
18798	Plcb4	phospholipase C, beta 4	1-phosphatidylinositol 4,5-bisphosphate phosphodiesterase beta-4	0.485849	4.51396	2.69948	0.0231796	0.363633	-3.32833
66235	Eif1ax	eukaryotic translation initiation factor 1A, X-linked	eukaryotic translation initiation factor 1A, X-chromosomal|eIF-1A X isoform|eukaryotic translation initiation factor 1A, Y-linked|eukaryotic translation initiation factor 4C	-0.215875	6.64964	-2.61434	0.0206787	0.35904	-3.33017
215418	Csrnp1	cysteine-serine-rich nuclear protein 1	cysteine/serine-rich nuclear protein 1|AXIN1 up-regulated 1|TGF-beta induced apoptosis protein 3|axin-1 up-regulated gene 1 protein	-0.605152	1.57808	-2.61382	0.0206994	0.35904	-3.33107
66278	Smim20	small integral membrane protein 20	small integral membrane protein 20	-0.316268	3.7314	-2.61224	0.0207627	0.35904	-3.33383
20648	Snta1	syntrophin, acidic 1	alpha-1-syntrophin|59 kDa dystrophin-associated protein A1 acidic component 1|alpha1-syntrophin|syntrophin-1	-0.424356	3.30648	-2.61197	0.0207736	0.35904	-3.3343
100532	Rell1	RELT-like 1	RELT-like protein 1	-0.282408	4.22107	-2.6119	0.0207767	0.35904	-3.33444
232237	Fgd5	FYVE, RhoGEF and PH domain containing 5	FYVE, RhoGEF and PH domain-containing protein 5	0.294824	4.91402	2.61187	0.0207865	0.35904	-3.3347
235439	Herc1	HECT and RLD domain containing E3 ubiquitin protein ligase family member 1	probable E3 ubiquitin-protein ligase HERC1|hect (homologous to the E6-AP (UBE3A) carboxyl terminus) domain and RCC1 (CHC1)-like domain (RLD) 1	0.161348	8.51595	2.61031	0.0208405	0.35904	-3.33721
20869	Stk11	serine/threonine kinase 11	serine/threonine-protein kinase STK11|liver kinase B1 homolog|serine/threonine-protein kinase 11|serine/threonine-protein kinase LKB1|stk11	-0.1753	6.67855	-2.60952	0.0208726	0.35904	-3.3386
114615	Elac1	elaC ribonuclease Z 1	zinc phosphodiesterase ELAC protein 1|RNase Z 1|elaC homolog 1|elaC homolog protein 1|ribonuclease Z 1|tRNA 3 endonuclease 1|tRNase Z 1	0.315514	4.01748	2.60771	0.0209457	0.35904	-3.34175
66599	Rdm1	RAD52 motif 1	RAD52 motif-containing protein 1|RAD52 homolog B|RAD52B homolog	-0.328279	3.48018	-2.60636	0.0210001	0.35904	-3.3441
58188	Vstm2b	V-set and transmembrane domain containing 2B	V-set and transmembrane domain-containing protein 2B	0.296229	4.08272	2.60596	0.0210166	0.35904	-3.3448
101772	Ano1	anoctamin 1, calcium activated chloride channel	anoctamin-1|transmembrane protein 16A	0.297309	4.03394	2.60462	0.021071	0.35904	-3.34714
78266	Zfp687	zinc finger protein 687	zinc finger protein 687	-0.20692	6.00952	-2.60268	0.0211502	0.35904	-3.35053
18704	Pik3c2a	phosphatidylinositol-4-phosphate 3-kinase catalytic subunit type 2 alpha	phosphatidylinositol 4-phosphate 3-kinase C2 domain-containing subunit alpha|PI3K-C2-alpha|p170|phosphatidylinositol 3-kinase, C2 domain containing, alpha polypeptide|phosphoinositide 3-kinase-C2-alpha|ptdIns-3-kinase C2 subunit alpha	0.230252	5.64258	2.60261	0.021153	0.35904	-3.35064
13641	Efnb1	ephrin B1	ephrin-B1|CEK5 receptor ligand|Cek ligand|ELK ligand|EPH-related receptor tyrosine kinase ligand 2|stimulated by retinoic acid gene 1 protein	-0.20396	7.73995	-2.60258	0.0211545	0.35904	-3.35071
11652	Akt2	thymoma viral proto-oncogene 2	RAC-beta serine/threonine-protein kinase|PKB beta|RAC-PK-beta|protein kinase Akt-2|protein kinase B, beta	-0.199303	6.32485	-2.60182	0.0211853	0.35904	-3.35202
63830	Kcnq1ot1	KCNQ1 overlapping transcript 1	KCNQ1 antisense RNA 2|antisense transcript of Kvlqt1|tumor-suppressing subchromosomal transferable fragment 8	0.404515	3.47034	2.6013	0.0212069	0.35904	-3.35294
353310	Zfp703	zinc finger protein 703	zinc finger protein 703|ES neuronal differentiation 2|zinc finger elbow-related proline domain protein 1	-0.280968	6.48566	-2.63801	0.0223592	0.362869	-3.35301
76306	Slc18b1	solute carrier family 18, subfamily B, member 1	MFS-type transporter SLC18B1|MFS-type transporter C6orf192 homolog|solute carrier family 18 member B1	-0.257981	4.5809	-2.60117	0.0212119	0.35904	-3.35315
230259	E130308A19Rik	RIKEN cDNA E130308A19 gene	uncharacterized protein KIAA1958 homolog	0.283661	4.91873	2.60088	0.021224	0.35904	-3.35367
68975	Med27	mediator complex subunit 27	mediator of RNA polymerase II transcription subunit 27|CRSP complex subunit 8|cofactor required for Sp1 transcriptional activation, subunit 8|transcriptional co-activator CRSP8 homolog	-0.218677	5.13046	-2.60081	0.0212267	0.35904	-3.35379
76429	Lhpp	phospholysine phosphohistidine inorganic pyrophosphate phosphatase	phospholysine phosphohistidine inorganic pyrophosphate phosphatase	-0.316765	3.81776	-2.60079	0.0212275	0.35904	-3.35382
432731	Zscan26	zinc finger and SCAN domain containing 26	zinc finger and SCAN domain-containing protein 26|zinc finger protein 187	0.313349	5.84198	2.64128	0.0225166	0.363097	-3.35425
12296	Cacnb2	calcium channel, voltage-dependent, beta 2 subunit	voltage-dependent L-type calcium channel subunit beta-2|voltage-gated calcium channel beta2 subunit transcript variant X13	0.38417	2.98649	2.59909	0.0212974	0.35904	-3.35679
72649	Tmem209	transmembrane protein 209	transmembrane protein 209	0.209176	5.77378	2.59801	0.0213419	0.35904	-3.35867
14696	Gnb4	guanine nucleotide binding protein (G protein), beta 4	guanine nucleotide-binding protein subunit beta-4|transducin beta chain 4	0.196932	5.59905	2.59792	0.0213457	0.35904	-3.35883
107272	Psat1	phosphoserine aminotransferase 1	phosphoserine aminotransferase|endometrial progesterone-induced protein|phosphohydroxythreonine aminotransferase	-0.182323	7.4592	-2.59746	0.0213645	0.35904	-3.35963
17967	Ncam1	neural cell adhesion molecule 1	neural cell adhesion molecule 1|N-CAM-1	0.155611	8.95643	2.59711	0.021379	0.35904	-3.36024
17215	Mcm3	minichromosome maintenance complex component 3	DNA replication licensing factor MCM3|DNA polymerase alpha holoenzyme-associated protein P1|mini chromosome maintenance deficient|minichromosome maintenance deficient 3	-0.185178	6.97075	-2.59698	0.0213846	0.35904	-3.36047
66419	Mrpl11	mitochondrial ribosomal protein L11	39S ribosomal protein L11, mitochondrial	-0.189335	5.70407	-2.59611	0.0214204	0.35904	-3.36198
218343	Ttc37	tetratricopeptide repeat domain 37	tetratricopeptide repeat protein 37	-0.230836	5.3965	-2.59599	0.0214256	0.35904	-3.3622
219228	Pcdh17	protocadherin 17	protocadherin-17|protocadherin 68	0.227211	5.86899	2.59575	0.0214353	0.35904	-3.36261
65973	Asph	aspartate-beta-hydroxylase	aspartyl/asparaginyl beta-hydroxylase|ASP beta-hydroxylase|aspartly beta-hydroxylase|aspartyl beta-hydroxylase Humbug|calsequestrin-binding protein|jumbug|junctate|junctin|peptide-aspartate beta-dioxygenase	0.212496	5.2738	2.59573	0.0214363	0.35904	-3.36265
666532	Zfp991	zinc finger protein 991	uncharacterized protein LOC666532|novel KRAB box domain containing protein	0.779992	0.981041	2.59395	0.0215101	0.359623	-3.36575
100217469	Snord91a	small nucleolar RNA, C/D box 91A	-	0.676078	1.15551	2.59371	0.0215199	0.359623	-3.36616
279561	Wnk3	WNK lysine deficient protein kinase 3	serine/threonine-protein kinase WNK3|WNK lysine deficient protein kinase 3, pseudogene|protein kinase lysine-deficient 3|protein kinase with no lysine 3	0.195875	6.26098	2.59311	0.0215451	0.359637	-3.36722
12307	Calb1	calbindin 1	calbindin|CalbindinD28K|D-28K|PCD-29|calbindin 1, 28kDa|calbindin D28|calbindin-28K|calbindin-D (28k)|spot 35 protein|vitamin D-dependent calcium-binding protein, avian-type	0.372517	4.28534	2.60186	0.0218775	0.361506	-3.36846
140559	Igsf8	immunoglobulin superfamily, member 8	immunoglobulin superfamily member 8|CD81 partner 3|PG regulatory-like protein|glu-Trp-Ile EWI motif-containing protein 2|keratinocyte-associated transmembrane protein 4|prostaglandin regulatory-like protein	-0.193175	7.47045	-2.59037	0.0216593	0.361135	-3.37199
23986	Eci2	enoyl-Coenzyme A delta isomerase 2	enoyl-CoA delta isomerase 2, mitochondrial|D3,D2-enoyl-CoA isomerase|delta(3),delta(2)-enoyl-CoA isomerase|dodecenoyl-CoA isomerase|peroxisomal 3,2-trans-enoyl-CoA isomerase|peroxisomal delta3, delta2-enoyl-Coenzyme A isomerase	-0.179614	6.0816	-2.58828	0.0217467	0.361366	-3.37562
217265	Abca5	ATP-binding cassette, sub-family A (ABC1), member 5	ATP-binding cassette sub-family A member 5|ATP-binding cassette transporter sub-family A member 5	0.309704	4.33464	2.588	0.0217588	0.361366	-3.37612
241770	Rims4	regulating synaptic membrane exocytosis 4	regulating synaptic membrane exocytosis protein 4|RIM 4|RIM4 gamma|rab3-interacting molecule 4	0.358389	3.24041	2.5879	0.0217631	0.361366	-3.3763
67457	Frmd8	FERM domain containing 8	FERM domain-containing protein 8	-0.266006	4.7285	-2.5877	0.0217711	0.361366	-3.37664
67036	Mrpl45	mitochondrial ribosomal protein L45	39S ribosomal protein L45, mitochondrial|L45mt|MRP-L45	-0.206113	5.53461	-2.58682	0.0218084	0.361506	-3.37818
210027	Slc35f3	solute carrier family 35, member F3	putative thiamine transporter SLC35F3	0.8913	0.415495	2.58537	0.0218693	0.361506	-3.38069
212996	Galnt17	polypeptide N-acetylgalactosaminyltransferase 17	polypeptide N-acetylgalactosaminyltransferase 17|putative polypeptide N-acetylgalactosaminyltransferase-like protein 3|UDP-GalNAc:polypeptide N-acetylgalactosaminyltransferase-like 3|UDP-GalNAc:polypeptide N-acetylgalactosaminyltransferase-like protein 3|UDP-N-acetyl-alpha-D-galactosamine:polypeptide N-acetylgalactosaminyltransferase|Williams-Beuren syndrome chromosome region 17 homolog|galNAc-T-…	-0.237943	5.8771	-2.58524	0.0218748	0.361506	-3.38092
192185	Nadk	NAD kinase	NAD kinase|Putative inorganic polyphosphate/ATP-NAD kinase (Poly(P)/ATP NAD kinase)|poly(P)/ATP NAD kinase	-0.177853	6.8682	-2.58331	0.0219567	0.362409	-3.38429
231002	Plekhn1	pleckstrin homology domain containing, family N member 1	probable pleckstrin homology domain-containing family N member 1|PH domain-containing family N member 1|cardiolipin and phosphatidic acid-binding protein	0.345909	3.64166	2.58006	0.0220946	0.362869	-3.38994
433938	Mn1	meningioma 1	transcriptional activator MN1|probable tumor suppressor protein MN1	-0.242286	8.32344	-2.60802	0.0230248	0.363633	-3.38995
239857	Cadm2	cell adhesion molecule 2	cell adhesion molecule 2|NECL-3|immunoglobulin superfamily member 4D|immunoglobulin superfamily, member 4|nectin-like protein 3|synaptic cell adhesion molecule 2	0.225771	5.44234	2.57857	0.0221582	0.362869	-3.39253
52653	Nudcd2	NudC domain containing 2	nudC domain-containing protein 2	-0.22382	5.07316	-2.57849	0.022162	0.362869	-3.39268
320595	Phf8	PHD finger protein 8	histone lysine demethylase PHF8	0.170462	6.34927	2.57788	0.0221877	0.362869	-3.39373
226409	Zranb3	zinc finger, RAN-binding domain containing 3	DNA annealing helicase and endonuclease ZRANB3|annealing helicase 2|zinc finger Ran-binding domain-containing protein 3	-0.296144	4.18167	-2.57781	0.0221907	0.362869	-3.39385
66174	Nudt14	nudix (nucleoside diphosphate linked moiety X)-type motif 14	uridine diphosphate glucose pyrophosphatase|UDPG pyrophosphatase|nucleoside diphosphate-linked moiety X motif 14|nudix motif 14	-0.349366	3.37559	-2.57641	0.0222509	0.362869	-3.39629
192775	Kcnh6	potassium voltage-gated channel, subfamily H (eag-related), member 6	potassium voltage-gated channel subfamily H member 6	1.0929	0.222504	2.5769	0.02227	0.362869	-3.39635
231290	Slc10a4	solute carrier family 10 (sodium/bile acid cotransporter family), member 4	sodium/bile acid cotransporter 4|Na(+)/bile acid cotransporter 4|solute carrier family 10 member 4	0.597582	3.4937	2.64037	0.0244322	0.369009	-3.39671
18415	Hspa4l	heat shock protein 4 like	heat shock 70 kDa protein 4L|heat shock 70-related protein APG-1|heat shock 70kDa protein 4 like|osmotic stress protein 94	0.19755	6.0501	2.57609	0.0222646	0.362869	-3.39685
225583	Minar2	membrane integral NOTCH2 associated receptor 2	major intrinsically disordered NOTCH2-binding receptor 1-like homolog|UPF0258 protein KIAA1024-like homolog|major intrinsically disordered Notch2-binding receptor 1-like homolog	0.233681	5.62603	2.57475	0.0223225	0.362869	-3.39919
67374	Jam2	junction adhesion molecule 2	junctional adhesion molecule B|junction adhesion molecule B|junction cell adhesion molecule 2|junctional adhesion molecule 2|vascular endothelial junction-associated molecule	0.232696	5.51908	2.57472	0.0223235	0.362869	-3.39923
57441	Gmnn	geminin	geminin	-0.326165	4.33542	-2.57424	0.0223443	0.362869	-3.40007
170677	Cdhr1	cadherin-related family member 1	cadherin-related family member 1|photoreceptor cadherin|protocadherin-21	1.04646	1.99435	2.67412	0.0257771	0.377591	-3.40045
100087	Kti12	KTI12 homolog, chromatin associated	protein KTI12 homolog	-0.291085	4.25202	-2.57325	0.0223869	0.362869	-3.40178
12476	Cd151	CD151 antigen	CD151 antigen|GP27|membrane glycoprotein SFA-1|platelet-endothelial tetraspan antigen 3	-0.269838	4.95325	-2.57297	0.0223992	0.362869	-3.40228
13039	Ctsl	cathepsin L	cathepsin L1|Cat L|major excreted protein|p39 cysteine proteinase	-0.197217	5.76234	-2.57205	0.0224388	0.362869	-3.40387
53978	Lpar2	lysophosphatidic acid receptor 2	lysophosphatidic acid receptor 2|LPA receptor 2|LPA-2|endothelial differentiation, lysophosphatidic acid G-protein-coupled receptor 4|lysophosphatidic acid receptor Edg-4	-0.269285	4.42704	-2.57193	0.0224441	0.362869	-3.40408
13175	Dclk1	doublecortin-like kinase 1	serine/threonine-protein kinase DCLK1|CLICK-I beta|doublecortin and calcium/calmodulin-dependent protein kinase-like 1|doublecortin-like and CAM kinase-like 1	0.167963	9.24197	2.57175	0.0224519	0.362869	-3.4044
57314	Nelfcd	negative elongation factor complex member C/D, Th1l	negative elongation factor D|NELF-D|TH1 homolog|TH1-like homolog|TH1-like protein|trihydrophobin 1 homolog	-0.181982	6.41248	-2.57097	0.0224856	0.363017	-3.40575
67160	Eef1g	eukaryotic translation elongation factor 1 gamma	elongation factor 1-gamma|EF-1-gamma|eEF-1B gamma	-0.156222	7.49756	-2.56938	0.0225548	0.363097	-3.40852
21858	Timp2	tissue inhibitor of metalloproteinase 2	metalloproteinase inhibitor 2|tissue inhibitor of metalloproteinases 2	-0.207184	7.22241	-2.56861	0.0225884	0.363097	-3.40986
66446	Exosc7	exosome component 7	exosome complex exonuclease RRP42|ribosomal RNA-processing protein 42	-0.242211	4.64456	-2.56859	0.022589	0.363097	-3.40988
69094	Tmem160	transmembrane protein 160	transmembrane protein 160	-0.485245	3.52649	-2.58706	0.0232356	0.363633	-3.41016
15078	H3f3a	H3 histone, family 3A	histone H3.3	-0.194398	6.00914	-2.56655	0.0226783	0.363451	-3.41344
215160	Rhbdd2	rhomboid domain containing 2	rhomboid domain-containing protein 2|rhomboid, veinlet-like 7|rhomboid-like protein 7|upregulated during skeletal muscle growth 1	0.222529	5.59683	2.56642	0.0226839	0.363451	-3.41366
69291	1700001L05Rik	RIKEN cDNA 1700001L05 gene	-	-1.18662	-0.574409	-2.56637	0.0226859	0.363451	-3.41374
54405	Ndufa1	NADH:ubiquinone oxidoreductase subunit A1	NADH dehydrogenase [ubiquinone] 1 alpha subcomplex subunit 1|CI-MWFE|NADH dehydrogenase (ubiquinone) 1 alpha subcomplex, 1 (7.5kD, MWFE)|NADH dehydrogenase 1 alpha subcomplex, 1|NADH ubiquinone oxidoreductase subunit MWFE|NADH-ubiquinone oxidoreductase MWFE subunit|complex I-MWFE	-0.266337	4.30682	-2.56583	0.0227095	0.363451	-3.41468
68632	Myct1	myc target 1	myc target protein 1|myc target in myeloid cells protein 1	0.814097	0.430756	2.56484	0.022753	0.363633	-3.4164
11907	Ate1	arginyltransferase 1	arginyl-tRNA--protein transferase 1|R-transferase 1|arginine-tRNA--protein transferase 1	0.189371	6.1661	2.56396	0.0227917	0.363633	-3.41793
75426	Igfbpl1	insulin-like growth factor binding protein-like 1	insulin-like growth factor-binding protein-like 1|IGFBP-like protein|IGFBP-rP4|IGFBP-related protein 10|insulin-like growth factor-binding-related protein 4	-0.200733	9.37304	-2.56437	0.02283	0.363633	-3.41846
66912	Bzw2	basic leucine zipper and W2 domains 2	basic leucine zipper and W2 domain-containing protein 2|brain development-related molecule 2	-0.179407	8.5392	-2.56358	0.0228084	0.363633	-3.41859
18080	Nin	ninein	ninein	-0.19876	6.99357	-2.56202	0.0228769	0.363633	-3.4213
19734	Rgs16	regulator of G-protein signaling 16	regulator of G-protein signaling 16|A28-RGS14P|RGS-R|retinal-specific RGS|retinally abundant regulator of G-protein signaling	-0.228459	5.3299	-2.56138	0.0229055	0.363633	-3.42242
103710	Slc35e4	solute carrier family 35, member E4	solute carrier family 35 member E4	-0.437912	2.63657	-2.56054	0.0229424	0.363633	-3.42387
73230	Bmper	BMP-binding endothelial regulator	BMP-binding endothelial regulator protein|bone morphogenetic protein-binding endothelial cell precursor-derived regulator|crossveinless-2	-0.288327	4.47376	-2.56033	0.0229517	0.363633	-3.42423
75104	Mmd2	monocyte to macrophage differentiation-associated 2	monocyte to macrophage differentiation factor 2|progestin and adipoQ receptor family member 10|progestin and adipoQ receptor family member X	-0.260931	6.3942	-2.58109	0.0237193	0.364678	-3.42502
17974	Nck2	non-catalytic region of tyrosine kinase adaptor protein 2	cytoplasmic protein NCK2|NCK adaptor protein 2|SH2/SH3 adaptor protein NCK-beta|growth factor receptor-bound protein 4	-0.203193	6.18868	-2.55949	0.022989	0.363633	-3.4257
21838	Thy1	thymus cell antigen 1, theta	thy-1 membrane glycoprotein|thy-1 antigen	-0.494685	2.87331	-2.55937	0.0229942	0.363633	-3.4259
70422	Ints2	integrator complex subunit 2	integrator complex subunit 2|int2	0.223735	6.16305	2.55587	0.0231498	0.363633	-3.43197
69539	Trnp1	TMF1-regulated nuclear protein 1	TMF-regulated nuclear protein 1|mexneurin	-0.36374	3.97518	-2.55584	0.0231511	0.363633	-3.43203
102954	Nudt10	nudix (nucleoside diphosphate linked moiety X)-type motif 10	diphosphoinositol polyphosphate phosphohydrolase 3-alpha|DIPP-3-alpha|DIPP-3-beta|DIPP3-alpha|Diadenosine 5',5'''-P1,P6-hexaphosphate hydrolase 3-beta|Diphosphoinositol polyphosphate phosphohydrolase 3-beta|Nucleoside diphosphate-linked moiety X motif 11|Nudix motif 11|diadenosine 5',5'''-P1,P6-hexaphosphate hydrolase 3-alpha|diadenosine hexaphosphate hydrolase (AMP-forming)|nucleoside diphosphat…	0.273266	4.90409	2.55544	0.023169	0.363633	-3.43272
19271	Ptprj	protein tyrosine phosphatase, receptor type, J	receptor-type tyrosine-protein phosphatase eta|HPTP beta-like tyrosine phosphatase|R-PTP-J|R-PTP-eta|colon tumor susceptibility 1|protein-tyrosine phosphatase eta|susceptibility to colon cancer 1	0.227512	4.84551	2.55464	0.0232048	0.363633	-3.43411
12939	Pcdha7	protocadherin alpha 7	protocadherin alpha-7|PCDH-alpha-7|cadherin-related neuronal receptor 4	-0.578861	2.1972	-2.5542	0.0232245	0.363633	-3.43488
56530	Cnpy2	canopy FGF signaling regulator 2	protein canopy homolog 2|MIR-interacting saposin-like protein|canopy 2 homolog|putative secreted protein ZSIG9|transmembrane protein 4	-0.223161	5.56247	-2.55402	0.0232326	0.363633	-3.43519
229096	Ythdf3	YTH N6-methyladenosine RNA binding protein 3	YTH domain-containing family protein 3|YTH domain family 3	0.199944	6.76354	2.55394	0.023236	0.363633	-3.43532
59045	Stard3	START domain containing 3	stAR-related lipid transfer protein 3|START domain-containing protein 3|protein ES 64|protein MLN 64|steroidogenic acute regulatory protein related	-0.222118	5.25571	-2.55389	0.0232384	0.363633	-3.43542
432720	Akr1c19	aldo-keto reductase family 1, member C19	aldo-keto reductase family 1, member C19	-1.04191	-0.247759	-2.55278	0.0232881	0.364025	-3.43734
22422	Wnt7b	wingless-type MMTV integration site family, member 7B	protein Wnt-7b|wingless-related MMTV integration site 7B	-0.224977	7.86704	-2.56508	0.0237311	0.364678	-3.43737
229722	5330417C22Rik	RIKEN cDNA 5330417C22 gene	UPF0577 protein KIAA1324	0.321423	3.46566	2.54949	0.0234363	0.364678	-3.44305
211329	Ncoa7	nuclear receptor coactivator 7	nuclear receptor coactivator 7	0.228982	4.92519	2.54938	0.0234413	0.364678	-3.44324
76917	Flywch2	FLYWCH family member 2	FLYWCH family member 2	0.51353	2.72977	2.5492	0.0234493	0.364678	-3.44355
14232	Fkbp8	FK506 binding protein 8	peptidyl-prolyl cis-trans isomerase FKBP8|38 kDa FK506-binding protein|38 kDa FKBP|FK506-binding protein 38|PPIase FKBP8|rotamase	-0.165616	7.98685	-2.54913	0.0234521	0.364678	-3.44366
237542	Osbpl8	oxysterol binding protein-like 8	oxysterol-binding protein-related protein 8|OSBP-related protein 8	0.189721	6.86428	2.54823	0.023493	0.364678	-3.44522
237891	Gas2l2	growth arrest-specific 2 like 2	GAS2-like protein 2	-1.68943	-1.71543	-2.54792	0.0235071	0.364678	-3.44577
22275	Urod	uroporphyrinogen decarboxylase	uroporphyrinogen decarboxylase	-0.219804	5.12897	-2.54671	0.023562	0.364678	-3.44786
235574	Atp2c1	ATPase, Ca++-sequestering	calcium-transporting ATPase type 2C member 1|ATP-dependent Ca(2+) pump PMR1|ATPase 2C1|ATPase, Ca++ transporting, type 2C, member 1	0.221705	7.03477	2.55056	0.0237808	0.364678	-3.44951
93840	Vangl2	VANGL planar cell polarity 2	vang-like protein 2|loop tail associated protein|loop-tail protein 1|van Gogh-like protein 2|vang-like 2 (van gogh, Drosophila)	-0.195985	6.76872	-2.54529	0.0236264	0.364678	-3.45032
53417	Hif3a	hypoxia inducible factor 3, alpha subunit	hypoxia-inducible factor 3-alpha|HIF-3-alpha|HIF3-alpha|HIF3-alpha-1|basic-helix-loop-helix-PAS protein MOP7|hypoxia inducible factor three alpha|inhibitory PAS domain protein|member of PAS protein 7|neonatal and embryonic PAS protein	0.359188	4.28521	2.55117	0.0238597	0.364678	-3.45069
228550	Itpka	inositol 1,4,5-trisphosphate 3-kinase A	inositol-trisphosphate 3-kinase A|IP3 3-kinase A|IP3-kinase A|IP3K A|insP 3-kinase A	-0.934389	-0.289555	-2.54483	0.0236473	0.364678	-3.45112
68035	Rbm42	RNA binding motif protein 42	RNA-binding protein 42	-0.177141	6.88321	-2.5423	0.023763	0.364678	-3.45551
71354	Wdr31	WD repeat domain 31	WD repeat-containing protein 31|spermatid WD repeat-containing protein|spermatid WD-repeat protein	0.469716	2.24584	2.54193	0.0237798	0.364678	-3.45615
116838	Rims2	regulating synaptic membrane exocytosis 2	regulating synaptic membrane exocytosis protein 2|RIM 2|Rab3 interacting protein 1|Rab3 interacting protein 2|rab-3-interacting protein 2|rab3-interacting protein 2|synaptic exocytosis regulator 2|synaptotagmin 3, related sequence	0.224229	5.91083	2.54136	0.0238058	0.364678	-3.45713
22750	Zfp9	zinc finger protein 9	zinc finger protein 25	0.251153	4.95489	2.54076	0.0238334	0.364678	-3.45817
170930	Sumo2	small ubiquitin-like modifier 2	small ubiquitin-related modifier 2|SMT3 homolog 2|SMT3 suppressor of mif two 3 homolog 2|SMT3 supressor of mif two 3 homolog 2|sentrin-2|ubiquitin-like protein SMT3A|ubiquitin-like protein SMT3B	0.477947	2.13189	2.54066	0.023838	0.364678	-3.45834
320700	A930033H14Rik	RIKEN cDNA A930033H14 gene	uncharacterized protein LOC320700	-0.665283	1.04204	-2.54038	0.0238509	0.364678	-3.45883
268932	Caskin1	CASK interacting protein 1	caskin-1	0.22222	6.8636	2.54437	0.0240059	0.365928	-3.45897
14790	Grcc10	gene rich cluster, C10 gene	protein C10|B-cell receptor-associated protein 37	-0.193575	6.25156	-2.54027	0.0238558	0.364678	-3.45902
21885	Tle1	transducin-like enhancer of split 1	transducin-like enhancer protein 1|groucho-related protein 1|transducin-like enhancer of split 1, homolog of Drosophila E(spl)|transducin-like enhancer of split 4 (homolog of Drosophila E(spl)) - like	-0.181444	6.87829	-2.5399	0.023873	0.364678	-3.45967
244721	Zfp846	zinc finger protein 846	zinc finger protein 846	0.221886	5.32546	2.53976	0.0238794	0.364678	-3.45991
68001	Cfap298	cilia and flagella associate protien 298	cilia- and flagella-associated protein 298|UPF0769 protein C21orf59 homolog|protein kurly homolog	-0.232652	4.62514	-2.53935	0.0238983	0.364678	-3.46062
13418	Dnajc1	DnaJ heat shock protein family (Hsp40) member C1	dnaJ homolog subfamily C member 1|DnaJ (Hsp40) homolog, subfamily C, member 1|DnaJ-like protein 1|dnaJ protein homolog MTJ1	0.205149	5.33061	2.53649	0.0240298	0.365928	-3.46556
94191	Adarb2	adenosine deaminase, RNA-specific, B2	double-stranded RNA-specific editase B2|RNA dependent adenosine deaminase 3|RNA-editing deaminase 2|RNA-editing enzyme 2|adenosine deaminase 3, RNA dependent|dsRNA adenosine deaminase B2	0.334338	3.9347	2.53557	0.0240726	0.365936	-3.46716
14756	Gpld1	glycosylphosphatidylinositol specific phospholipase D1	phosphatidylinositol-glycan-specific phospholipase D|GPI-PLD|GPI-specific phospholipase D|PI-G PLD|glycoprotein phospholipase D|glycosyl-phosphatidylinositol-specific phospholipase D	0.240094	5.02319	2.53541	0.02408	0.365936	-3.46743
16478	Jund	jun D proto-oncogene	transcription factor jun-D|Jun proto-oncogene related gene d|Jun proto-oncogene related gene d1	-0.212166	7.89678	-2.54016	0.0242893	0.368719	-3.46805
381677	Vgf	VGF nerve growth factor inducible	neurosecretory protein VGF	0.51343	3.20655	2.54714	0.0247656	0.371527	-3.47231
227325	Dner	delta/notch-like EGF repeat containing	delta and Notch-like epidermal growth factor-related receptor|brain EGF repeat-containing transmembrane protein|delta/notch-like EGF-related receptor|transmembrane protein Bet	0.180728	7.74178	2.5304	0.0243131	0.368719	-3.4761
108989	Tpr	translocated promoter region, nuclear basket protein	nucleoprotein TPR|NPC-associated intranuclear protein|nuclear pore complex-associated protein Tpr|translocated promoter region and nuclear basket protein	0.160988	8.14114	2.52952	0.0243543	0.368965	-3.47762
21417	Zeb1	zinc finger E-box binding homeobox 1	zinc finger E-box-binding homeobox 1|transcription factor 8|twirler|zinc finger homeobox protein 1a	0.173131	6.98578	2.52891	0.024383	0.369009	-3.47868
218503	Fcho2	FCH domain only 2	F-BAR domain only protein 2|FCH domain only protein 2	0.223453	5.53659	2.52819	0.0244168	0.369009	-3.47992
12181	Bop1	block of proliferation 1	ribosome biogenesis protein BOP1|block of proliferation 1 protein	-0.18599	6.33661	-2.52467	0.0245825	0.3709	-3.48601
20286	Zc3h7b	zinc finger CCCH type containing 7B	zinc finger CCCH domain-containing protein 7B|scrapie responsive gene 3	-0.171061	8.6066	-2.52403	0.0246128	0.370977	-3.48711
226470	Zbtb41	zinc finger and BTB domain containing 41	zinc finger and BTB domain-containing protein 41|zinc finger and BTB domain containing 41 homolog	0.193487	6.34982	2.52322	0.0246511	0.371148	-3.48851
12488	Cd2ap	CD2-associated protein	CD2-associated protein|SH3 domain-containing adapter protein|SH3 domain-containing adaptor protein METS-1|mesenchyme to epithelium transition protein, SH3 domains|mesenchyme-to-epithelium transition protein with SH3 domains 1	0.254593	4.98048	2.52273	0.0246744	0.371148	-3.48936
226098	Hectd2	HECT domain E3 ubiquitin protein ligase 2	probable E3 ubiquitin-protein ligase HECTD2|HECT domain containing 2|HECT domain-containing protein 2|HECT-type E3 ubiquitin transferase HECTD2	0.257625	4.69482	2.52187	0.0247153	0.371384	-3.49085
16906	Lmnb1	lamin B1	lamin-B1	-0.157307	9.13074	-2.52061	0.0247752	0.371527	-3.49302
109294	Prex2	phosphatidylinositol-3,4,5-trisphosphate-dependent Rac exchange factor 2	phosphatidylinositol 3,4,5-trisphosphate-dependent Rac exchanger 2 protein|DEP domain containing 2|DEP domain-containing protein 2|ptdIns(3,4,5)-dependent Rac exchanger 2	0.534037	2.80355	2.52404	0.0249559	0.372192	-3.49392
14695	Gnb3	guanine nucleotide binding protein (G protein), beta 3	guanine nucleotide-binding protein G(I)/G(S)/G(T) subunit beta-3|transducin beta chain 3	1.48353	-1.47619	2.51816	0.0248919	0.372192	-3.49725
237553	Trhde	TRH-degrading enzyme	thyrotropin-releasing hormone-degrading ectoenzyme|PAP-II|TRH-DE|TRH-degrading ectoenzyme|TRH-specific aminopeptidase|pyroglutamyl-peptidase II|thyroliberinase	0.454729	2.44395	2.5175	0.0249236	0.372192	-3.49839
15529	Sdc2	syndecan 2	syndecan-2|HSPG|fibroglycan|heparan sulfate proteoglycan 1, cell surface-associated (fibroglycan)|heparan sulfate proteoglycan core protein	0.33168	3.80653	2.51665	0.0249643	0.372192	-3.49986
67480	Cwc25	CWC25 spliceosome-associated protein	pre-mRNA-splicing factor CWC25 homolog|CWC25 spliceosome-associated protein homolog|coiled-coil domain containing 49|coiled-coil domain-containing protein 49|spliceosome-associated protein homolog CWC25	-0.217039	5.27217	-2.51616	0.0249879	0.372192	-3.50071
378702	Serf2	small EDRK-rich factor 2	small EDRK-rich factor 2|4F5rel (4F5 related)|protein 4F5-related	-0.257796	4.87482	-2.51578	0.0250062	0.372192	-3.50137
67468	Mmd	monocyte to macrophage differentiation-associated	monocyte to macrophage differentiation factor|monocyte to macrophage differentiation protein|progestin and adipoQ receptor family member 11|progestin and adipoQ receptor family member XI	0.202335	6.89837	2.51568	0.0250112	0.372192	-3.50154
73990	4930455C13Rik	RIKEN cDNA 4930455C13 gene	-	1.35788	-1.39853	2.51546	0.0250213	0.372192	-3.50191
211134	Lzts1	leucine zipper, putative tumor suppressor 1	leucine zipper putative tumor suppressor 1|F37 esophageal cancer-related leucine zipper motif 1|F37/Esophageal cancer-related gene-coding leucine-zipper motif|leucine-zipper protein FEZ1	-0.241544	5.90412	-2.51691	0.0251963	0.37329	-3.5042
215615	Rnpep	arginyl aminopeptidase (aminopeptidase B)	aminopeptidase B|AP-B|arginine aminopeptidase|cytosol aminopeptidase IV	-0.175037	6.29791	-2.51381	0.0251009	0.37262	-3.50476
12561	Cdh4	cadherin 4	cadherin-4|R-cadherin|retina cadherin|retinal cadherin	-0.166357	7.49623	-2.51348	0.0251168	0.37262	-3.50533
319817	Rc3h2	ring finger and CCCH-type zinc finger domains 2	roquin-2|RING-type E3 ubiquitin transferase Roquin-2|membrane associated DNA binding protein|membrane-associated nucleic acid binding protein|ring finger and CCCH-type zinc finger domain-containing protein 2	0.198204	6.99564	2.51329	0.0251259	0.37262	-3.50565
243753	Slc23a4	solute carrier family 23 member 4	uncharacterized protein LOC243753	1.16379	-0.256135	2.50943	0.0253133	0.374363	-3.51233
76901	Jade2	jade family PHD finger 2	E3 ubiquitin-protein ligase Jade-2|protein Jade-2|PHD finger protein 15|jade family PHD finger protein 2	-0.658163	1.31321	-2.5093	0.0253195	0.374363	-3.51255
244962	Snx14	sorting nexin 14	sorting nexin-14	0.245443	5.18976	2.50808	0.0253787	0.374863	-3.51465
54169	Kat6b	K(lysine) acetyltransferase 6B	histone acetyltransferase KAT6B|MOZ, YBF2/SAS3, SAS2 and TIP60 protein 4|MYST histone acetyltransferase monocytic leukemia 4|histone acetyltransferase MYST4|histone acetyltransferase querkopf|monocytic leukemia|protein querkopf	-0.179498	7.5024	-2.50733	0.0254152	0.375027	-3.51594
64292	Ptges	prostaglandin E synthase	prostaglandin E synthase|microsomal prostaglandin E synthase 1	-0.734171	1.49631	-2.50507	0.0255355	0.376426	-3.52003
70348	Ube2cbp	ubiquitin-conjugating enzyme E2C binding protein	E3 ubiquitin-protein ligase E3D|HECT-type E3 ubiquitin transferase E3D|UbcH10 binding protein with a hect-like domain|ubcH10-binding protein with a HECT-like domain	-0.522306	1.93087	-2.50389	0.0255837	0.37676	-3.52188
407809	BC055402	cDNA sequence BC055402	-	1.67528	-1.59866	2.50257	0.0256487	0.37734	-3.52415
13593	Ebf3	early B cell factor 3	transcription factor COE3|EBF-3|OE-2|Olf-1/EBF-like 2	0.643998	4.18873	2.63878	0.031517	0.400918	-3.52545
57249	Gabrq	gamma-aminobutyric acid (GABA) A receptor, subunit theta	gamma-aminobutyric acid receptor subunit theta	0.648153	0.965447	2.50161	0.0256957	0.377591	-3.5258
108058	Camk2d	calcium/calmodulin-dependent protein kinase II, delta	calcium/calmodulin-dependent protein kinase type II subunit delta|caM kinase II subunit delta|caMK-II subunit delta	0.234898	5.22877	2.50104	0.0257243	0.377591	-3.52679
11758	Prdx6	peroxiredoxin 6	peroxiredoxin-6|1-Cys peroxiredoxin|acidic calcium-independent phospholipase A2|anti-oxidant protein 2, related sequence 3|antioxidant protein 2|non-selenium glutathione peroxidase|peroxiredoxin 5, related sequence 3|peroxiredoxin 6, related sequence 3	-0.188747	6.55755	-2.50023	0.0257639	0.377591	-3.52818
17955	Nap1l4	nucleosome assembly protein 1-like 4	nucleosome assembly protein 1-like 4	-0.158781	8.24045	-2.49914	0.0258181	0.377591	-3.53006
654805	F930015N05Rik	RIKEN cDNA F930015N05 gene	-	1.65828	-1.15212	2.50342	0.0260084	0.377687	-3.53027
23938	Map2k5	mitogen-activated protein kinase kinase 5	dual specificity mitogen-activated protein kinase kinase 5|MAP kinase kinase 5|MAPK/ERK kinase 5	-0.198407	5.5831	-2.4987	0.0258399	0.377591	-3.53082
66847	Hint3	histidine triad nucleotide binding protein 3	histidine triad nucleotide-binding protein 3|histidine triad protein 4	-0.424253	2.59622	-2.4986	0.0258449	0.377591	-3.53099
20856	Stc2	stanniocalcin 2	stanniocalcin-2	-0.662506	0.838618	-2.49799	0.0258751	0.377658	-3.53204
384009	Glipr2	GLI pathogenesis-related 2	Golgi-associated plant pathogenesis-related protein 1|gliPR 2|glioma pathogenesis-related protein 2|golgi-associated PR-1 protein	-0.262353	4.32288	-2.4967	0.0259392	0.377687	-3.53427
208618	Etl4	enhancer trap locus 4	sickle tail protein	-0.223171	5.82949	-2.49657	0.0259457	0.377687	-3.53449
63873	Trpv4	transient receptor potential cation channel, subfamily V, member 4	transient receptor potential cation channel subfamily V member 4|osm-9-like TRP channel 4|osmosensitive transient receptor potential channel 4|transient receptor potential protein 12|trpv4 channel|vanilloid receptor-like channel 2|vanilloid receptor-like protein 2|vanilloid receptor-related osmotically-activated channel	-1.36738	-0.904919	-2.49596	0.025976	0.377687	-3.53554
70533	Btf3l4	basic transcription factor 3-like 4	transcription factor BTF3 homolog 4	0.289438	5.17463	2.50418	0.0263461	0.378353	-3.53594
68943	Pink1	PTEN induced putative kinase 1	serine/threonine-protein kinase PINK1, mitochondrial|PTEN-induced putative kinase protein 1	-0.186102	6.75025	-2.49512	0.0260178	0.377687	-3.53698
243407	C130060K24Rik	RIKEN cDNA C130060K24 gene	uncharacterized protein LOC243407	1.13091	-0.787971	2.49469	0.0260393	0.377687	-3.53772
67488	Calcoco1	calcium binding and coiled coil domain 1	calcium-binding and coiled-coil domain-containing protein 1|GRIP1-interacting protein|coiled-coil coactivator protein|coiled-coil transcriptional coactivator|granule cell antiserum positive 11	-0.186316	6.86496	-2.49414	0.0260669	0.377687	-3.53867
225215	Rsl24d1	ribosomal L24 domain containing 1	probable ribosome biogenesis protein RLP24|60S ribosomal protein L30 isolog|ribosomal L24 domain-containing protein 1	-0.238624	4.98951	-2.49384	0.0260818	0.377687	-3.53918
20358	Sema6a	sema domain, transmembrane domain (TM), and cytoplasmic domain, (semaphorin) 6A	semaphorin-6A|Mutant line 997|sema Q|sema VIA|semaphorin Q|semaphorin VIA|semaphorin-6A-1	0.221128	5.97587	2.49263	0.0261423	0.377906	-3.54126
84095	Pi4k2a	phosphatidylinositol 4-kinase type 2 alpha	phosphatidylinositol 4-kinase type 2-alpha|phosphatidylinositol 4-kinase type II-alpha	-0.173652	6.27739	-2.4922	0.0261642	0.377906	-3.54202
209540	Rtl9	retrotransposon Gag like 9	retrotransposon Gag-like protein 9|retrotransposon gag domain-containing protein 1|retrotransposon gag domain containing 1|sushi-XF2	0.902468	0.709507	2.49201	0.0261737	0.377906	-3.54234
66396	Ccdc82	coiled-coil domain containing 82	coiled-coil domain-containing protein 82	0.292431	4.33977	2.49101	0.0262236	0.378256	-3.54405
74108	Parn	poly(A)-specific ribonuclease (deadenylation nuclease)	poly(A)-specific ribonuclease PARN|polyadenylate-specific ribonuclease	-0.20019	5.50362	-2.48925	0.0263123	0.378353	-3.54708
269389	Tox2	TOX high mobility group box family member 2	TOX high mobility group box family member 2|granulosa cell HMG-box protein 1	0.294476	4.33631	2.48893	0.0263285	0.378353	-3.54763
320091	Ano4	anoctamin 4	anoctamin-4|ano4|transmembrane protein 16D (eight membrane-spanning domains)	-0.432201	2.85797	-2.4889	0.0263301	0.378353	-3.54769
56505	Ruvbl1	RuvB-like protein 1	ruvB-like 1|49 kDa TATA box-binding protein-interacting protein|49 kDa TBP-interacting protein|DNA helicase p50|Pontin 52	-0.243022	4.8858	-2.48738	0.0264069	0.378353	-3.5503
60406	Sap30	sin3 associated polypeptide	histone deacetylase complex subunit SAP30|30 kDa Sin3-associated polypeptide|Sin3-associated protein|sap30|sin3 associated polypeptide, 30kD|sin3 corepressor complex subunit SAP30|sin3-associated polypeptide p30|sin3-associated polypeptide, 30 kDa	-0.204016	5.8625	-2.48717	0.0264177	0.378353	-3.55067
329739	Fam102b	family with sequence similarity 102, member B	protein FAM102B	0.191748	6.24149	2.48709	0.0264215	0.378353	-3.55079
233879	Asphd1	aspartate beta-hydroxylase domain containing 1	aspartate beta-hydroxylase domain-containing protein 1	0.381002	2.8116	2.48682	0.0264355	0.378353	-3.55127
217944	Rapgef5	Rap guanine nucleotide exchange factor (GEF) 5	rap guanine nucleotide exchange factor 5|M-Ras-regulated Rap GEF|MR-GEF|Mras regulated guanine nucleotide exchange factor|guanine nucleotide exchange factor for Rap1	0.205374	5.6041	2.48528	0.0265134	0.37904	-3.55391
328108	Togaram1	TOG array regulator of axonemal microtubules 1	TOG array regulator of axonemal microtubules protein 1|protein FAM179B|crescerin-1|family with sequence similarity 179, member B	0.210936	5.29255	2.48354	0.026602	0.37904	-3.5569
56461	Kcnip3	Kv channel interacting protein 3, calsenilin	calsenilin|A-type potassium channel modulatory protein 3|DRE-antagonist modulator|calsenilin, presenilin binding protein, EF hand transcription factor|calsenilin/KChIP3 T+|calsenilin/KChIP3 T-|downstream regulatory element antagonist T+|downstream regulatory element antagonist T-|kv channel-interacting protein 3|potassium channel interacting protein 3	-0.246714	5.25206	-2.48335	0.0266116	0.37904	-3.55723
109672	Cyb5a	cytochrome b5 type A (microsomal)	cytochrome b5	0.19685	5.79677	2.48333	0.0266125	0.37904	-3.55726
69171	Cnppd1	cyclin Pas1/PHO80 domain containing 1	protein CNPPD1	0.173404	6.12494	2.48302	0.0266286	0.37904	-3.5578
12333	Capn1	calpain 1	calpain-1 catalytic subunit|CANP 1|calcium-activated neutral proteinase 1|calpain mu-type|calpain-1 large subunit|micromolar-calpain|mu-calpain|muCANP	0.505801	1.79188	2.48284	0.0266376	0.37904	-3.5581
20499	Slc12a7	solute carrier family 12, member 7	solute carrier family 12 member 7|K-Cl cotransporter 4|electroneutral potassium-chloride cotransporter 4	-0.20314	5.88429	-2.48076	0.026744	0.379827	-3.56168
109785	Pgm3	phosphoglucomutase 3	phosphoacetylglucosamine mutase|GlcNAc-P mutase|N-acetylglucosamine-phosphate mutase|PGM 3|acetylglucosamine phosphomutase	-0.227188	4.92067	-2.48032	0.0267666	0.379827	-3.56243
56040	Rplp1	ribosomal protein, large, P1	60S acidic ribosomal protein P1|acidic ribosomal phosphoprotein P1	-0.165633	7.57852	-2.48025	0.0267701	0.379827	-3.56255
12705	Cited1	Cbp/p300-interacting transactivator with Glu/Asp-rich carboxy-terminal domain 1	cbp/p300-interacting transactivator 1|melanocyte-specific protein 1	0.654505	1.19673	2.47784	0.026894	0.380982	-3.56669
66455	Cnpy4	canopy FGF signaling regulator 4	protein canopy homolog 4|canopy 4 homolog|protein associated with Tlr4	-0.22637	4.78024	-2.47715	0.0269299	0.380982	-3.56789
244668	Sipa1l2	signal-induced proliferation-associated 1 like 2	signal-induced proliferation-associated 1-like protein 2|SIPA1-like protein 2	-0.175718	7.65672	-2.47704	0.0269356	0.380982	-3.56808
73856	4930428G15Rik	RIKEN cDNA 4930428G15 gene	-	1.33072	-1.4366	2.47622	0.0269779	0.380982	-3.56949
433638	I830077J02Rik	RIKEN cDNA I830077J02 gene	transmembrane protein C1orf162 homolog	1.4128	-1.80921	2.47616	0.0269807	0.380982	-3.56958
104418	Dgkz	diacylglycerol kinase zeta	diacylglycerol kinase zeta|DAG kinase zeta|DGK-zeta|diglyceride kinase zeta	-0.172682	6.88118	-2.47541	0.0270196	0.381168	-3.57087
77569	Limch1	LIM and calponin homology domains 1	LIM and calponin homology domains-containing protein 1	-0.207909	7.30383	-2.47879	0.0272019	0.382579	-3.57141
16949	Loxl1	lysyl oxidase-like 1	lysyl oxidase homolog 1|lysyl oxidase 2|lysyl oxidase-like protein 1	-0.582781	4.1712	-2.57961	0.0318529	0.402072	-3.57171
63959	Slc29a1	solute carrier family 29 (nucleoside transporters), member 1	equilibrative nucleoside transporter 1|NBMPR-sensitive equilibrative nucleoside transporter|equilibrative NBMPR-sensitive nucleoside transporter|equilibrative nitrobenzylmercaptopurine riboside-sensitive nucleoside transporter|nucleoside transporter, es-type|solute carrier family 29 member 1	-0.287046	5.04536	-2.47857	0.027266	0.382579	-3.57271
330953	Hcn4	hyperpolarization-activated, cyclic nucleotide-gated K+ 4	potassium/sodium hyperpolarization-activated cyclic nucleotide-gated channel 4|brain cyclic nucleotide-gated channel 3|hyperpolarization-activated, cyclic nucleotide-gated K+ 3	0.248123	4.91447	2.47331	0.0271285	0.381976	-3.57448
225020	Fez2	fasciculation and elongation protein zeta 2 (zygin II)	fasciculation and elongation protein zeta-2|zygin 2|zygin II	-0.222072	4.77519	-2.47331	0.0271287	0.381976	-3.57448
67095	Trak1	trafficking protein, kinesin binding 1	trafficking kinesin-binding protein 1|protein Milton	-0.207223	7.77581	-2.47657	0.0273698	0.382597	-3.57612
230903	Fbxo44	F-box protein 44	F-box only protein 44|F-box only protein 6a	-0.200093	5.3753	-2.47096	0.0272508	0.382579	-3.57851
235180	Fez1	fasciculation and elongation protein zeta 1 (zygin I)	fasciculation and elongation protein zeta-1|zygin I|zygin-1	-0.18989	8.63848	-2.47049	0.0272752	0.382579	-3.57931
15184	Hdac5	histone deacetylase 5	histone deacetylase 5|HD5|histone deacetylase 4|histone deacetylase mHDA1	-0.193045	7.6016	-2.46931	0.027337	0.382597	-3.58134
239731	Rimbp3	RIMS binding protein 3	RIMS-binding protein 3	0.447022	2.40407	2.46865	0.0273718	0.382597	-3.58248
50493	Txnrd1	thioredoxin reductase 1	thioredoxin reductase 1, cytoplasmic|TR alpha|thioredoxin reductase TR1	-0.155661	8.25843	-2.46849	0.0273802	0.382597	-3.58275
14381	G6pdx	glucose-6-phosphate dehydrogenase X-linked	glucose-6-phosphate 1-dehydrogenase X	-0.170421	6.45094	-2.46675	0.0274713	0.383507	-3.58573
218442	Serinc5	serine incorporator 5	serine incorporator 5|AIGP-3|axotomy-induced glycoprotein 3	-0.212944	6.23152	-2.46485	0.0275715	0.384348	-3.58899
73571	1700096K18Rik	RIKEN cDNA 1700096K18 gene	-	0.433796	2.42596	2.46462	0.0275837	0.384348	-3.58939
64934	Pes1	pescadillo ribosomal biogenesis factor 1	pescadillo homolog|pescadillo homolog 1, containing BRCT domain	-0.169139	6.13753	-2.46392	0.0276203	0.384496	-3.59058
234358	Zfp930	zinc finger protein 930	uncharacterized protein LOC234358	0.342055	4.11234	2.46305	0.0276763	0.38466	-3.59224
67269	Agtpbp1	ATP/GTP binding protein 1	cytosolic carboxypeptidase 1|Purkinje cell degeneration|nervous system nuclear protein induced by axotomy protein 1|nuclear ATP/GTP-binding protein	0.176936	6.64106	2.46262	0.0276892	0.38466	-3.59281
19899	Rpl18	ribosomal protein L18	60S ribosomal protein L18	-0.187131	5.80115	-2.46199	0.0277227	0.38466	-3.59389
22193	Ube2e3	ubiquitin-conjugating enzyme E2E 3	ubiquitin-conjugating enzyme E2 E3|E2 ubiquitin-conjugating enzyme E3|ubiquitin carrier protein E3|ubiquitin-conjugating enzyme 4|ubiquitin-conjugating enzyme E2-23 kDa|ubiquitin-conjugating enzyme E2E 3, UBC4/5 homolog|ubiquitin-protein ligase E3	0.192599	7.50895	2.46115	0.0277672	0.38466	-3.59533
20928	Abcc9	ATP-binding cassette, sub-family C (CFTR/MRP), member 9	ATP-binding cassette sub-family C member 9|ATP-binding cassette transporter sub-family C member 9|sulfonylurea receptor 2|sulfonylurea-binding protein 2	0.25747	4.91589	2.46075	0.0277885	0.38466	-3.59602
52717	Anapc16	anaphase promoting complex subunit 16	anaphase-promoting complex subunit 16|cyclosome subunit 16	-0.203505	5.30327	-2.46	0.0278286	0.38466	-3.59731
51885	Tubgcp4	tubulin, gamma complex associated protein 4	gamma-tubulin complex component 4|gamma tubulin ring complex protein	0.185681	5.71426	2.45998	0.0278295	0.38466	-3.59734
574402	Gpr17	G protein-coupled receptor 17	uracil nucleotide/cysteinyl leukotriene receptor|UDP/CysLT receptor|gpr17	-0.492876	2.22528	-2.45977	0.0278407	0.38466	-3.5977
20604	Sst	somatostatin	somatostatin|preprosomatostatin	-0.26591	5.6679	-2.47032	0.0283552	0.386742	-3.59798
77976	Nuak1	NUAK family, SNF1-like kinase, 1	NUAK family SNF1-like kinase 1|AMPK-related protein kinase 5|ZNUAK family, SNF1-like kinase, 1|omphalocele kinase 1	-0.201518	7.93736	-2.46315	0.0280225	0.386448	-3.59808
216238	Eea1	early endosome antigen 1	early endosome antigen 1	0.186567	5.46123	2.45759	0.0279569	0.385905	-3.60143
18087	Nktr	natural killer tumor recognition sequence	NK-tumor recognition protein|NK-TR protein|PPIase|cyclophilin-related protein|natural killer tumor recognition protein|natural-killer cells cyclophilin-related protein|peptidyl-prolyl cis-trans isomerase NKTR	0.207406	7.44594	2.45921	0.0282335	0.386742	-3.6048
382236	Brwd3	bromodomain and WD repeat domain containing 3	bromodomain and WD repeat-containing protein 3|bromo domain-containing protein disrupted in leukemia	0.208819	5.31927	2.45491	0.0281008	0.386742	-3.60602
242584	Wdr78	WD repeat domain 78	WD repeat-containing protein 78	0.301339	3.5392	2.45468	0.0281129	0.386742	-3.60641
225872	Npas4	neuronal PAS domain protein 4	neuronal PAS domain-containing protein 4|HLH-PAS transcription factor NXF|bHLH-PAS type transcription factor NXF|limbic-enhanced PAS protein|neuronal PAS4	0.677779	1.41997	2.45432	0.0281322	0.386742	-3.60702
212439	AA986860	expressed sequence AA986860	specifically androgen-regulated gene protein|specifically androgen-regulated protein	1.08065	-0.0390536	2.45272	0.0282185	0.386742	-3.60977
93747	Echs1	enoyl Coenzyme A hydratase, short chain, 1, mitochondrial	enoyl-CoA hydratase, mitochondrial|enoyl-CoA hydratase 1|short-chain enoyl-CoA hydratase	-0.180492	5.98962	-2.45193	0.028261	0.386742	-3.61112
108075	Ltbp4	latent transforming growth factor beta binding protein 4	latent-transforming growth factor beta-binding protein 4|LTBP-4	-0.282144	5.73434	-2.47489	0.0293863	0.392982	-3.61134
67171	Dram2	DNA-damage regulated autophagy modulator 2	DNA damage-regulated autophagy modulator protein 2|VDNA-damage regulated autophagy modulator 2|transmembrane protein 77	0.325647	4.13719	2.45135	0.0282924	0.386742	-3.61211
73728	Psd	pleckstrin and Sec7 domain containing	PH and SEC7 domain-containing protein 1|exchange factor for ADP-ribosylation factor guanine nucleotide factor 6|exchange factor for ARF6|exchange factor for ARF6 A|pleckstrin and Sec7 domain containing homolog|pleckstrin homology and SEC7 domain-containing protein 1	0.174262	7.58546	2.45007	0.0283617	0.386742	-3.6143
17355	Aff1	AF4/FMR2 family, member 1	AF4/FMR2 family member 1|homolog of human MLLT2 unidentified|myeloid/lymphoid or mixed-lineage leukemia translocated to 2 homolog|protein AF-4|proto-oncogene AF4|robotic	-0.300076	4.12157	-2.44985	0.0283741	0.386742	-3.61469
13056	Cyb561	cytochrome b-561	cytochrome b561	0.260198	4.15003	2.44973	0.0283805	0.386742	-3.61489
12554	Cdh13	cadherin 13	cadherin-13|H-cadherin|T-cadherin|heart cadherin	-0.24938	6.55395	-2.47167	0.0294496	0.392982	-3.6149
282663	Serpinb1b	serine (or cysteine) peptidase inhibitor, clade B, member 1b	leukocyte elastase inhibitor B|serine (or cysteine) proteinase inhibitor, clade B (ovalbumin), member 1b|serine protease inhibitor EIB|serpin B1b	-1.74406	-1.05104	-2.46732	0.029277	0.392982	-3.61555
232210	Hmces	5-hydroxymethylcytosine (hmC) binding, ES cell specific	embryonic stem cell-specific 5-hydroxymethylcytosine-binding protein|ES cell-specific 5hmC-binding protein|SRAP domain-containing protein 1|UPF0361 protein C3orf37 homolog|putative peptidase SRAPD1	-0.236326	4.82859	-2.44887	0.0284272	0.386742	-3.61636
230249	Ecpas	Ecm29 proteasome adaptor and scaffold	proteasome adapter and scaffold protein ECM29|proteasome-associated protein ECM29 homolog|ecm29	0.160743	7.08526	2.44852	0.0284459	0.386742	-3.61695
70274	Ly6g6e	lymphocyte antigen 6 complex, locus G6E	lymphocyte antigen 6G6e|lymphocyte antigen 6 complex G6E|lymphocyte antigen 6 complex locus protein G6e	-0.602946	1.73589	-2.44849	0.0284477	0.386742	-3.61701
15980	Ifngr2	interferon gamma receptor 2	interferon gamma receptor 2	-0.178748	6.36149	-2.44822	0.0284624	0.386742	-3.61747
353242	Mrpl21	mitochondrial ribosomal protein L21	39S ribosomal protein L21, mitochondrial	-0.263812	4.57975	-2.44821	0.0284631	0.386742	-3.6175
16876	Lhx9	LIM homeobox protein 9	LIM/homeobox protein Lhx9	0.818208	4.68341	2.68061	0.0403672	0.438486	-3.61877
18111	Nnat	neuronatin	neuronatin	0.18785	11.1354	2.44666	0.0285572	0.387458	-3.6203
76566	Rflnb	refilin B	refilin-B|family with sequence similarity 101, member B|filamin-interacting protein FAM101B|protein FAM101B|regulator of filamin protein B	0.36973	3.07868	2.44628	0.0285683	0.387458	-3.6208
19153	Prx	periaxin	periaxin	-0.396994	2.88028	-2.44506	0.028635	0.38772	-3.62288
211945	Plekhh1	pleckstrin homology domain containing, family H (with MyTH4 domain) member 1	pleckstrin homology domain-containing family H member 1|PH domain-containing family H member 1	0.356098	3.8558	2.44474	0.0286523	0.38772	-3.62342
16524	Kcnj9	potassium inwardly-rectifying channel, subfamily J, member 9	G protein-activated inward rectifier potassium channel 3|GIRK-3|inward rectifier K(+) channel Kir3.3|inwardly rectifier K(+) channel Kir3.3|potassium channel, inwardly rectifying subfamily J member 9	0.456275	2.58254	2.44448	0.0286665	0.38772	-3.62387
215632	Psd4	pleckstrin and Sec7 domain containing 4	PH and SEC7 domain-containing protein 4|SEC7 homolog|exchange factor for ADP-ribosylation factor guanine nucleotide factor 6 B|exchange factor for ARF6 B|pleckstrin homology and SEC7 domain-containing protein 4	-1.15351	-0.554358	-2.44275	0.0287616	0.38865	-3.62683
108911	Rcc2	regulator of chromosome condensation 2	protein RCC2	-0.169672	8.81627	-2.44089	0.0288639	0.389676	-3.63001
77521	Mtus2	microtubule associated tumor suppressor candidate 2	microtubule-associated tumor suppressor candidate 2 homolog|cardiac zipper protein|microtubule plus-end tracking protein TIP150|tracking protein of 150 kDa	0.199685	5.07038	2.43917	0.0289585	0.390505	-3.63294
75729	Fam227a	family with sequence similarity 227, member A	protein FAM227A	0.398208	4.2961	2.46561	0.0303773	0.394237	-3.6343
72033	Tsc22d2	TSC22 domain family, member 2	TSC22 domain family protein 2|TSC22 domain family 2	0.199044	5.76451	2.43829	0.0290074	0.390505	-3.63444
56088	Psmg1	proteasome (prosome, macropain) assembly chaperone 1	proteasome assembly chaperone 1|Down syndrome critical region homolog 2|down syndrome critical region protein 2 homolog	-0.264168	4.52042	-2.43814	0.029016	0.390505	-3.63471
66915	Cops9	COP9 signalosome subunit 9	COP9 signalosome complex subunit 9|myeloma overexpressed 2|myeloma-overexpressed gene 2 protein homolog	-0.231081	4.8018	-2.43786	0.0290311	0.390505	-3.63518
227736	Cfap157	cilia and flagella associated protein 157	cilia- and flagella-associated protein 157	-0.822518	0.327585	-2.43669	0.0290961	0.391022	-3.63717
78829	Tsc22d4	TSC22 domain family, member 4	TSC22 domain family protein 4|TSC22 domain family 4|TSC22-related inducible leucine zipper 2|TSC22-related-inducible leucine zipper protein 2	-0.262213	5.62397	-2.44391	0.0297348	0.392982	-3.64152
102193	Zdhhc7	zinc finger, DHHC domain containing 7	palmitoyltransferase ZDHHC7|DHHC-7|GABA-A receptor-associated membrane protein 2|zinc finger DHHC domain-containing protein 7	-0.231018	4.98329	-2.43178	0.0293699	0.392982	-3.64555
67225	Rnpc3	RNA-binding region (RNP1, RRM) containing 3	RNA-binding region-containing protein 3|RNA-binding motif protein 40|RNA-binding protein 40	0.294849	5.23575	2.44636	0.03018	0.393153	-3.64652
16511	Kcnh2	potassium voltage-gated channel, subfamily H (eag-related), member 2	potassium voltage-gated channel subfamily H member 2|eag-related protein 1|ether-a-go-go-related gene potassium channel 1|ether-a-go-go-related protein 1|voltage-gated potassium channel subunit Kv11.1	0.247334	4.74762	2.43121	0.0294022	0.392982	-3.64653
26360	Angptl2	angiopoietin-like 2	angiopoietin-related protein 2|angiopoietin-like protein 2	-0.429554	3.40298	-2.43386	0.0296234	0.392982	-3.64788
70435	Inf2	inverted formin, FH2 and WH2 domain containing	inverted formin-2|formin, inverted	-0.343382	4.98457	-2.46146	0.031106	0.396373	-3.6487
18548	Pcsk1	proprotein convertase subtilisin/kexin type 1	neuroendocrine convertase 1|furin homolog|prohormone convertase 1|prohormone convertase 1/3|propeptide-processing protease	0.588852	1.39701	2.42972	0.0294857	0.392982	-3.64907
22619	Siae	sialic acid acetylesterase	sialate O-acetylesterase|clone 165|sialic acid-specific 9-O-acetylesterase|yolk sac gene 2|yolk sac protein 2	0.307142	3.48891	2.42956	0.029495	0.392982	-3.64935
268709	Fam107a	family with sequence similarity 107, member A	actin-associated protein FAM107A|protein FAM107A	1.0362	-0.450502	2.42911	0.0295203	0.392982	-3.65012
636931	Trim71	tripartite motif-containing 71	E3 ubiquitin-protein ligase TRIM71|RING-type E3 ubiquitin transferase TRIM71|lin-41 homolog|protein lin-41 homolog|tripartite motif-containing protein 71	1.22462	-0.633897	2.42896	0.0295286	0.392982	-3.65037
320557	Fam169a	family with sequence similarity 169, member A	soluble lamin-associated protein of 75 kDa|protein FAM169A	0.233961	4.98969	2.42889	0.0295323	0.392982	-3.65048
84035	Kremen1	kringle containing transmembrane protein 1	kremen protein 1|dickkopf receptor|kringle domain-containing transmembrane protein 1|kringle-coding gene marking the eye and the nose|kringle-containing protein marking the eye and the nose	-0.220762	4.71987	-2.42823	0.0295695	0.392982	-3.65161
237500	Tmtc3	transmembrane and tetratricopeptide repeat containing 3	protein O-mannosyl-transferase TMTC3|transmembrane and TPR repeat-containing protein 3	0.264221	4.7317	2.42752	0.0296098	0.392982	-3.65282
18576	Pde3b	phosphodiesterase 3B, cGMP-inhibited	cGMP-inhibited 3',5'-cyclic phosphodiesterase B|CGI-PDE B|CGIPDE1|cyclic GMP-inhibited phosphodiesterase B	0.227765	4.95628	2.42721	0.0296272	0.392982	-3.65335
14860	Gsta4	glutathione S-transferase, alpha 4	glutathione S-transferase A4|GST A4-4|GST class-alpha member 4|GSTA4-4|glutathione S-transferase 5.7	-0.822883	1.66817	-2.44951	0.0308737	0.395462	-3.65463
68010	Bambi	BMP and activin membrane-bound inhibitor	BMP and activin membrane-bound inhibitor homolog|BMP and activin membrane-bound inhibitor, homolog|putative transmembrane protein NMA	-0.455799	2.42022	-2.42614	0.0296877	0.392982	-3.65517
329509	1810024B03Rik	RIKEN cDNA 1810024B03 gene	uncharacterized protein LOC329509	1.30626	-1.09452	2.42524	0.0297391	0.392982	-3.65672
210108	D130043K22Rik	RIKEN cDNA D130043K22 gene	dyslexia-associated protein KIAA0319 homolog	0.394392	2.70122	2.42523	0.0297392	0.392982	-3.65672
54325	Elovl1	elongation of very long chain fatty acids (FEN1/Elo2, SUR4/Elo3, yeast)-like 1	elongation of very long chain fatty acids protein 1|3-keto acyl-CoA synthase Elovl1|ELOVL FA elongase 1|ELOVL fatty acid elongase 1|sequence similarity to Cig30 1|very long chain 3-ketoacyl-CoA synthase 1|very long chain 3-oxoacyl-CoA synthase 1	0.388603	3.23266	2.42508	0.0297479	0.392982	-3.65698
237625	Pla2g3	phospholipase A2, group III	group 3 secretory phospholipase A2	0.970259	-0.441196	2.42435	0.0297896	0.393153	-3.65824
67131	Acbd4	acyl-Coenzyme A binding domain containing 4	acyl-CoA-binding domain-containing protein 4	-0.433219	2.65636	-2.42361	0.0298315	0.393153	-3.65949
73332	Ccdc30	coiled-coil domain containing 30	coiled-coil domain-containing protein 30|prefoldin subunit 6-like protein	0.354593	3.12153	2.42223	0.0299103	0.393153	-3.66185
320469	9930014A18Rik	RIKEN cDNA 9930014A18 gene	-	-0.511625	2.36587	-2.42171	0.0299396	0.393153	-3.66272
75758	9130401M01Rik	RIKEN cDNA 9130401M01 gene	uncharacterized protein C8orf76 homolog	-0.228991	4.90739	-2.42107	0.0299764	0.393153	-3.66382
81630	Zbtb22	zinc finger and BTB domain containing 22	zinc finger and BTB domain-containing protein 22|zinc finger protein 297	-0.241164	5.48286	-2.42063	0.0300016	0.393153	-3.66457
14708	Gng7	guanine nucleotide binding protein (G protein), gamma 7	guanine nucleotide-binding protein G(I)/G(S)/G(O) subunit gamma-7|guanine nucleotide binding protein (G protein), gamma 7 subunit	-0.245106	5.49925	-2.42137	0.0300504	0.393153	-3.66472
66459	Pyurf	Pigy upstream reading frame	protein preY, mitochondrial|pre-Y homolog	-0.350908	3.80177	-2.4204	0.0300145	0.393153	-3.66496
74513	Neto2	neuropilin (NRP) and tolloid (TLL)-like 2	neuropilin and tolloid-like protein 2|brain-specific transmembrane protein containing 2 CUB and 1 LDL-receptor class A domains protein 2	0.200736	7.22936	2.42103	0.030083	0.393153	-3.6655
28200	Dhrs4	dehydrogenase/reductase (SDR family) member 4	dehydrogenase/reductase SDR family member 4|NADPH-dependent carbonyl reductase/NADP-retinol dehydrogenase|NADPH-dependent retinol dehydrogenase/reductase|peroxisomal short-chain alcohol dehydrogenase	-0.232239	4.63399	-2.41822	0.0301393	0.393153	-3.66866
232223	Txnrd3	thioredoxin reductase 3	thioredoxin reductase 3|thioredoxin and glutathione reductase|thioredoxin reductase TR2	-0.289193	3.75379	-2.41812	0.0301456	0.393153	-3.66885
170721	Papln	papilin, proteoglycan-like sulfated glycoprotein	papilin	1.13237	-0.287741	2.4173	0.0301923	0.393153	-3.67023
11733	Ank1	ankyrin 1, erythroid	ankyrin-1|erythrocyte ankyrin|normoblastic anemia	-0.216962	5.00198	-2.4173	0.0301928	0.393153	-3.67025
270120	Fat3	FAT atypical cadherin 3	protocadherin Fat 3|FAT tumor suppressor homolog 3|protocadherin Fat3	0.157311	7.49353	2.41713	0.0302021	0.393153	-3.67052
329650	Med12l	mediator complex subunit 12-like	mediator of RNA polymerase II transcription subunit 12-like protein|mediator complex subunit 12-like protein|mediator of RNA polymerase II transcription, subunit 12 homolog-like|no opposite paired repeat protein	0.236338	4.82051	2.41708	0.0302054	0.393153	-3.67062
16210	Impact	impact, RWD domain protein	protein IMPACT|imprinted and ancient gene protein	0.35011	5.02682	2.45356	0.0321891	0.404585	-3.67087
18082	Nipsnap1	nipsnap homolog 1	protein NipSnap homolog 1|4-nitrophenylphosphatase domain and non-neuronal SNAP25-like protein homolog 1	-0.161962	6.5897	-2.41693	0.0302138	0.393153	-3.67087
16880	Lifr	LIF receptor alpha	leukemia inhibitory factor receptor|D-factor/LIF receptor|LIF receptor|LIF-R|leukemia inhibitory factor receptor alpha chain|soluble differentiation-stimulating factor receptor	0.269227	4.10965	2.41562	0.0302893	0.393788	-3.6731
27528	Nrep	neuronal regeneration related protein	neuronal regeneration-related protein|high-altitude regulated protein|neuronal protein 3.1|protein p311	-0.160824	10.3702	-2.41462	0.0303472	0.394193	-3.67481
66971	Cdk5rap1	CDK5 regulatory subunit associated protein 1	CDK5 regulatory subunit-associated protein 1|CDK5 activator-binding protein C42	-0.44042	3.27405	-2.41618	0.0306318	0.395107	-3.67784
109801	Glo1	glyoxalase 1	lactoylglutathione lyase|S-D-lactoylglutathione methylglyoxal lyase|aldoketomutase|glx I|glyoxalase 1 complex|glyoxalase 1 regulatory|glyoxalase 1 structural|glyoxalase I|ketone-aldehyde mutase|methylglyoxalase	-0.208079	5.07991	-2.41256	0.0304667	0.394793	-3.67832
19141	Lgmn	legumain	legumain|asparaginyl endopeptidase|preprolegumain|protease, cysteine, 1	-0.215881	5.68451	-2.41238	0.030477	0.394793	-3.67862
69926	Dnah17	dynein, axonemal, heavy chain 17	dynein heavy chain 17, axonemal|axonemal beta dynein heavy chain 17|ciliary dynein heavy chain 17|dynein, axonemal, heavy like 1|dynein, axonemal, heavy polypeptide 17	0.664361	1.69317	2.41197	0.0305006	0.394793	-3.67931
17218	Mcm5	minichromosome maintenance complex component 5	DNA replication licensing factor MCM5|CDC46 homolog|mini chromosome maintenance deficient 5|minichromosome maintenance deficient 5, cell division cycle 46	-0.167154	6.78614	-2.41152	0.0305272	0.394793	-3.68008
72349	Dusp3	dual specificity phosphatase 3 (vaccinia virus phosphatase VH1-related)	dual specificity protein phosphatase 3|vaccinia H1-related phosphatase	0.322167	3.93047	2.41026	0.0306005	0.395107	-3.68223
68572	Mrpl58	mitochondrial ribosomal protein L58	peptidyl-tRNA hydrolase ICT1, mitochondrial|39S ribosomal protein L58, mitochondrial|immature colon carcinoma transcript 1 protein homolog	-0.209119	5.08509	-2.40984	0.0306247	0.395107	-3.68293
66172	Med11	mediator complex subunit 11	mediator of RNA polymerase II transcription subunit 11|mediator of RNA polymerase II transcription, subunit 11 homolog	-0.258633	4.07971	-2.40891	0.0306789	0.395248	-3.68451
72113	Adck1	aarF domain containing kinase 1	uncharacterized aarF domain-containing protein kinase 1	-0.216721	4.75469	-2.40851	0.0307026	0.395248	-3.6852
67781	Ilf2	interleukin enhancer binding factor 2	interleukin enhancer-binding factor 2|nuclear factor of activated T-cells 45 kDa|testis expressed gene 267	-0.152427	8.20111	-2.40816	0.030723	0.395248	-3.6858
231717	Pheta1	PH domain containing endocytic trafficking adaptor 1	sesquipedalian-1|27 kDa inositol polyphosphate phosphatase interacting protein A|family with sequence similarity 109, member A	-0.190076	6.05936	-2.40708	0.0307861	0.395462	-3.68763
230959	Ajap1	adherens junction associated protein 1	adherens junction-associated protein 1|likely ortholog of H. sapiens transmembrane protein SHREW1	0.33252	3.69685	2.40653	0.0308182	0.395462	-3.68856
70546	Zdhhc2	zinc finger, DHHC domain containing 2	palmitoyltransferase ZDHHC2|zinc finger DHHC domain-containing protein 2	0.398728	4.87167	2.46341	0.0340261	0.412067	-3.68893
12986	Csf3r	colony stimulating factor 3 receptor (granulocyte)	granulocyte colony-stimulating factor receptor|G-CSF receptor	1.02195	-0.214481	2.40585	0.0308581	0.395462	-3.68971
52331	Stbd1	starch binding domain 1	starch-binding domain-containing protein 1|genethonin 1|glycophagy cargo receptor stbd1	0.632969	0.973323	2.40567	0.0308688	0.395462	-3.69002
11922	Neurod6	neurogenic differentiation 6	neurogenic differentiation factor 6|atonal homolog 2|helix-loop-helix protein mATH-2|protein NEX-1|protein atonal homolog 2	-0.325689	9.04311	-2.50151	0.0363969	0.425849	-3.6914
56375	B4galt4	UDP-Gal:betaGlcNAc beta 1,4-galactosyltransferase, polypeptide 4	beta-1,4-galactosyltransferase 4|N-acetyllactosamine synthase|UDP-Gal:beta-GlcNAc beta-1,4-galactosyltransferase 4|UDP-galactose:beta-N-acetylglucosamine beta-1,4-galactosyltransferase 4|beta-1,4-GalTase 4|beta-1,4-galactosyltransferase IV|beta-N-acetylglucosaminyl-glycolipid beta-1,4-galactosyltransferase|lactotriaosylceramide beta-1,4-galactosyltransferase|nal synthase	0.264357	4.31273	2.40414	0.0309592	0.39606	-3.69263
73660	Cabp4	calcium binding protein 4	calcium-binding protein 4	1.27673	-1.45025	2.40388	0.030974	0.39606	-3.69306
69440	Dennd6b	DENN/MADD domain containing 6B	protein DENND6B|DENN domain-containing protein 6B|family with sequence similarity 116, member B|protein FAM116B	0.29101	5.95689	2.43892	0.0329855	0.407543	-3.69372
234684	Lrrc29	leucine rich repeat containing 29	leucine-rich repeat-containing protein 29	0.952607	-0.274221	2.40251	0.031055	0.396193	-3.69539
223455	2006-03-01	membrane-associated ring finger (C3HC4) 6	E3 ubiquitin-protein ligase MARCH6|MARCH-VI|RING-type E3 ubiquitin transferase MARCH6|membrane-associated RING finger protein 6|membrane-associated RING-CH protein VI	0.16551	8.44369	2.40242	0.0310607	0.396193	-3.69555
14069	F8	coagulation factor VIII	coagulation factor VIII|Factor VIII|procoagulant component	0.850739	0.489358	2.40234	0.031065	0.396193	-3.69568
329160	9130024F11Rik	RIKEN cDNA 9130024F11 gene	-	-0.466192	5.243	-2.51331	0.0374461	0.428338	-3.69594
14180	Fgf9	fibroblast growth factor 9	fibroblast growth factor 9|FGF-9|GAF|HBGF-9|elbow knee synostosis|glia-activating factor	0.621392	1.59307	2.39824	0.0313084	0.398608	-3.70264
20964	Syn1	synapsin I	synapsin-1|truncated synapsin 1-S	0.247658	7.19479	2.42514	0.0331946	0.408018	-3.70758
243961	Shank1	SH3 and multiple ankyrin repeat domains 1	SH3 and multiple ankyrin repeat domains protein 1|SH3/ankyrin domain gene 1	0.224381	7.85255	2.41322	0.0326772	0.406221	-3.70997
28126	Nop16	NOP16 nucleolar protein	nucleolar protein 16|NOP16 nucleolar protein homolog	-0.217539	5.06988	-2.39323	0.0316081	0.401731	-3.71114
12123	Hrk	harakiri, BCL2 interacting protein (contains only BH3 domain)	activator of apoptosis harakiri|BH3 interacting (with BCL2 family) domain, apoptosis agonist|BH3-interacting domain-containing protein 3|neuronal death protein DP5	-0.300198	3.69095	-2.39212	0.0316754	0.402049	-3.71304
319405	D430036J16Rik	RIKEN cDNA D430036J16 gene	-	1.40139	-0.950929	2.39105	0.0317398	0.402049	-3.71485
27883	Tango2	transport and golgi organization 2	transport and Golgi organization 2 homolog|ser/Thr-rich protein T10 in DGCR region|transport and golgi organization 2 homolog	-0.20671	4.78418	-2.39066	0.0317632	0.402049	-3.71551
54393	Gabbr1	gamma-aminobutyric acid (GABA) B receptor, 1	gamma-aminobutyric acid type B receptor subunit 1|GABA-B receptor 1|GABA-B-R1|GABA-BR1|GABA-BR1b receptor|bM573K1.1.1 (gamma-aminobutyric acid (GABA) B receptor, 1a)|gb1	0.142785	8.41702	2.39058	0.0317683	0.402049	-3.71565
26458	Slc27a2	solute carrier family 27 (fatty acid transporter), member 2	very long-chain acyl-CoA synthetase|FATP-2|THCA-CoA ligase|fatty acid transport protein 2|fatty-acid-coenzyme A ligase, very long-chain 1|long-chain-fatty-acid--CoA ligase|solute carrier family 27 member 2|very long-chain acyl-Coenzyme A dehydrogenase synthase|very long-chain-fatty-acid-CoA ligase	0.536586	1.84707	2.39009	0.0317975	0.402049	-3.71647
78618	Acap2	ArfGAP with coiled-coil, ankyrin repeat and PH domains 2	arf-GAP with coiled-coil, ANK repeat and PH domain-containing protein 2|centaurin, beta 2	0.198465	5.99858	2.39007	0.031799	0.402049	-3.71651
54217	Rpl36	ribosomal protein L36	60S ribosomal protein L36	-0.237637	4.69058	-2.38966	0.0318239	0.402049	-3.71721
20682	Sox9	SRY (sex determining region Y)-box 9	transcription factor SOX-9|SRY-box containing gene 9	-0.176183	6.46105	-2.38711	0.0319785	0.403312	-3.72153
320528	Vps13c	vacuolar protein sorting 13C	vacuolar protein sorting-associated protein 13C	0.213262	5.56093	2.38613	0.0320377	0.40354	-3.72318
70785	Dennd1c	DENN/MADD domain containing 1C	DENN domain-containing protein 1C|connecdenn 3	-0.429639	2.94085	-2.38591	0.0320513	0.40354	-3.72356
22652	Mkrn3	makorin, ring finger protein, 3	probable E3 ubiquitin-protein ligase makorin-3|RING-type E3 ubiquitin transferase makorin-3|zinc finger protein 127	-0.27273	3.99982	-2.38502	0.0321054	0.403876	-3.72506
12739	Cldn3	claudin 3	claudin-3|CPE-R 2|CPE-receptor 2|clostridium perfringens enterotoxin receptor 2	-0.951466	2.03267	-2.45909	0.0365934	0.425849	-3.72566
71101	Uvssa	UV stimulated scaffold protein A	UV-stimulated scaffold protein A	0.2704	4.71558	2.38264	0.0322509	0.405016	-3.72909
26385	Grk6	G protein-coupled receptor kinase 6	G protein-coupled receptor kinase 6|g protein-coupled receptor kinase GRK6	-0.160994	6.94136	-2.38212	0.0322831	0.405076	-3.72998
22278	Usf1	upstream transcription factor 1	upstream stimulatory factor 1|Upstream stimulatory factor 1 (Major late transcription factor 1)|major late transcription factor 1	-0.162979	7.00208	-2.38119	0.0323399	0.405444	-3.73155
246221	Mpst	mercaptopyruvate sulfurtransferase	3-mercaptopyruvate sulfurtransferase	-0.198807	5.81254	-2.37904	0.0324726	0.406221	-3.7352
171170	Mbnl3	muscleblind like splicing factor 3	muscleblind-like protein 3|cys3His CCG1-required protein|muscleblind-like 3|muscleblind-like X-linked protein	0.481809	2.03798	2.37842	0.0325109	0.406221	-3.73625
15950	Ifi203	interferon activated gene 203	interferon-activable protein 203|interferon-inducible protein p203	-0.669571	1.31936	-2.37718	0.0325873	0.406221	-3.73834
101612	Grwd1	glutamate-rich WD repeat containing 1	glutamate-rich WD repeat-containing protein 1|glutamate rich WD repeat protein GRWD	-0.223982	4.86554	-2.37707	0.0325942	0.406221	-3.73853
12395	Runx1t1	RUNX1 translocation partner 1	protein CBFA2T1|CBFA2T1 identified gene homolog|acute myelogenous leukemia 1 translocation 1 protein|runt-related transcription factor 1; translocated to, 1 (cyclin D-related)	0.158609	6.7449	2.37636	0.0326382	0.406221	-3.73973
51791	Rgs14	regulator of G-protein signaling 14	regulator of G-protein signaling 14|RAP1/RAP2-interacting protein|rap1/rap2 interacting protein	-1.16053	-1.10198	-2.37635	0.032639	0.406221	-3.73975
228005	Ppig	peptidyl-prolyl isomerase G (cyclophilin G)	peptidyl-prolyl cis-trans isomerase G|PPIase G|cyclophilin G|peptidylprolyl isomerase G|rotamase G	0.162477	6.90595	2.37623	0.0326461	0.406221	-3.73995
223697	Sun2	Sad1 and UNC84 domain containing 2	SUN domain-containing protein 2|protein unc-84 homolog B|sad1/unc-84 protein-like 2	-0.168013	6.89994	-2.3762	0.0326479	0.406221	-3.74
241520	Fam171b	family with sequence similarity 171, member B	protein FAM171B	0.159967	6.67207	2.37591	0.032666	0.406221	-3.74049
234915	Cep126	centrosomal protein 126	centrosomal protein of 126 kDa	0.382806	3.05198	2.37376	0.0327995	0.407234	-3.74412
228960	Stx16	syntaxin 16	syntaxin-16	0.225225	6.80924	2.38567	0.0335406	0.409909	-3.74432
213993	Ccdc186	coiled-coil domain containing 186	coiled-coil domain-containing protein 186|oocyte-testis gene 1 protein	0.198861	5.34226	2.37353	0.0328139	0.407234	-3.74451
19659	Rbp1	retinol binding protein 1, cellular	retinol-binding protein 1|CRBP-I|cellular retinol-binding protein I|mCRBPI	-0.200875	5.66579	-2.37268	0.032867	0.407543	-3.74595
18971	Pold1	polymerase (DNA directed), delta 1, catalytic subunit	DNA polymerase delta catalytic subunit|DNA polymerase delta 1, catalytic domain	-0.198065	6.12917	-2.37068	0.0329921	0.407543	-3.74934
625328	H3f3c	H3 histone, family 3C	histone H3.3C|predicted gene, OTTMUSG00000016509	-0.195978	5.59036	-2.37038	0.0330105	0.407543	-3.74984
245468	Pnma3	paraneoplastic antigen MA3	paraneoplastic antigen Ma3 homolog	0.31701	3.63504	2.37032	0.0330145	0.407543	-3.74994
105203	Fam208b	family with sequence similarity 208, member B	protein FAM208B|PBR associated protein|peripheral benzodiazepine receptor-associated protein 20|peripherial benzodiazepine receptor associated protein	0.158506	7.19264	2.37024	0.0330194	0.407543	-3.75008
73010	Gpr22	G protein-coupled receptor 22	G-protein coupled receptor 22|probable G-protein coupled receptor 22	0.355151	3.2156	2.37004	0.0330321	0.407543	-3.75042
56720	Tdo2	tryptophan 2,3-dioxygenase	tryptophan 2,3-dioxygenase|TRPO|tdo variant1|tdo variant2|tryptamin 2,3-dioxygenase|tryptophan oxygenase|tryptophan pyrrolase|tryptophanase	-1.14578	-1.11077	-2.36861	0.0331218	0.408018	-3.75283
26401	Map3k1	mitogen-activated protein kinase kinase kinase 1	mitogen-activated protein kinase kinase kinase 1|MAPK/ERK kinase kinase 1|MEK kinase 1	0.232623	4.80104	2.36797	0.033162	0.408018	-3.75391
27405	Abcg3	ATP binding cassette subfamily G member 3	ATP-binding cassette sub-family G member 3|ATP-binding cassette, sub-family G (WHITE), member 3	1.39786	-1.301	2.36741	0.0331976	0.408018	-3.75487
432940	Otulin	OTU deubiquitinase with linear linkage specificity	ubiquitin thioesterase otulin|OTU domain-containing deubiquitinase with linear linkage specificity|deubiquitinating enzyme otulin|family with sequence similarity 105, member B|gumby|protein FAM105B|ubiquitin thioesterase Gumby	-0.227447	4.84378	-2.36723	0.0332088	0.408018	-3.75517
231464	Cnot6l	CCR4-NOT transcription complex, subunit 6-like	CCR4-NOT transcription complex subunit 6-like	0.239832	4.72254	2.36612	0.033279	0.408273	-3.75705
68563	Dpm3	dolichyl-phosphate mannosyltransferase polypeptide 3	dolichol-phosphate mannosyltransferase subunit 3|DPM synthase complex subunit 3|DPM synthase subunit 3|MPD synthase subunit 3|dolichol-phosphate mannose synthase subunit 3|dolichyl-phosphate beta-D-mannosyltransferase subunit 3|mannose-P-dolichol synthase subunit 3	-0.428018	2.92882	-2.36602	0.0332849	0.408273	-3.75721
234353	Psd3	pleckstrin and Sec7 domain containing 3	PH and SEC7 domain-containing protein 3|exchange factor for ADP-ribosylation factor guanine nucleotide factor 6|exchange factor for ADP-ribosylation factor guanine nucleotide factor 6 D|exchange factor for ARF6 D|guanine nucleotide exchange factor for ADP ribosylation factor 6|pleckstrin homology and SEC7 domain-containing protein 3	0.193292	6.26627	2.36509	0.0333438	0.40832	-3.75878
70370	Fbln7	fibulin 7	fibulin-7|FIBL-7|extracellular matrix protein TM14	-0.594423	1.08018	-2.36509	0.0333441	0.40832	-3.75879
15931	Ids	iduronate 2-sulfatase	iduronate 2-sulfatase|alpha-L-iduronate sulfate sulfatase|iduronate sulfatase	0.199755	7.74371	2.36874	0.0336848	0.410448	-3.76029
14252	Flot2	flotillin 2	flotillin-2|epidermal surface antigen|membrane component chromosome 17 surface marker 1 homolog	-0.178433	6.54768	-2.36377	0.0334272	0.408999	-3.76101
14472	Gbx2	gastrulation brain homeobox 2	homeobox protein GBX-2|gastrulation and brain-specific homeobox protein 2|stimulated by retinoic acid gene 7 protein	1.22311	2.54625	2.52473	0.0441742	0.451497	-3.76348
66617	Ntmt1	N-terminal Xaa-Pro-Lys N-methyltransferase 1	N-terminal Xaa-Pro-Lys N-methyltransferase 1|X-Pro-Lys N-terminal protein methyltransferase 1A|alpha N-terminal protein methyltransferase 1A|methyltransferase like 11A|methyltransferase-like protein 11A	-0.189857	5.55716	-2.36161	0.0335643	0.409909	-3.76465
93834	Peli2	pellino 2	E3 ubiquitin-protein ligase pellino homolog 2|RING-type E3 ubiquitin transferase pellino homolog 2|protein pellino homolog 2	-0.20051	5.52866	-2.36129	0.033585	0.409909	-3.7652
16498	Kcnab2	potassium voltage-gated channel, shaker-related subfamily, beta member 2	voltage-gated potassium channel subunit beta-2|K(+) channel subunit beta-2|neuroimmune protein F5	-0.226801	4.57578	-2.3605	0.0336351	0.410181	-3.76652
22141	Tub	tubby bipartite transcription factor	tubby protein|retinal degeneration 5|tubby candidate	0.147661	8.17892	2.35877	0.0337456	0.410849	-3.76944
20963	Syk	spleen tyrosine kinase	tyrosine-protein kinase SYK	0.580046	2.24569	2.36095	0.0339974	0.412067	-3.77093
378435	Mafa	v-maf musculoaponeurotic fibrosarcoma oncogene family, protein A (avian)	transcription factor MafA|Mafa homolog|V-maf musculoaponeurotic fibrosarcoma oncogene homolog A|pancreatic beta-cell-specific transcriptional activator	1.00448	-0.422365	2.35781	0.0338073	0.411202	-3.77107
68512	Tomm5	translocase of outer mitochondrial membrane 5	mitochondrial import receptor subunit TOM5 homolog|tomm5|translocase of outer mitochondrial membrane 5 homolog	-0.320499	3.60145	-2.35745	0.0338302	0.411202	-3.77167
208117	Aph1b	aph1 homolog B, gamma secretase subunit	gamma-secretase subunit APH-1B|APH-1b|APH1B homolog|anterior pharynx defective 1b homolog|anterior pharynx defective 1c homolog|aph-1beta	-0.183666	5.97626	-2.35614	0.0339145	0.411887	-3.77389
76897	Ralyl	RALY RNA binding protein-like	RNA-binding Raly-like protein	0.235918	5.17359	2.35506	0.0339838	0.412067	-3.7757
14417	Gad2	glutamic acid decarboxylase 2	glutamate decarboxylase 2|65 kDa glutamic acid decarboxylase|GAD-65|glutamate decarboxylase 65 kDa isoform	0.18008	7.09107	2.35418	0.034041	0.412067	-3.7772
263876	Spata2	spermatogenesis associated 2	spermatogenesis-associated protein 2	-0.174349	6.01406	-2.35303	0.0341152	0.412627	-3.77914
381605	Tbc1d2	TBC1 domain family, member 2	TBC1 domain family member 2A|likely ortholog of H. sapiens TBC1 domain family, member 2 (TBC1D2)	-0.78135	0.874149	-2.35235	0.034159	0.412657	-3.78028
211652	Wwc1	WW, C2 and coiled-coil domain containing 1	protein KIBRA|WW domain-containing protein 1|kidney and brain protein|protein WWC1	-0.177391	7.13672	-2.35212	0.0341736	0.412657	-3.78066
77809	Lrrc42	leucine rich repeat containing 42	leucine-rich repeat-containing protein 42	-0.180249	5.71837	-2.35107	0.034242	0.413112	-3.78244
105675	Ppif	peptidylprolyl isomerase F (cyclophilin F)	peptidyl-prolyl cis-trans isomerase F, mitochondrial|PPIase F|cyclophilin D|cyclophilin F|mitochondrial Cyclophilin D|peptidyl-prolyl cis-trans isomerase, mitochondrial|rotamase F	-0.212231	4.83428	-2.35068	0.0342674	0.413112	-3.78309
20677	Sox4	SRY (sex determining region Y)-box 4	transcription factor SOX-4|SRY-box containing gene 4	-0.249363	10.1751	-2.39198	0.037103	0.428338	-3.78439
229011	Samd10	sterile alpha motif domain containing 10	sterile alpha motif domain-containing protein 10|SAM domain-containing protein 10|samd10	0.170229	6.1805	2.34875	0.0343928	0.414286	-3.78634
626848	Zfp971	zinc finger protein 971	ethanol induced 1|KRAB box and zinc finger, C2H2 type domain containing protein	0.25661	4.05766	2.34729	0.0344882	0.415096	-3.78881
16493	Kcna5	potassium voltage-gated channel, shaker-related subfamily, member 5	potassium voltage-gated channel subfamily A member 5|KV1-5|voltage-gated potassium channel subunit Kv1.5	0.821008	1.0853	2.35164	0.0347881	0.417683	-3.78896
74245	Ctbs	chitobiase	di-N-acetylchitobiase|chitobiase, di-N-acetyl-	0.489557	1.72006	2.34489	0.0346453	0.416647	-3.79285
18081	Ninj1	ninjurin 1	ninjurin-1|nerve injury-induced protein 1	-0.430342	2.54293	-2.34335	0.034746	0.417518	-3.79543
23948	Mmp17	matrix metallopeptidase 17	matrix metalloproteinase-17|membrane-type matrix metalloproteinase 4	-0.246249	6.02839	-2.35493	0.0356765	0.422167	-3.79736
68703	Rere	arginine glutamic acid dipeptide (RE) repeats	arginine-glutamic acid dipeptide repeats protein|atrophin-2	0.142592	7.98403	2.34192	0.0348405	0.417704	-3.79784
240913	Adamts4	a disintegrin-like and metallopeptidase (reprolysin type) with thrombospondin type 1 motif, 4	A disintegrin and metalloproteinase with thrombospondin motifs 4|a disintegrin-like and metalloprotease (reprolysin type) with thrombospondin type 1 motif, 4|aggrecanase-1	0.294199	3.79512	2.34183	0.0348464	0.417704	-3.79799
192287	Slc25a36	solute carrier family 25, member 36	solute carrier family 25 member 36	0.290723	5.34442	2.35869	0.0364041	0.425849	-3.80313
241263	Gpr158	G protein-coupled receptor 158	probable G-protein coupled receptor 158	0.498592	2.37452	2.33786	0.0351093	0.41985	-3.80467
19164	Psen1	presenilin 1	presenilin-1	0.157602	6.54663	2.33776	0.0351159	0.41985	-3.80484
14380	G6pd2	glucose-6-phosphate dehydrogenase 2	glucose-6-phosphate 1-dehydrogenase 2|G6PD|glucose-6-phosphate dehydrogenase X-linked, pseudogene 1	-0.673372	0.743437	-2.33714	0.0351571	0.41985	-3.80588
78334	Cdk19	cyclin-dependent kinase 19	cyclin-dependent kinase 19|CDC2-related protein kinase 6|cell division cycle 2-like 6 (CDK8-like)|cell division cycle 2-like protein kinase 6|cell division protein kinase 19|cyclin-dependent kinase (CDC2-like) 11|cyclin-dependent kinase 11	-0.156055	6.98754	-2.33677	0.0351814	0.41985	-3.8065
67588	Rnf41	ring finger protein 41	E3 ubiquitin-protein ligase NRDP1|RING-type E3 ubiquitin transferase NRDP1	-0.168531	6.7174	-2.3365	0.0351993	0.41985	-3.80695
215113	Slc43a2	solute carrier family 43, member 2	large neutral amino acids transporter small subunit 4|L-type amino L-acid transporter 4|L-type amino acid transporter 4	0.177152	5.75788	2.33631	0.0352121	0.41985	-3.80727
104709	Pik3r6	phosphoinositide-3-kinase regulatory subunit 5	phosphoinositide 3-kinase regulatory subunit 6|p84 PI3K adapter protein|p87 phosphoinositide 3-kinase gamma (PI3Kg) adapter protein|phosphoinositide 3-kinase gamma adapter protein of 87 kDa|phosphoinositide-3-kinase, regulatory subunit 6	0.67241	0.839176	2.33612	0.0352246	0.41985	-3.80759
14402	Gabrb3	gamma-aminobutyric acid (GABA) A receptor, subunit beta 3	gamma-aminobutyric acid receptor subunit beta-3|GABA(A) receptor subunit beta-3|cleft palate 1	0.182372	7.1076	2.33517	0.0352882	0.420268	-3.80919
109552	Sri	sorcin	sorcin	0.208081	4.95739	2.33447	0.0353348	0.420303	-3.81036
78038	Mccc2	methylcrotonoyl-Coenzyme A carboxylase 2 (beta)	methylcrotonoyl-CoA carboxylase beta chain, mitochondrial|3-methylcrotonyl-CoA carboxylase 2|3-methylcrotonyl-CoA carboxylase non-biotin-containing subunit|3-methylcrotonyl-CoA:carbon dioxide ligase subunit beta|MCCase subunit beta	-0.206879	4.71323	-2.33427	0.0353481	0.420303	-3.8107
216892	Spns2	spinster homolog 2	protein spinster homolog 2|spinster-like protein|spinster2	0.221336	5.42162	2.33298	0.0354343	0.420989	-3.81286
57775	Usp29	ubiquitin specific peptidase 29	ubiquitin carboxyl-terminal hydrolase 29|ASL1/Usp29 fusion|deubiquitinating enzyme 29|ossification center-associated transcript|ubiquitin thioesterase 29|ubiquitin thiolesterase 29|ubiquitin-specific-processing protease 29	0.190706	5.64481	2.33243	0.0354713	0.421089	-3.81379
64833	Acot10	acyl-CoA thioesterase 10	acyl-coenzyme A thioesterase 10, mitochondrial|acot10|acyl-Coenzyme A thioesterase 3, mitochondrial|mitochondrial 48 kDa acyl-CoA thioester hydrolase 2|mt-ACT48.2	0.560161	2.25764	2.33298	0.0355317	0.421129	-3.81406
213262	Fstl5	follistatin-like 5	follistatin-related protein 5|follistatin-like protein 5|m-D/Bsp120I 1-2|ollistatin-like 5	0.175202	5.70439	2.33198	0.0355016	0.421111	-3.81455
19266	Ptprd	protein tyrosine phosphatase, receptor type, D	receptor-type tyrosine-protein phosphatase delta	0.179735	7.4765	2.33007	0.0356304	0.42196	-3.81776
78895	Pus7l	pseudouridylate synthase 7-like	pseudouridylate synthase 7 homolog-like protein	-0.358293	2.86279	-2.32772	0.0357885	0.423023	-3.82169
18088	Nkx2-2	NK2 homeobox 2	homeobox protein Nkx-2.2|Drosophila NK2 transcription factor related, locus 2|NK2 transcription factor related, locus 2|glycoprotein GP330, renal|homeobox protein NK-2 homolog B|homeobox protein Nkx2-2	1.34079	-0.132933	2.35034	0.0373925	0.428338	-3.82181
50783	Lsm4	LSM4 homolog, U6 small nuclear RNA and mRNA degradation associated	U6 snRNA-associated Sm-like protein LSm4|LSM4 homolog, U6 small nuclear RNA associated|U6 snRNA-associated SM-like protein 4	-0.182592	5.79909	-2.32746	0.0358061	0.423023	-3.82213
52874	Pum3	pumilio RNA-binding family member 3	pumilio homolog 3	-0.160712	6.5675	-2.32659	0.0358656	0.423386	-3.8236
16373	Irx3	Iroquois related homeobox 3	iroquois-class homeodomain protein IRX-3|homeodomain protein IRXB1|iroquois homeobox protein 3	1.14043	0.523867	2.35225	0.0378062	0.429189	-3.82503
109082	Fbxw17	F-box and WD-40 domain protein 17	F-box and WD-40 domain protein 17	0.341014	3.80915	2.32471	0.0359932	0.424553	-3.82676
67896	Ccdc80	coiled-coil domain containing 80	coiled-coil domain-containing protein 80|steroid sensitive gene 1|up-regulated in BRS-3 deficient mouse	-0.543417	4.42334	-2.42071	0.0430597	0.447457	-3.82766
27403	Abca7	ATP-binding cassette, sub-family A (ABC1), member 7	ATP-binding cassette sub-family A member 7	0.220633	5.42602	2.32254	0.0361408	0.425843	-3.83039
192236	Hps1	HPS1, biogenesis of lysosomal organelles complex 3 subunit 1	Hermansky-Pudlak syndrome 1 protein homolog|Hermansky-Pudlak syndrome 1 homolog|Hermansky-Pudlak syndrome protein homolog|pale ear	-0.339383	4.19923	-2.3285	0.036569	0.425849	-3.83043
20085	Rps19	ribosomal protein S19	40S ribosomal protein S19	-0.331767	5.24655	-2.36036	0.038869	0.433747	-3.83046
240518	Peli3	pellino 3	E3 ubiquitin-protein ligase pellino homolog 3|RING-type E3 ubiquitin transferase pellino homolog 3|protein pellino homolog 3	-0.342286	3.13569	-2.32132	0.0362242	0.425843	-3.83244
20312	Cx3cl1	chemokine (C-X3-C motif) ligand 1	fractalkine|C-X3-C motif chemokine 1|CX3C membrane-anchored chemokine|neurotactin|small inducible cytokine subfamily D, 1|small-inducible cytokine D1	0.252049	4.48338	2.32131	0.0362249	0.425843	-3.83245
320508	Cachd1	cache domain containing 1	VWFA and cache domain-containing protein 1|cache domain-containing protein 1|von Willebrand factor type A and cache domain containing 1	-0.173767	6.46346	-2.32117	0.0362346	0.425843	-3.83269
12555	Cdh15	cadherin 15	cadherin-15|M-cadherin|cadherin-14|muscle cadherin	-0.805322	-0.031309	-2.32097	0.0362482	0.425843	-3.83303
50767	Pnpla6	patatin-like phospholipase domain containing 6	neuropathy target esterase|Swiss-cheese|patatin-like phospholipase domain-containing protein 6	0.192443	5.65752	2.32048	0.0362817	0.425843	-3.83384
216233	Socs2	suppressor of cytokine signaling 2	suppressor of cytokine signaling 2|CIS-2|STAT-induced STAT inhibitor 2|cytokine inducible SH2-containing protein 2|cytokine-inducible SH2 protein 2	-0.210414	5.8295	-2.3199	0.0363214	0.425843	-3.83481
103742	Mien1	migration and invasion enhancer 1	migration and invasion enhancer 1|protein C17orf37 homolog	-0.203629	5.33679	-2.31972	0.0363335	0.425843	-3.83511
69863	Ttc39b	tetratricopeptide repeat domain 39B	tetratricopeptide repeat protein 39B|TPR repeat protein 39B	-0.258747	5.14625	-2.32157	0.0366091	0.425849	-3.83681
225207	Zfp521	zinc finger protein 521	zinc finger protein 521|ecotropic viral integration site 3 protein	0.154922	6.5556	2.31705	0.0365173	0.425849	-3.83959
107568	Wwp1	WW domain containing E3 ubiquitin protein ligase 1	NEDD4-like E3 ubiquitin-protein ligase WWP1|HECT-type E3 ubiquitin transferase WWP1|WW domain-containing protein 1	0.206054	4.83852	2.31682	0.0365331	0.425849	-3.83997
19989	Rpl7	ribosomal protein L7	60S ribosomal protein L7	-0.156646	8.34348	-2.31668	0.0365427	0.425849	-3.84021
16897	Llgl1	LLGL1 scribble cell polarity complex component	lethal(2) giant larvae protein homolog 1|LLGL|lethal giant larvae homolog 1|mgl-1|mlgl	-0.164774	8.05019	-2.31574	0.0366078	0.425849	-3.84179
320456	B330016D10Rik	RIKEN cDNA B330016D10 gene	-	-0.365908	2.67902	-2.31553	0.0366226	0.425849	-3.84214
110959	Nudt19	nudix (nucleoside diphosphate linked moiety X)-type motif 19	nucleoside diphosphate-linked moiety X motif 19|RP2p|androgen regulated gene RP2|androgen-regulated protein RP2|nucleoside diphosphate-linked moiety X motif 19, mitochondrial|nudix motif 19|testosterone-regulated RP2 protein	-0.191632	5.23781	-2.31308	0.0367924	0.426925	-3.84625
78929	Polr3h	polymerase (RNA) III (DNA directed) polypeptide H	DNA-directed RNA polymerase III subunit RPC8|DNA-directed RNA polymerase III subunit H|RNA polymerase III subunit C7	-0.224671	5.12826	-2.31303	0.0367954	0.426925	-3.84632
240697	Mcmdc2	minichromosome maintenance domain containing 2	minichromosome maintenance domain-containing protein 2|MCM domain-containing protein 2|MCM domain-containing protein C8orf45 homolog	0.723417	0.700497	2.31291	0.0368037	0.426925	-3.84652
56018	Stard10	START domain containing 10	START domain-containing protein 10|PCTP-like protein|PCTP-L|serologically defined colon cancer antigen 10|serologically defined colon cancer antigen 28 homolog|stAR-related lipid transfer protein 10	-0.37345	2.90491	-2.31252	0.0368309	0.426925	-3.84717
12326	Camk4	calcium/calmodulin-dependent protein kinase IV	calcium/calmodulin-dependent protein kinase type IV|CAM kinase-GR|Ca2+/calmodulin-dependent protein kinase type IV/Gr|caMK IV	0.243735	5.48534	2.31466	0.0371182	0.428338	-3.84869
192170	Eif4a3	eukaryotic translation initiation factor 4A3	eukaryotic initiation factor 4A-III|ATP-dependent RNA helicase DDX48|ATP-dependent RNA helicase eIF4A-3|DEAD (Asp-Glu-Ala-Asp) box polypeptide 48|DEAD box protein 48|eIF-4A-III|eukaryotic translation initiation factor 4A	-0.15322	6.37521	-2.3105	0.0369717	0.428222	-3.85056
228602	4930402H24Rik	RIKEN cDNA 4930402H24 gene	uncharacterized protein C20orf194 homolog	0.156439	7.27778	2.3097	0.0370278	0.428338	-3.8519
80888	Hspb8	heat shock protein 8	heat shock protein beta-8|alpha-crystallin C chain|crystallin, alpha C|heat shock 27kDa protein 8|heat shock protein 20-like protein|small stress protein-like protein HSP22	-0.572665	2.37638	-2.31479	0.0375477	0.42849	-3.85354
17954	Nap1l2	nucleosome assembly protein 1-like 2	nucleosome assembly protein 1-like 2|brain-specific protein, X-linked	0.255742	5.25611	2.31138	0.037376	0.428338	-3.85449
238024	Fn3krp	fructosamine 3 kinase related protein	ketosamine-3-kinase|ortholog of human fructosamine-3-kinase-related protein FN3KRP	-0.232323	4.45405	-2.30716	0.0372055	0.428338	-3.85615
666731	Trim43c	tripartite motif-containing 43C	tripartite motif-containing protein 43C|trim43c|tripartite motif-containing 43	1.37597	-1.21474	2.3069	0.0372239	0.428338	-3.85659
381810	Lpar5	lysophosphatidic acid receptor 5	lysophosphatidic acid receptor 5|G protein-coupled receptor 92|LPA receptor 5|LPA-5	-1.05089	-0.72407	-2.30609	0.0372805	0.428338	-3.85794
216527	Ccm2	cerebral cavernous malformation 2	cerebral cavernous malformations protein 2 homolog|cerebral cavernous malformation 2 homolog|malcavernin|osmosensing scaffold for MEKK3	-0.176453	5.7619	-2.30574	0.0373049	0.428338	-3.85852
110109	Nop2	NOP2 nucleolar protein	probable 28S rRNA (cytosine-C(5))-methyltransferase|NOP2 nucleolar protein homolog|nucleolar protein 1, 120 kDa|nucleolar protein 2 homolog|proliferating-cell nucleolar antigen p120|proliferation-associated nucleolar protein p120|putative ribosomal RNA methyltransferase NOP2	-0.167346	5.87001	-2.30542	0.0373275	0.428338	-3.85905
21676	Tead1	TEA domain family member 1	transcriptional enhancer factor TEF-1|NTEF-1|TCF-13|transcription factor 13	0.150664	7.02648	2.30498	0.0373588	0.428338	-3.85979
207818	Smagp	small cell adhesion glycoprotein	small cell adhesion glycoprotein|small cell transmembrane and glycosylated protein	-1.07572	-0.412794	-2.3049	0.0373644	0.428338	-3.85993
72404	Wdr44	WD repeat domain 44	WD repeat-containing protein 44|rabphilin-11	0.258098	4.35473	2.3048	0.0373712	0.428338	-3.86009
106759	Ticam1	toll-like receptor adaptor molecule 1	TIR domain-containing adapter molecule 1|TIR domain-containing adapter protein inducing IFN-beta|TIR domain-containing adaptor inducing interferon-beta|toll-interleukin-1 receptor domain-containing adapter protein inducing interferon beta	-0.396538	2.73129	-2.30406	0.0374232	0.428338	-3.86132
245537	Nlgn3	neuroligin 3	neuroligin-3|gliotactin homolog|neuroligin 3 protein	0.182287	6.30421	2.30384	0.0374387	0.428338	-3.86169
13496	Arid3a	AT rich interactive domain 3A (BRIGHT-like)	AT-rich interactive domain-containing protein 3A|ARID domain-containing protein 3A|AT rich interactive domain 3A (Bright like)|B-cell regulator of IgH transcription|dead ringer homolog 1|dead ringer-like protein 1	0.294241	3.87449	2.30288	0.0375068	0.42849	-3.8633
237107	Gnl3l	guanine nucleotide binding protein-like 3 (nucleolar)-like	guanine nucleotide-binding protein-like 3-like protein	0.156437	7.36894	2.30217	0.0375574	0.42849	-3.86449
229227	4932438A13Rik	RIKEN cDNA 4932438A13 gene	transmembrane protein KIAA1109|uncharacterized protein KIAA1109|fragile site-associated protein homolog	0.145108	7.19245	2.30191	0.0375756	0.42849	-3.86492
50935	St6galnac6	ST6 (alpha-N-acetyl-neuraminyl-2,3-beta-galactosyl-1,3)-N-acetylgalactosaminide alpha-2,6-sialyltransferase 6	alpha-N-acetylgalactosaminide alpha-2,6-sialyltransferase 6|(alpha-N-acetyl-neuraminyl-2,3-beta-galactosyl-1, 3)-N-acetylgalactosaminide alpha-2,6-sialyltransferase 6|galNAc alpha-2,6-sialyltransferase VI|sialytransferase 7 ((alpha-N-acetylneuraminyl 2,3-betagalactosyl-1,3)-N-acetyl galactosaminide alpha-2,6-sialytransferase) F	-0.29821	4.24327	-2.30109	0.0376334	0.428817	-3.86629
71960	Myh14	myosin, heavy polypeptide 14	myosin-14|myosin heavy chain, non-muscle IIc|myosin, heavy chain 14|non-muscle myosin heavy chain IIc|nonmuscle myosin heavy chain	-0.463985	2.00571	-2.29973	0.0377302	0.429189	-3.86856
20319	Sfrp2	secreted frizzled-related protein 2	secreted frizzled-related protein 2|SARP-1|sFRP-2|secreted apoptosis-related protein 1|secreted frizzled-related sequence protein 2|secreted frizzled-related sequence protein 5|stromal cell derived factor 5	-0.210065	4.78023	-2.29942	0.0377525	0.429189	-3.86909
20271	Scn5a	sodium channel, voltage-gated, type V, alpha	sodium channel protein type 5 subunit alpha|sodium channel protein cardiac muscle subunit alpha|sodium channel protein type V subunit alpha|sodium channel, voltage-gated, type V, alpha polypeptide|voltage-gated sodium channel Nav1.5 variant a|voltage-gated sodium channel Nav1.5 variant b|voltage-gated sodium channel subunit alpha Nav1.5	0.322629	3.36576	2.29922	0.0377661	0.429189	-3.86941
18263	Odc1	ornithine decarboxylase, structural 1	ornithine decarboxylase	-0.143719	7.51979	-2.29828	0.0378335	0.429189	-3.87099
103098	Slc6a15	solute carrier family 6 (neurotransmitter transporter), member 15	sodium-dependent neutral amino acid transporter B(0)AT2|B0AT2 protein|orphan sodium- and chloride-dependent neurotransmitter transporter NTT73|orphan transporter v7-3|solute carrier family 6 member 15	-0.252874	6.01552	-2.31581	0.039245	0.434433	-3.87164
242125	Mab21l3	mab-21-like 3 (C. elegans)	protein mab-21-like 3	-0.652065	0.717596	-2.29749	0.0378895	0.429189	-3.8723
14813	Grin2c	glutamate receptor, ionotropic, NMDA2C (epsilon 3)	glutamate receptor ionotropic, NMDA 2C|GluRepsilon3|N-methyl D-aspartate receptor subtype 2C|glutamate [NMDA] receptor subunit epsilon-3	-0.599314	1.06303	-2.29716	0.0379132	0.429189	-3.87285
18946	Pnliprp1	pancreatic lipase related protein 1	inactive pancreatic lipase-related protein 1|PL-RP1	-1.1696	-0.883538	-2.29709	0.0379185	0.429189	-3.87297
20341	Selenbp1	selenium binding protein 1	methanethiol oxidase|56 kDa selenium-binding protein|SP56	-0.519113	1.72315	-2.29696	0.0379278	0.429189	-3.87319
93679	Trim8	tripartite motif-containing 8	probable E3 ubiquitin-protein ligase TRIM8|RING-type E3 ubiquitin transferase TRIM8|glioblastoma-expressed RING finger protein|ring finger protein 27|tripartite motif protein 8|tripartite motif-containing protein 8	-0.176269	6.74404	-2.29544	0.0380364	0.430088	-3.87573
68312	Gstm7	glutathione S-transferase, mu 7	glutathione S-transferase Mu 7|GST class-mu 7	-0.200884	5.40716	-2.295	0.0380677	0.430113	-3.87646
108899	2700081O15Rik	RIKEN cDNA 2700081O15 gene	uncharacterized protein C11orf95 homolog	-0.150006	9.19674	-2.29413	0.0381306	0.430269	-3.87792
81840	Sorcs2	sortilin-related VPS10 domain containing receptor 2	VPS10 domain-containing receptor SorCS2|VPS10 domain receptor protein SORCS 2	0.458952	4.72528	2.37038	0.0442139	0.451497	-3.87806
70054	Ccdc89	coiled-coil domain containing 89	coiled-coil domain-containing protein 89|bc8 orange-interacting protein|ccdc89	0.75616	0.247898	2.29378	0.0381558	0.430269	-3.8785
17131	Smad7	SMAD family member 7	mothers against decapentaplegic homolog 7|MAD homolog 7|MAD homolog 8|SMAD 7|madh8|mothers against DPP homolog 7|mothers against DPP homolog 8|mothers against decapentaplegic homolog 8	0.286408	3.79657	2.29344	0.03818	0.430269	-3.87906
29811	Ndrg2	N-myc downstream regulated gene 2	protein NDRG2|N-myc downstream regulated 2|N-myc downstream-regulated gene 2 protein|protein Ndr2	-0.194583	6.78577	-2.294	0.0382399	0.430269	-3.87925
27407	Abcf2	ATP-binding cassette, sub-family F (GCN20), member 2	ATP-binding cassette sub-family F member 2|abcf2|developmentally regulated repeat element-containing transcript 3	-0.149979	6.99435	-2.29284	0.0382233	0.430269	-3.88007
99237	Tm9sf4	transmembrane 9 superfamily protein member 4	transmembrane 9 superfamily member 4	0.157522	6.61447	2.29238	0.0382565	0.430269	-3.88084
77806	A930019D19Rik	RIKEN cDNA A930019D19 gene	-	1.42165	-1.62207	2.29096	0.0383591	0.431094	-3.88321
18040	Nefm	neurofilament, medium polypeptide	neurofilament medium polypeptide|160 kDa neurofilament protein|neurofilament 3, medium|neurofilament protein M|neurofilament triplet M protein|neurofilament-M	0.183738	5.73491	2.28849	0.0385374	0.432769	-3.88732
20091	Rps3a1	ribosomal protein S3A1	40S ribosomal protein S3a|ribosomal protein S3A	-0.308386	6.08761	-2.33966	0.0426768	0.445837	-3.88759
622434	Arhgef26	Rho guanine nucleotide exchange factor (GEF) 26	rho guanine nucleotide exchange factor 26|Src homology 3 domain-containing guanine nucleotide exchange factor	-0.200259	5.0367	-2.28643	0.0386875	0.433747	-3.89076
16728	L1cam	L1 cell adhesion molecule	neural cell adhesion molecule L1	0.142334	8.73382	2.2863	0.0386964	0.433747	-3.89096
21351	Taldo1	transaldolase 1	transaldolase	-0.157394	7.16263	-2.28589	0.0387269	0.433747	-3.89166
13518	Dst	dystonin	dystonin|BPA|bullous pemphigoid antigen 1|bullous pemphigoid antigen 1, isoforms 1/2/3/4|bullous pemphigoid antigen 1, isoforms 6/7|dystonia musculorum protein|hemidesmosomal plaque protein|microtubule actin cross-linking factor 2	0.16117	8.25679	2.28483	0.0388038	0.433747	-3.89342
75869	Arl5b	ADP-ribosylation factor-like 5B	ADP-ribosylation factor-like protein 5B|ADP-ribosylation factor-like 8|ADP-ribosylation factor-like protein 8|ADP-ribosylation-like factor 8	0.186331	5.27174	2.28434	0.0388398	0.433747	-3.89424
23892	Grem1	gremlin 1, DAN family BMP antagonist	gremlin-1|cysteine knot superfamily 1, BMP antagonist 1|down-regulated in Mos-transformed cells protein|down-regulated in v-mos-transformed cells	0.638694	0.870543	2.28411	0.0388563	0.433747	-3.89461
276770	Eif5a	eukaryotic translation initiation factor 5A	eukaryotic translation initiation factor 5A-1	-0.150787	8.61131	-2.28351	0.0389007	0.433747	-3.89562
22421	Wnt7a	wingless-type MMTV integration site family, member 7A	protein Wnt-7a|postaxial hemimelia|wingless-related MMTV integration site 7A	-0.200909	5.62424	-2.28338	0.0389098	0.433747	-3.89583
67735	4930528A17Rik	RIKEN cDNA 4930528A17 gene	-	1.2316	-1.16166	2.28321	0.038922	0.433747	-3.89611
17713	Grpel1	GrpE-like 1, mitochondrial	grpE protein homolog 1, mitochondrial	-0.173118	5.59515	-2.28286	0.0389479	0.433747	-3.8967
100040462	Mndal	myeloid nuclear differentiation antigen like	myeloid cell nuclear differentiation antigen-like protein	-1.60893	0.516928	-2.37205	0.0463688	0.454313	-3.89703
18013	Neurod2	neurogenic differentiation 2	neurogenic differentiation factor 2|neuroD-related factor	-0.404729	8.81818	-2.41643	0.050239	0.468251	-3.89745
99031	Osbpl6	oxysterol binding protein-like 6	oxysterol-binding protein-related protein 6|OSBP-related protein 6	0.212678	5.4586	2.28135	0.0390585	0.434433	-3.8992
23999	Twf2	twinfilin actin binding protein 2	twinfilin-2|PTK9 protein typrotein tyrosine kinase 9-like (A6-related protein)|mA6RP|protein tyrosine kinase 9 related protein|protein tyrosine kinase 9-like (A6-related protein)|twinfilin, actin-binding protein, homolog 2|twinfilin-1-like protein	-0.200207	4.90742	-2.2804	0.0391285	0.434433	-3.90079
407812	Zfp941	zinc finger protein 941	uncharacterized protein LOC407812	0.377536	3.6153	2.28253	0.0393857	0.434643	-3.9017
67713	Dnajc19	DnaJ heat shock protein family (Hsp40) member C19	mitochondrial import inner membrane translocase subunit TIM14|DnaJ (Hsp40) homolog, subfamily C, member 19	0.393545	2.50296	2.27952	0.0391937	0.434433	-3.90226
19175	Psmb6	proteasome (prosome, macropain) subunit, beta type 6	proteasome subunit beta type-6|low molecular mass protein 19|macropain delta chain|multicatalytic endopeptidase complex delta chain|proteasome delta chain|proteasome subunit Y|subunit 2	-0.154692	7.18286	-2.27948	0.0391966	0.434433	-3.90233
17751	Mt3	metallothionein 3	metallothionein-3|GIF|MT-III|growth inhibitory factor|metallothionein-III	-0.235147	4.87116	-2.27886	0.0392423	0.434433	-3.90336
73699	Ppp2r1b	protein phosphatase 2, regulatory subunit A, beta	serine/threonine-protein phosphatase 2A 65 kDa regulatory subunit A beta isoform|PP2A subunit A isoform PR65-beta|PP2A subunit A isoform R1-beta|protein phosphatase 2 (formerly 2A), regulatory subunit A (PR 65), beta isoform	-0.148955	6.87811	-2.27867	0.0392562	0.434433	-3.90367
192950	Nacad	NAC alpha domain containing	NAC-alpha domain-containing protein 1	0.142784	7.33963	2.27864	0.0392583	0.434433	-3.90372
319636	Fsd1l	fibronectin type III and SPRY domain containing 1-like	FSD1-like protein|FSD1 N-terminal-like protein|coiled-coil domain-containing protein 10|cystatin and DUF19 domain containing 1	0.218454	6.84903	2.29016	0.0402298	0.438486	-3.90403
20818	Srprb	signal recognition particle receptor, B subunit	signal recognition particle receptor subunit beta|SR-beta	-0.181074	5.74743	-2.27842	0.0392744	0.434433	-3.90408
19126	Prom1	prominin 1	prominin-1|antigen AC133 homolog|prominin-like 1|prominin-like protein 1	-0.182476	5.87596	-2.27694	0.0393837	0.434643	-3.90654
72306	Zfp777	zinc finger protein 777	zinc finger protein 777	-0.174978	5.49599	-2.27647	0.0394187	0.434643	-3.90733
76863	Dcun1d5	DCN1, defective in cullin neddylation 1, domain containing 5 (S. cerevisiae)	DCN1-like protein 5|DCUN1 domain-containing protein 5|defective in cullin neddylation protein 1-like protein 5	-0.179795	6.10442	-2.2763	0.0394317	0.434643	-3.90762
107372	C030016D13Rik	RIKEN cDNA C030016D13 gene	-	1.17212	-0.482699	2.27617	0.0394407	0.434643	-3.90782
16924	Lnx1	ligand of numb-protein X 1	E3 ubiquitin-protein ligase LNX|RING-type E3 ubiquitin transferase LNX|ligand of Numb protein X 1|ligand of Numb-binding protein 1|numb-binding protein 1	0.310393	4.40074	2.27948	0.0397653	0.437183	-3.90838
16323	Inhba	inhibin beta-A	inhibin beta A chain|activin A|activin beta-A chain	-1.1831	0.779055	-2.32034	0.0433471	0.449305	-3.91001
52808	Tspyl2	TSPY-like 2	testis-specific Y-encoded-like protein 2|CASK interacting nucleosome assembly protein|TSPY-like protein 2|cell division autoantigen 1 nucleolar protein|differentially expressed nucleolar TGF-beta1 target|nucleolar TGF-beta1 target protein	0.193111	6.26364	2.27386	0.0396127	0.436213	-3.91167
15368	Hmox1	heme oxygenase 1	heme oxygenase 1|P32 protein|heme oxygenase (decycling) 1|hemoxygenase	0.533528	2.37391	2.27404	0.039804	0.437183	-3.91353
54670	Atp8b1	ATPase, class I, type 8B, member 1	phospholipid-transporting ATPase IC|ATPase 8B1, p type|ATPase B1, class I|P4-ATPase flippase complex alpha subunit ATP8B1|aminophospholipid translocase|familial intrahepatic cholestasis type I|probable phospholipid-transporting ATPase IC	0.8819	-0.43987	2.27179	0.0397673	0.437183	-3.91512
102060	Gadd45gip1	growth arrest and DNA-damage-inducible, gamma interacting protein 1	growth arrest and DNA damage-inducible proteins-interacting protein 1|39S ribosomal protein L59, mitochondrial|papillomavirus L2 interacting nuclear protein 1	-0.219597	4.9757	-2.27109	0.0398193	0.437183	-3.91627
56187	Rabggta	Rab geranylgeranyl transferase, a subunit	geranylgeranyl transferase type-2 subunit alpha|geranylgeranyl transferase type II subunit alpha|gunmetal|rab GG transferase alpha|rab GGTase alpha|rab geranylgeranyltransferase subunit alpha	-0.200361	4.98136	-2.27047	0.039866	0.43737	-3.91731
100040591	Kcnj13	potassium inwardly-rectifying channel, subfamily J, member 13	inward rectifier potassium channel 13|inward rectifier K(+) channel Kir7.1	-1.74067	-1.06914	-2.29271	0.0417837	0.443562	-3.91776
15476	Hs3st1	heparan sulfate (glucosamine) 3-O-sulfotransferase 1	heparan sulfate glucosamine 3-O-sulfotransferase 1|heparan sulfate 3-O-sulfotransferase 1|heparan sulfate D-glucosaminyl 3-O-sulfotransferase 1	-0.300038	4.53089	-2.27307	0.040283	0.438486	-3.91939
108086	Rnf216	ring finger protein 216	E3 ubiquitin-protein ligase RNF216|E3 ubiquitin ligase|RING-type E3 ubiquitin transferase RNF216|triad domain-containing protein 3|ubcM4-interacting protein 83|ubiquitin-conjugating enzyme 7-interacting protein 1	-0.152566	6.51454	-2.26869	0.0399997	0.43777	-3.92027
68133	Gcsh	glycine cleavage system protein H (aminomethyl carrier)	glycine cleavage system H protein, mitochondrial|lipoic acid-containing protein	-0.212313	5.32574	-2.26859	0.0400071	0.43777	-3.92043
80280	Cdk5rap3	CDK5 regulatory subunit associated protein 3	CDK5 regulatory subunit-associated protein 3	-0.17304	6.07122	-2.26851	0.0400132	0.43777	-3.92057
70873	Cnbd2	cyclic nucleotide binding domain containing 2	cyclic nucleotide-binding domain-containing protein 2|cyclic nucleotide-receptor involved in sperm function	-0.661284	1.07328	-2.2684	0.0400211	0.43777	-3.92074
171212	Galnt10	polypeptide N-acetylgalactosaminyltransferase 10	polypeptide N-acetylgalactosaminyltransferase 10|UDP-GalNAc:polypeptide N-acetylgalactosaminyltransferase 10|UDP-N-acetyl-alpha-D-galactosamine: polypeptide N-acetylgalactosaminyltransferase 9|UDP-N-acetyl-alpha-D-galactosamine:polypeptide N-acetylgalactosaminyltransferase 10|polypeptide GalNAc transferase 10|pp-GaNTase 10|protein-UDP acetylgalactosaminyltransferase 10	-0.220271	5.33667	-2.26751	0.0400879	0.438176	-3.92222
12534	Cdk1	cyclin-dependent kinase 1	cyclin-dependent kinase 1|cell cycle p34 CDC2 kinase protein|cell division control protein 2 homolog|cell division cycle 2 homolog A|cell division cycle control protein 2a|cell division protein kinase 1|p34 protein kinase	-0.159585	6.41325	-2.26626	0.0401824	0.438486	-3.9243
20908	Stx3	syntaxin 3	syntaxin-3	0.340752	4.00461	2.26886	0.0404135	0.438486	-3.92441
12841	Col9a3	collagen, type IX, alpha 3	collagen alpha-3(IX) chain|procollagen, type IX, alpha 3	-0.396767	4.9308	-2.32389	0.0451861	0.453204	-3.92452
613258	A730017L22Rik	RIKEN cDNA A730017L22 gene	-	0.313057	3.26756	2.26446	0.0403185	0.438486	-3.92729
67628	Anp32b	acidic (leucine-rich) nuclear phosphoprotein 32 family, member B	acidic leucine-rich nuclear phosphoprotein 32 family member B|acidic protein rich in leucines|proliferation related acidic leucine rich protein PAL31	-0.151675	7.37574	-2.26393	0.0403583	0.438486	-3.92816
67422	Dhdds	dehydrodolichyl diphosphate synthase	dehydrodolichyl diphosphate synthase complex subunit Dhdds|cis-isoprenyltransferase|dedol-PP synthase	-0.152863	6.20683	-2.26379	0.0403692	0.438486	-3.9284
433100	AA388235	expressed sequence AA388235	-	0.20963	4.81043	2.26343	0.0403963	0.438486	-3.92899
330450	Far2	fatty acyl CoA reductase 2	fatty acyl-CoA reductase 2|male sterility domain-containing protein 1	0.381595	2.95848	2.2634	0.0403988	0.438486	-3.92905
18986	Pou2f1	POU domain, class 2, transcription factor 1	POU domain, class 2, transcription factor 1|octamer-binding protein 1|octamer-binding transcription factor 1|ubiquitous transcription factor	0.188773	5.909	2.26269	0.0404526	0.438588	-3.93022
320817	Atad2b	ATPase family, AAA domain containing 2B	ATPase family AAA domain-containing protein 2B	0.162721	6.75745	2.26143	0.0405482	0.438592	-3.93231
11491	Adam17	a disintegrin and metallopeptidase domain 17	disintegrin and metalloproteinase domain-containing protein 17|TNF-alpha convertase|TNF-alpha converting enzyme	0.179908	5.45381	2.26032	0.040633	0.438592	-3.93415
29858	Pmm1	phosphomannomutase 1	phosphomannomutase 1|PMM 1|Secp53 homolog	-0.178836	5.68606	-2.26024	0.0406393	0.438592	-3.93429
72190	2510009E07Rik	RIKEN cDNA 2510009E07 gene	UPF0524 protein C3orf70 homolog	0.1661	6.63345	2.26016	0.0406455	0.438592	-3.93443
751556	Mir682	microRNA 682	-	-0.162616	7.23462	-2.25978	0.0406743	0.438592	-3.93505
23792	Adam23	a disintegrin and metallopeptidase domain 23	disintegrin and metalloproteinase domain-containing protein 23|a disintegrin and metalloprotease domain 23|metalloproteinase-like, disintegrin-like, and cysteine-rich protein 3	0.209141	4.9375	2.25977	0.0406749	0.438592	-3.93506
74453	Cfap53	cilia and flagella associated protein 53	cilia- and flagella-associated protein 53|coiled-coil domain containing 11|coiled-coil domain-containing protein 11	-1.2481	-1.25558	-2.25934	0.0407075	0.438592	-3.93577
68023	Pdf	peptide deformylase (mitochondrial)	peptide deformylase, mitochondrial|peptide deformylase-like protein	-0.194536	5.04042	-2.25867	0.0407591	0.438592	-3.93689
54484	Mkrn1	makorin, ring finger protein, 1	E3 ubiquitin-protein ligase makorin-1|RING-type E3 ubiquitin transferase makorin-1	-0.141625	7.95557	-2.25866	0.0407595	0.438592	-3.9369
71843	R3hcc1	R3H domain and coiled-coil containing 1	R3H and coiled-coil domain-containing protein 1	-0.200639	5.28555	-2.25842	0.0407782	0.438592	-3.93731
17872	Ppp1r15a	protein phosphatase 1, regulatory subunit 15A	protein phosphatase 1 regulatory subunit 15A|growth arrest and DNA damage-inducible protein GADD34|growth arrest and DNA-damage-inducible 34|myeloid differentiation primary response gene 116|myeloid differentiation primary response protein MyD116|protein phosphatase 1, regulatory (inhibitor) subunit 15A	-0.28558	3.83873	-2.25833	0.0407847	0.438592	-3.93745
21951	Tnks	tankyrase, TRF1-interacting ankyrin-related ADP-ribose polymerase	poly [ADP-ribose] polymerase tankyrase-1|ADP-ribosyltransferase diphtheria toxin-like 5|TRF1-interacting ankyrin-related ADP-ribose polymerase 1|protein poly-ADP-ribosyltransferase tankyrase-1|tankyrase I|tankyrase-1	0.172082	7.62349	2.25797	0.0408127	0.438592	-3.93805
192734	Lrrc75b	leucine rich repeat containing 75B	leucine-rich repeat-containing protein 75B|family with sequence similarity 211, member B|leucine-rich repeat-containing protein C22orf36 homolog|leucine-rich repeat-containing protein FAM211B	-0.180426	5.82594	-2.25762	0.0408393	0.438592	-3.93863
170788	Crb1	crumbs family member 1, photoreceptor morphogenesis associated	protein crumbs homolog 1|crumbs homolog 1	0.480016	3.14004	2.26886	0.0420447	0.443992	-3.94084
237979	Sdk2	sidekick cell adhesion molecule 2	protein sidekick-2|sidekick 2|sidekick homolog 2	0.396658	3.76761	2.2666	0.0419984	0.443992	-3.94234
14660	Gls	glutaminase	glutaminase kidney isoform, mitochondrial	0.205674	7.0628	2.26157	0.0417787	0.443562	-3.94456
100678	Psph	phosphoserine phosphatase	phosphoserine phosphatase|O-phosphoserine phosphohydrolase	-0.211747	4.54155	-2.25301	0.0411937	0.442075	-3.94626
192216	Tmem47	transmembrane protein 47	transmembrane protein 47|transmembrane 4 superfamily member 10	0.358036	4.89827	2.29128	0.0446486	0.451967	-3.94654
12876	Cpe	carboxypeptidase E	carboxypeptidase E|carboxypeptidase H|enkephalin convertase|prohormone-processing carboxypeptidase	0.18962	8.56645	2.25719	0.0417471	0.443562	-3.94808
100043213	5330434G04Rik	RIKEN cDNA 5330434G04 gene	uncharacterized LOC100043213	0.504149	2.08093	2.25118	0.041336	0.44328	-3.9493
320489	C530050E15Rik	RIKEN cDNA C530050E15 gene	-	0.692123	0.339207	2.25001	0.0414262	0.443562	-3.95123
66084	Rmnd1	required for meiotic nuclear division 1 homolog	required for meiotic nuclear division protein 1 homolog	0.311163	3.61408	2.24975	0.0414463	0.443562	-3.95166
72103	Aplf	aprataxin and PNKP like factor	aprataxin and PNK-like factor|apurinic-apyrimidinic endonuclease APLF	-0.29598	4.08905	-2.24941	0.0414733	0.443562	-3.95223
56543	Kcnd3	potassium voltage-gated channel, Shal-related family, member 3	potassium voltage-gated channel subfamily D member 3|potassium channel Kv4.3L|potassium channel Kv4.3M|voltage-gated potassium channel subunit Kv4.3	0.16514	6.36879	2.24855	0.0415403	0.443562	-3.95366
56737	Alg2	asparagine-linked glycosylation 2 (alpha-1,3-mannosyltransferase)	alpha-1,3/1,6-mannosyltransferase ALG2|GDP-Man:Man(1)GlcNAc(2)-PP-Dol alpha-1,3-mannosyltransferase|GDP-Man:Man(1)GlcNAc(2)-PP-dolichol mannosyltransferase|GDP-Man:Man(2)GlcNAc(2)-PP-Dol alpha-1,6-mannosyltransferase|alpha-1,3-mannosyltransferase ALG2|asparagine-linked glycosylation 2 homolog (yeast, alpha-1,3-mannosyltransferase)|asparagine-linked glycosylation protein 2 homolog	0.16376	7.88783	2.24786	0.0415935	0.443562	-3.95479
225845	Pla2g16	phospholipase A2, group XVI	HRAS-like suppressor 3|H-rev 107 protein|H-rev 107 protein homolog|LRAT-like protein 3|adipose-specific phospholipase A2|group XVI phospholipase A1/A2|group XVI phospholipase A2	-0.51675	1.7008	-2.24776	0.0416017	0.443562	-3.95496
16785	Rpsa	ribosomal protein SA	40S ribosomal protein SA|37 kDa laminin receptor|37 kDa oncofetal antigen|37/67 kDa laminin receptor|37LRP|67 kDa laminin receptor|67LR|LBP/p40|LRP/LR|OFA/iLRP|P40-3, functional|P40-8, functional|lamR|laminin receptor 1 (67kD, ribosomal protein SA)|laminin-binding protein precursor p40	-0.20725	7.18878	-2.25638	0.0425217	0.445558	-3.95635
59002	Wrap73	WD repeat containing, antisense to Trp73	WD repeat-containing protein WRAP73|WD repeat domain 8|WD repeat-containing protein 8|WD repeat-containing protein antisense to TP73	-0.182946	5.23697	-2.24674	0.0416809	0.443562	-3.95664
407823	Baz2b	bromodomain adjacent to zinc finger domain, 2B	bromodomain adjacent to zinc finger domain protein 2B	0.199462	7.13259	2.25218	0.0421946	0.444346	-3.95686
320825	Samd5	sterile alpha motif domain containing 5	sterile alpha motif domain-containing protein 5|SAM domain-containing protein 5	0.395319	2.50695	2.2465	0.0417001	0.443562	-3.95704
68203	Diras2	DIRAS family, GTP-binding RAS-like 2	GTP-binding protein Di-Ras2|distinct subgroup of the Ras family member 2	0.259327	4.39539	2.24647	0.0417019	0.443562	-3.95708
17120	Mad1l1	MAD1 mitotic arrest deficient 1-like 1	mitotic spindle assembly checkpoint protein MAD1|MAD1-like protein 1|mitotic arrest deficient 1-like 1|mitotic arrest deficient 1-like protein 1	-0.181631	5.22263	-2.24594	0.0417436	0.443562	-3.95797
22439	Xk	X-linked Kx blood group	membrane transport protein XK|Kell blood group precursor (McLeod phenotype) homolog|McLeod syndrome gene homolog|XK homolog|XK-related protein 1	0.285054	3.41824	2.24513	0.0418068	0.443562	-3.9593
29820	Tnfrsf19	tumor necrosis factor receptor superfamily, member 19	tumor necrosis factor receptor superfamily member 19|Toxicity and JNK inducer	-0.16078	6.49896	-2.24492	0.0418232	0.443562	-3.95965
23853	Def6	differentially expressed in FDCP 6	differentially expressed in FDCP 6|DEF-6|IRF-4-binding protein|IRF4-binding protein|SWAP-70-like adapter of T-cells	-0.477428	1.75614	-2.24467	0.0418432	0.443562	-3.96007
105278	Cdk20	cyclin-dependent kinase 20	cyclin-dependent kinase 20|CAK-kinase p42|CDK-activating kinase p42|CDK-related protein kinase PNQLARE|cell cycle-related kinase|cell division protein kinase 20|cyclin-dependent protein kinase H|cyclin-kinase-activating kinase p42	-0.263897	4.05475	-2.24357	0.0419296	0.443938	-3.96189
100217427	Snord52	small nucleolar RNA, C/D box 52	-	-0.653342	1.28269	-2.24345	0.0419389	0.443938	-3.96208
378460	Pram1	PML-RAR alpha-regulated adaptor molecule 1	PML-RARA-regulated adapter molecule 1|PRAM-1	0.549858	1.63698	2.24231	0.0420286	0.443992	-3.96397
193385	Ripor2	RHO family interacting cell polarization regulator 2	rho family-interacting cell polarization regulator 2|protein FAM65B|family with sequence similarity 65, member B	0.167359	6.24594	2.24186	0.0420643	0.443992	-3.96472
381411	Accsl	1-aminocyclopropane-1-carboxylate synthase (non-functional)-like	probable inactive 1-aminocyclopropane-1-carboxylate synthase-like protein 2|1-aminocyclopropane-1-carboxylate synthase homolog(non-functional)-like|1-aminocyclopropane-1-carboxylate synthase-like protein 2|ACC synthase-like protein 2|novel aminotransferase class I and II domain containing protein	1.38552	-1.1208	2.24037	0.0421812	0.444346	-3.96717
19283	Ptprz1	protein tyrosine phosphatase, receptor type Z, polypeptide 1	receptor-type tyrosine-protein phosphatase zeta|3F8 chondroitin sulfate proteoglycan|3H1 keratan sulfate proteoglycan|phosphacan	0.138031	8.82339	2.2401	0.042203	0.444346	-3.96762
69806	Slc39a11	solute carrier family 39 (metal ion transporter), member 11	zinc transporter ZIP11|solute carrier family 39 member 11|zrt- and Irt-like protein 11	-0.231773	4.94048	-2.23962	0.0422407	0.444346	-3.96841
215789	Phactr2	phosphatase and actin regulator 2	phosphatase and actin regulator 2	0.20096	4.88068	2.23952	0.0422484	0.444346	-3.96857
72065	Rap2c	RAP2C, member of RAS oncogene family	ras-related protein Rap-2c	0.230986	6.2003	2.25023	0.0433057	0.449305	-3.96921
68214	Gsto2	glutathione S-transferase omega 2	glutathione S-transferase omega-2|GSTO-2|MMA(V) reductase|glutathione S-transferase omega 2-2|glutathione-dependent dehydroascorbate reductase|monomethylarsonic acid reductase	0.958012	-0.641149	2.23821	0.0423522	0.445059	-3.97074
214133	Tet2	tet methylcytosine dioxygenase 2	methylcytosine dioxygenase TET2|probable methylcytosine dioxygenase TET2|tet oncogene 2|tet oncogene family member 2	0.207374	5.88933	2.23791	0.0423765	0.445059	-3.97124
67031	Upf3a	UPF3 regulator of nonsense transcripts homolog A (yeast)	regulator of nonsense transcripts 3A	-0.181278	5.5979	-2.23728	0.0424265	0.445267	-3.97228
19172	Psmb4	proteasome (prosome, macropain) subunit, beta type 4	proteasome subunit beta type-4|low molecular mass protein 3|macropain beta chain|multicatalytic endopeptidase complex beta chain|proteasome beta chain|proteasome chain 3	-0.137135	7.41826	-2.23632	0.0425021	0.445558	-3.97385
170439	Elovl6	ELOVL family member 6, elongation of long chain fatty acids (yeast)	elongation of very long chain fatty acids protein 6|3-keto acyl-CoA synthase Elovl6|ELOVL FA elongase 6|ELOVL fatty acid elongase 6|fatty acyl-CoA elongase|long chain fatty acid elongase|long chain fatty acyl elongase|myelin-associated SUR4 protein|very long chain 3-ketoacyl-CoA synthase 6|very long chain 3-oxoacyl-CoA synthase 6	0.154364	6.93533	2.2357	0.0425515	0.445558	-3.97488
70101	Cyp4f16	cytochrome P450, family 4, subfamily f, polypeptide 16	cytochrome P450, family 4, subfamily f, polypeptide 16	-0.324651	3.92468	-2.23541	0.042575	0.445558	-3.97536
76251	Ercc6l2	excision repair cross-complementing rodent repair deficiency, complementation group 6 like 2	DNA excision repair protein ERCC-6-like 2|DNA repair and recombination protein RAD26-like|putative repair and recombination helicase RAD26L|stretch responsive protein 278	0.22542	5.12388	2.23483	0.0426212	0.445725	-3.97632
66229	Rpl7l1	ribosomal protein L7-like 1	60S ribosomal protein L7-like 1	-0.157634	6.58209	-2.23394	0.0426923	0.445837	-3.97779
77032	Tstd3	thiosulfate sulfurtransferase (rhodanese)-like domain containing 3	thiosulfate sulfurtransferase/rhodanese-like domain-containing protein 3|rhodanese domain-containing protein 3	0.314677	3.45813	2.23335	0.0427395	0.445901	-3.97876
27392	Pign	phosphatidylinositol glycan anchor biosynthesis, class N	GPI ethanolamine phosphate transferase 1|phosphatidylinositol glycan, class N|phosphatidylinositol-glycan biosynthesis class N protein	0.195885	4.99325	2.23311	0.0427589	0.445901	-3.97916
17968	Ncam2	neural cell adhesion molecule 2	neural cell adhesion molecule 2|N-CAM-2|R4B12 antigen|neural cell adhesion molecule RB-8|olfactory axon cell adhesion molecule	0.289581	3.74984	2.23258	0.0428007	0.446022	-3.98003
212712	Satb2	special AT-rich sequence binding protein 2	DNA-binding protein SATB2|KIAA1034-like DNA binding protein|two cut domains-containing homeodomain protein	-0.302713	7.00526	-2.29688	0.0490895	0.462853	-3.98074
12447	Ccne1	cyclin E1	G1/S-specific cyclin-E1	-0.284643	3.71648	-2.23081	0.0429432	0.447012	-3.98296
66609	Cryzl1	crystallin, zeta (quinone reductase)-like 1	quinone oxidoreductase-like protein 1|quinone oxidoreductase homolog 1|zeta-crystallin homolog	0.191309	5.54506	2.23029	0.0429848	0.447012	-3.98381
97423	R74862	expressed sequence R74862	-	-0.352244	3.08591	-2.23027	0.0429866	0.447012	-3.98385
72961	Slc17a7	solute carrier family 17 (sodium-dependent inorganic phosphate cotransporter), member 7	vesicular glutamate transporter 1|brain-specific Na(+)-dependent inorganic phosphate cotransporter|solute carrier family 17 member 7	-0.29614	5.82485	-2.26476	0.0469035	0.45646	-3.98908
68564	Nufip2	nuclear fragile X mental retardation protein interacting protein 2	nuclear fragile X mental retardation-interacting protein 2|82 kDa FMRP-interacting protein|82-FIP|FMRP-interacting protein 2|proliferation-inducing gene 1	0.174717	5.7814	2.22607	0.0433253	0.449305	-3.99076
269233	Fam171a1	family with sequence similarity 171, member A1	protein FAM171A1	0.179053	6.37562	2.22542	0.0433782	0.449305	-3.99184
327958	Pitpnm3	PITPNM family member 3	membrane-associated phosphatidylinositol transfer protein 3|NIR-1|PITPnm 3|phosphatidylinositol transfer protein, membrane-associated 3|pyk2 N-terminal domain-interacting receptor 1	0.325908	3.14401	2.22514	0.0434003	0.449305	-3.99229
231148	Ablim2	actin-binding LIM protein 2	actin-binding LIM protein 2|abLIM-2|actin-binding LIM protein family member 2	0.472898	2.41165	2.22471	0.0434358	0.449305	-3.99301
24001	Tiam2	T cell lymphoma invasion and metastasis 2	T-lymphoma invasion and metastasis-inducing protein 2|RAS-related C3 botulinum substrate 1, guanine nucleotide exchange factor 1|SIF and TIAM1-like exchange factor|T-cell lymphoma invasion and metastasis 2; RAS-related C3 botulinum substrate 1, guanine nucleotide exchange factor 1|TIAM-2	-0.35137	8.38547	-2.32452	0.05354	0.475925	-3.99375
232370	Clstn3	calsyntenin 3	calsyntenin-3|alcadein-beta	0.152628	6.70501	2.22384	0.0435063	0.449305	-3.99444
77371	Sec24a	Sec24 related gene family, member A (S. cerevisiae)	protein transport protein Sec24A|SEC24-related protein A	0.206171	5.00675	2.22362	0.0435239	0.449305	-3.99479
66366	Ergic3	ERGIC and golgi 3	endoplasmic reticulum-Golgi intermediate compartment protein 3|serologically defined breast cancer antigen 84|serologically defined breast cancer antigen NY-BR-84 homolog	-0.145788	6.71896	-2.22361	0.0435251	0.449305	-3.99482
56724	Cript	cysteine-rich PDZ-binding protein	cysteine-rich PDZ-binding protein|cysteine-rich interactor of PDZ three|cysteine-rich interactor of PDZ3|postsynaptic protein Cript	-0.202713	5.64535	-2.22301	0.0435735	0.449305	-3.9958
14256	Flt3l	FMS-like tyrosine kinase 3 ligand	fms-related tyrosine kinase 3 ligand|flt3 ligand	-1.0936	-0.788929	-2.22284	0.0435879	0.449305	-3.99609
14533	Bloc1s1	biogenesis of lysosomal organelles complex-1, subunit 1	biogenesis of lysosome-related organelles complex 1 subunit 1|BLOC-1 subunit 1|GCN5 general control of amino acid synthesis-like 1|GCN5-like protein 1|biogenesis of lysosome-related organelles complex-1, subunit 1|general control of amino acid synthesis, yeast homolog-like 1|general control of amino acid synthesis-like 1	-0.215498	4.49764	-2.22262	0.0436053	0.449305	-3.99644
70153	2210016F16Rik	RIKEN cDNA 2210016F16 gene	UPF0553 protein C9orf64 homolog	-0.233962	4.59527	-2.22228	0.0436333	0.449305	-3.99701
68040	Zfp593	zinc finger protein 593	zinc finger protein 593|zinc finger protein T86	-0.303307	3.47174	-2.22177	0.0436745	0.449414	-3.99784
20403	Itsn2	intersectin 2	intersectin-2|EH and SH3 domains protein 2|EH domain and SH3 domain regulator of endocytosis 2|Eh domain, SH3 domain regulator of endocytosis 2|SH3 domain protein 1B|SH3 domain-containing protein 1B	0.227366	4.90322	2.22135	0.0437094	0.449461	-3.99854
66916	Ndufb7	NADH:ubiquinone oxidoreductase subunit B7	NADH dehydrogenase [ubiquinone] 1 beta subcomplex subunit 7|CI-B18|NADH dehydrogenase (ubiquinone) 1 beta subcomplex, 7|NADH-ubiquinone oxidoreductase B18 subunit|complex I-B18	-0.168443	5.55463	-2.22032	0.0437936	0.450012	-4.00023
101490	Inpp5f	inositol polyphosphate-5-phosphatase F	phosphatidylinositide phosphatase SAC2|sac domain-containing inositol phosphatase 2|sac domain-containing phosphoinositide 4-phosphatase 2|sac domain-containing phosphoinositide 5-phosphatase 2	0.159208	8.23265	2.21921	0.0438846	0.450634	-4.00206
108000	Cenpf	centromere protein F	centromere protein F|centromere autoantigen F|leucine, glutamic acid, lysine family 1 protein	0.18176	7.32717	2.21955	0.0439522	0.450701	-4.00237
20606	Sstr2	somatostatin receptor 2	somatostatin receptor type 2	-0.314214	5.76459	-2.26409	0.0484422	0.460596	-4.00264
21833	Thra	thyroid hormone receptor alpha	thyroid hormone receptor alpha|TR alpha 1|TR alpha 2|nuclear receptor subfamily 1 group A member 1	-0.163621	8.97555	-2.21869	0.0439266	0.450701	-4.00291
55978	Ift20	intraflagellar transport 20	intraflagellar transport protein 20 homolog|intraflagellar transport 20 homolog|uterine protein	0.213372	4.84251	2.21762	0.0440152	0.451023	-4.00468
213773	Tbl3	transducin (beta)-like 3	transducin beta-like protein 3	-0.162277	6.02128	-2.21725	0.0440448	0.451023	-4.00527
16451	Jak1	Janus kinase 1	tyrosine-protein kinase JAK1|JAK-1	0.143179	6.8567	2.21675	0.0440865	0.451137	-4.0061
20662	Sos1	SOS Ras/Rac guanine nucleotide exchange factor 1	son of sevenless homolog 1|guanine nucleotide releasing factor|ras guanine exchange factor|son-of-sevenless 1	0.175452	6.75293	2.21466	0.044259	0.451497	-4.00954
18103	Nme2	NME/NM23 nucleoside diphosphate kinase 2	nucleoside diphosphate kinase B|NDK B|NDP kinase B|P18|expressed in non-metastatic cells 2 protein|histidine protein kinase NDKB|non-metastatic cells 2, protein (NM23B) expressed in|nucleoside-diphosphate kinase 2	-0.19324	5.49483	-2.21447	0.0442741	0.451497	-4.00984
320940	Atp11c	ATPase, class VI, type 11C	phospholipid-transporting ATPase 11C|Atpase 11c, p type|P4-ATPase flippase complex alpha subunit ATP11C|probable phospholipid-transporting ATPase 11C	0.20597	5.8445	2.21447	0.0442746	0.451497	-4.00985
319939	Tns3	tensin 3	tensin-3|tensin-like SH2 domain containing 1|tensin-like SH2 domain-containing protein 1|tumor endothelial marker 6	-0.179767	5.85637	-2.2141	0.0443053	0.451498	-4.01046
320438	Alg6	asparagine-linked glycosylation 6 (alpha-1,3,-glucosyltransferase)	dolichyl pyrophosphate Man9GlcNAc2 alpha-1,3-glucosyltransferase|asparagine-linked glycosylation 6 homolog (yeast, alpha-1,3,-glucosyltransferase)|asparagine-linked glycosylation protein 6 homolog|dol-P-Glc:Man(9)GlcNAc(2)-PP-Dol alpha-1,3-glucosyltransferase|dolichyl-P-Glc:Man9GlcNAc2-PP-dolichyl glucosyltransferase	0.379773	2.89567	2.21348	0.0443559	0.451702	-4.01147
232164	Paip2b	poly(A) binding protein interacting protein 2B	polyadenylate-binding protein-interacting protein 2B|PABP-interacting protein 2B|PAIP-2B	-0.155682	7.43105	-2.21275	0.0444167	0.451967	-4.01268
66054	Cndp2	CNDP dipeptidase 2 (metallopeptidase M20 family)	cytosolic non-specific dipeptidase|cytosolic nonspecific dipeptidase|glutamate carboxypeptidase-like protein 1|peptidase 1|peptidase A	-0.160999	5.73317	-2.2113	0.0445374	0.451967	-4.01506
71984	Sars2	seryl-aminoacyl-tRNA synthetase 2	serine--tRNA ligase, mitochondrial|seryl-tRNA synthetase, mitochondrial|seryl-tRNA(Ser/Sec) synthetase	-0.232515	4.20665	-2.21064	0.044592	0.451967	-4.01614
68047	Mpnd	MPN domain containing	MPN domain-containing protein	-0.15088	7.32516	-2.21037	0.0446149	0.451967	-4.01659
29816	Hip1r	huntingtin interacting protein 1 related	huntingtin-interacting protein 1-related protein|HIP1-related protein	-0.19462	6.43208	-2.21087	0.0446784	0.451967	-4.0167
231803	Mepce	methylphosphate capping enzyme	7SK snRNA methylphosphate capping enzyme|bin3, bicoid-interacting 3, homolog	-0.151775	6.08515	-2.20986	0.0446571	0.451967	-4.01742
320191	Hook3	hook microtubule tethering protein 3	protein Hook homolog 3|hook homolog 3|mHK3	0.161998	7.09342	2.20981	0.0446616	0.451967	-4.01751
16969	Zbtb7a	zinc finger and BTB domain containing 7a	zinc finger and BTB domain-containing protein 7A|POK erythroid myeloid ontogenic factor|POZ and Krueppel erythroid myeloid ontogenic factor|leukemia/lymphoma related factor	0.234399	4.86322	2.20961	0.0446777	0.451967	-4.01783
74039	Nfam1	Nfat activating molecule with ITAM motif 1	NFAT activation molecule 1|calcineurin/NFAT-activating ITAM-containing protein	0.941876	0.0906058	2.20949	0.0446882	0.451967	-4.01804
12460	Ccs	copper chaperone for superoxide dismutase	copper chaperone for superoxide dismutase|superoxide dismutase copper chaperone	-0.286756	3.97814	-2.20871	0.0447529	0.452311	-4.01931
240063	Zfp811	zinc finger protein 811	zinc finger protein 811	0.253035	5.70531	2.22245	0.0463259	0.454209	-4.02077
244745	Dpy19l1	dpy-19-like 1 (C. elegans)	probable C-mannosyltransferase DPY19L1|dpy-19-like protein 1|protein dpy-19 homolog 1	-0.234902	7.9762	-2.23775	0.0479342	0.458742	-4.02095
67674	Trmt112	tRNA methyltransferase 11-2	multifunctional methyltransferase subunit TRM112-like protein|TRM112-like protein|tRNA methyltransferase 11-2 homolog|tRNA methyltransferase 112 homolog	-0.299899	3.81751	-2.20726	0.0448743	0.453204	-4.02169
110333	Rmst	rhabdomyosarcoma 2 associated transcript (non-coding RNA)	dorso-medial telencephalon gene 2	0.412882	2.94666	2.20689	0.0449052	0.453204	-4.0223
78523	Mrpl9	mitochondrial ribosomal protein L9	39S ribosomal protein L9, mitochondrial|MRP-L9	-0.169702	5.84178	-2.20592	0.0449862	0.453204	-4.02389
106585	Ankrd12	ankyrin repeat domain 12	ankyrin repeat domain-containing protein 12	0.181508	6.58166	2.20585	0.0449926	0.453204	-4.02401
320840	Negr1	neuronal growth regulator 1	neuronal growth regulator 1|kindred of IgLON|neurotractin	0.196478	6.89573	2.20971	0.0454995	0.453204	-4.02498
20822	Trove2	TROVE domain family, member 2	60 kDa SS-A/Ro ribonucleoprotein|60 kDa Ro protein|60 kDa ribonucleoprotein Ro|Sjogren syndrome antigen A2|roRNP	0.186405	6.91398	2.20459	0.0452196	0.453204	-4.02713
319675	Cep295	centrosomal protein 295	centrosomal protein of 295 kDa	0.215807	6.39818	2.21194	0.0460127	0.45327	-4.02743
97064	Wwtr1	WW domain containing transcription regulator 1	WW domain-containing transcription regulator protein 1|transcriptional coactivator with PDZ-binding motif	-0.186191	5.86297	-2.20344	0.0451952	0.453204	-4.02796
27410	Abca3	ATP-binding cassette, sub-family A (ABC1), member 3	ATP-binding cassette sub-family A member 3	0.146776	6.806	2.20299	0.0452329	0.453204	-4.0287
11761	Aox1	aldehyde oxidase 1	aldehyde oxidase 1|aldehyde oxidase 2|azaheterocycle hydroxylase 1|retinal oxidase	-1.19622	-1.25272	-2.20278	0.0452506	0.453204	-4.02904
74205	Acsl3	acyl-CoA synthetase long-chain family member 3	long-chain-fatty-acid--CoA ligase 3|LACS 3|fatty acid Coenzyme A ligase, long chain 3|long-chain acyl-CoA synthetase 3	0.191413	6.53208	2.20287	0.0453496	0.453204	-4.02983
236794	Slc9a6	solute carrier family 9 (sodium/hydrogen exchanger), member 6	sodium/hydrogen exchanger 6|solute carrier family 9 (sodium/hydrogen exchanger)	0.189472	6.59678	2.20264	0.0453367	0.453204	-4.02992
215819	Nhsl1	NHS-like 1	NHS-like protein 1	-0.140247	6.9586	-2.20103	0.0453989	0.453204	-4.03192
14183	Fgfr2	fibroblast growth factor receptor 2	fibroblast growth factor receptor 2|keratinocyte growth factor receptor	-0.152075	6.36056	-2.20083	0.0454157	0.453204	-4.03224
68559	Pdrg1	p53 and DNA damage regulated 1	p53 and DNA damage-regulated protein 1	-0.166667	5.91252	-2.20036	0.045455	0.453204	-4.033
57810	Cdon	cell adhesion molecule-related/down-regulated by oncogenes	cell adhesion molecule-related/down-regulated by oncogenes|CAM-related/down-regulated by oncogenes|immunoglobulin superfamily member CDO|oncogene-regulated cell adhesion molecule	-0.164291	7.5855	-2.20008	0.0454792	0.453204	-4.03347
68944	Tmco1	transmembrane and coiled-coil domains 1	calcium load-activated calcium channel|CLAC channel|transmembrane and coiled-coil domain-containing protein 1	0.189731	5.30684	2.19984	0.0454994	0.453204	-4.03386
22746	Zfp85	zinc finger protein 85	zinc finger protein 85|KRAB-zinc finger protein 71|regulator of sex-limitation candidate 2|zinc finger protein 85, related sequence 1	-0.344186	2.93369	-2.19973	0.0455088	0.453204	-4.03404
319269	A130040M12Rik	RIKEN cDNA A130040M12 gene	VL30 retroelement	0.554413	1.55068	2.19953	0.0455259	0.453204	-4.03437
18669	Abcb1b	ATP-binding cassette, sub-family B (MDR/TAP), member 1B	multidrug resistance protein 1B|ATP-binding cassette sub-family B member 1|P glycoprotein 1|multidrug resistance protein 1	1.16852	-0.674823	2.19899	0.0455712	0.453204	-4.03525
225861	Snx32	sorting nexin 32	sorting nexin-32|sortin nexin-6B|sorting nexin-6B	0.23024	5.56763	2.20214	0.0459028	0.453204	-4.03526
50794	Klf13	Kruppel-like factor 13	Krueppel-like factor 13|BTE-binding protein 3|C2-H2 zinc finger protein|RANTES factor of late activated T-lymphocytes 1|basic transcription element-binding protein 3|erythroid transcription factor FKLF-2|transcription factor BTEB3	-0.179913	6.72687	-2.19894	0.0455757	0.453204	-4.03534
69928	Cenps	centromere protein S	centromere protein S|FANCM-interacting histone fold protein 1|apoptosis-inducing TAF9-like domain-containing protein 1 homolog|apoptosis-inducing, TAF9-like domain 1|ortholog of human apoptosis-inducing, TAF9-like domain 1 APITD1	-0.351732	3.41372	-2.19884	0.0455844	0.453204	-4.0355
320247	C030023E24Rik	RIKEN cDNA C030023E24 gene	-	1.80012	-0.0520016	2.27199	0.0536552	0.476089	-4.03673
238871	Pde4d	phosphodiesterase 4D, cAMP specific	cAMP-specific 3',5'-cyclic phosphodiesterase 4D|cAMP-specific phosphodiesterase 4D|cyclic AMP specific phosphodiesterase PDE4D5A|dunce	0.151397	6.17692	2.19797	0.0456582	0.453204	-4.03693
76308	Rab1b	RAB1B, member RAS oncogene family	ras-related protein Rab-1B	-0.160926	7.19547	-2.19782	0.0456707	0.453204	-4.03717
244895	Peak1	pseudopodium-enriched atypical kinase 1	inactive tyrosine-protein kinase PEAK1|pseudopodium-enriched atypical kinase 1|NKF3 kinase family member|sugen kinase 269|tyrosine-protein kinase SgK269	0.238406	4.35018	2.19763	0.045687	0.453204	-4.03748
22099	Tsn	translin	translin|component 3 of promoter of RISC|testis/brain-RNA-binding protein	-0.141436	7.99359	-2.19729	0.0457164	0.453204	-4.03805
320064	D130017N08Rik	RIKEN cDNA D130017N08 gene	-	0.251943	3.86075	2.19713	0.0457297	0.453204	-4.0383
242608	Podn	podocan	podocan	-0.964889	0.0544322	-2.19628	0.0458025	0.453204	-4.0397
12890	Cplx2	complexin 2	complexin-2|CPX II|complexin II|synaphin-1	-0.152699	8.32726	-2.1957	0.0458519	0.453204	-4.04065
64074	Smoc2	SPARC related modular calcium binding 2	SPARC-related modular calcium-binding protein 2|SMOC-2|secreted modular calcium-binding protein 2	1.1007	-0.534254	2.19567	0.0458544	0.453204	-4.0407
67035	Dnajb4	DnaJ heat shock protein family (Hsp40) member B4	dnaJ homolog subfamily B member 4|DnaJ (Hsp40) homolog, subfamily B, member 4	0.24475	4.48749	2.19564	0.045857	0.453204	-4.04074
74769	Pik3cb	phosphatidylinositol-4,5-bisphosphate 3-kinase catalytic subunit beta	phosphatidylinositol 4,5-bisphosphate 3-kinase catalytic subunit beta isoform|PI3-kinase subunit beta|PI3K-beta|PI3Kbeta|phosphatidylinositol 3-kinase, catalytic, beta polypeptide|phosphatidylinositol 4,5-bisphosphate 3-kinase 110 kDa catalytic subunit beta|ptdIns-3-kinase subunit beta|ptdIns-3-kinase subunit p110-beta	-0.208142	5.0143	-2.19511	0.0459024	0.453204	-4.04161
77590	Chst15	carbohydrate sulfotransferase 15	carbohydrate sulfotransferase 15|B-cell RAG-associated gene protein|GalNAc 4-sulfate 6-O-sulfotransferase|N-acetylgalactosamine 4-sulfate 6-O-sulfotransferase|carbohydrate (N-acetylgalactosamine 4-sulfate 6-O) sulfotransferase 15	-0.196435	5.69728	-2.19501	0.0459108	0.453204	-4.04178
75409	Slitrk5	SLIT and NTRK-like family, member 5	SLIT and NTRK-like protein 5|slit and trk like gene 5	0.194191	5.41121	2.19495	0.0459162	0.453204	-4.04188
93893	Pcdhb22	protocadherin beta 22	protocadherin beta-15	-0.389326	2.54248	-2.19441	0.0459617	0.45327	-4.04275
54683	Prdx5	peroxiredoxin 5	peroxiredoxin-5, mitochondrial|antioxidant enzyme B166|liver tissue 2D-page spot 2D-0014IV|peroxiredoxin 6|peroxiredoxin V|peroxisomal antioxidant enzyme|peroxisomal membrane protein 20|thioredoxin peroxidase PMP20|thioredoxin reductase	-0.189561	5.88592	-2.19379	0.0460151	0.45327	-4.04377
59079	Erbin	Erbb2 interacting protein	erbin|densin-180-like protein|erbb2-interacting protein|protein LAP2	0.162443	7.38523	2.19283	0.0460971	0.453775	-4.04533
12631	Cfl1	cofilin 1, non-muscle	cofilin-1|cofilin, non-muscle isoform|n-cofilin	-0.137484	9.88731	-2.1921	0.04616	0.454091	-4.04653
16497	Kcnab1	potassium voltage-gated channel, shaker-related subfamily, beta member 1	voltage-gated potassium channel subunit beta-1|K(+) channel subunit beta-1	-0.455831	1.93763	-2.19142	0.0462185	0.454169	-4.04765
12450	Ccng1	cyclin G1	cyclin-G1|cyclin-G	0.185069	5.29329	2.19103	0.0462525	0.454169	-4.04829
26436	Psg16	pregnancy specific glycoprotein 16	pregnancy specific glycoprotein 16|carcinoembryonic antigen 11	-0.722818	0.127773	-2.19094	0.0462602	0.454169	-4.04844
65111	Dap3	death associated protein 3	28S ribosomal protein S29, mitochondrial	-0.16082	6.50583	-2.19042	0.046305	0.454209	-4.04929
29877	Hdgfl3	HDGF like 3	hepatoma-derived growth factor-related protein 3|hepatoma-derived growth factor, related protein 3	0.175071	8.18813	2.19005	0.0464591	0.45461	-4.05092
54673	Sh3glb1	SH3-domain GRB2-like B1 (endophilin)	endophilin-B1|SH3 domain-containing GRB2-like protein B1	0.148558	7.28435	2.18934	0.0463981	0.454313	-4.05105
83762	Otof	otoferlin	otoferlin|fer-1-like protein 2	0.373202	3.14347	2.1878	0.0465315	0.455016	-4.05358
68810	Nexn	nexilin	nexilin|F-actin-binding protein|nF actin binding protein|nexilin alpha|nexilin beta|nexilin gamma	-0.51343	1.59054	-2.18646	0.0466471	0.455844	-4.05575
54418	Fmn2	formin 2	formin-2	0.163809	5.76636	2.18532	0.0467467	0.45646	-4.05763
76846	Rps9	ribosomal protein S9	40S ribosomal protein S9	-0.168716	7.85062	-2.18408	0.0468547	0.45646	-4.05965
69537	Dnase1l1	deoxyribonuclease 1-like 1	deoxyribonuclease-1-like 1|DNase I-like 1|DNase X|deoxyribonuclease I-like 1	1.01073	-0.0047052	2.18547	0.0470377	0.45646	-4.0599
320606	3632454L22Rik	RIKEN cDNA 3632454L22 gene	-	1.23354	-1.28507	2.18284	0.0469628	0.45646	-4.06168
18627	Per2	period circadian clock 2	period circadian protein homolog 2|circadian clock protein PERIOD 2|period 2|period homolog 2	0.238047	4.35013	2.18274	0.046971	0.45646	-4.06183
108068	Grm2	glutamate receptor, metabotropic 2	metabotropic glutamate receptor 2|G protein-coupled receptor, family C, group 1, member B	0.28549	3.38654	2.18257	0.0469858	0.45646	-4.06211
242443	Grin3a	glutamate receptor ionotropic, NMDA3A	glutamate receptor ionotropic, NMDA 3A	0.329209	3.82885	2.18256	0.0469991	0.45646	-4.06223
245841	Polr2h	polymerase (RNA) II (DNA directed) polypeptide H	DNA-directed RNA polymerases I, II, and III subunit RPABC3|DNA-directed RNA polymerase II subunit H|RNA polymerases I, II, and III subunit ABC3|RPB17|RPB8 homolog	-0.225735	4.21147	-2.1822	0.0470181	0.45646	-4.06271
59126	Nek6	NIMA (never in mitosis gene a)-related expressed kinase 6	serine/threonine-protein kinase Nek6|NIMA-related expressed kinase 6|never in mitosis A-related kinase 6|nimA-related protein kinase 6	-0.166132	6.38714	-2.18168	0.0470641	0.45646	-4.06357
29873	Cspg5	chondroitin sulfate proteoglycan 5	chondroitin sulfate proteoglycan 5|acidic leucine-rich EGF-like domain-containing brain protein|neuroglycan C	0.159932	6.4589	2.18151	0.0470784	0.45646	-4.06384
277353	Tcfl5	transcription factor-like 5 (basic helix-loop-helix)	transcription factor-like 5 protein|FIG beta|factor in the germline beta|spermatogenesis- and oogenesis-specific bHLH-containing protein 1	0.664061	0.392209	2.18126	0.0471003	0.45646	-4.06425
213673	9530068E07Rik	RIKEN cDNA 9530068E07 gene	keratinocyte-associated transmembrane protein 2	0.146472	6.80573	2.18058	0.0471605	0.45646	-4.06537
210356	Nckap5	NCK-associated protein 5	nck-associated protein 5|peripheral clock protein	-0.176419	6.34854	-2.18041	0.0471751	0.45646	-4.06564
14107	Fat1	FAT atypical cadherin 1	protocadherin Fat 1|FAT tumor suppressor homolog 1|fat 1 cadherin	0.16782	7.23219	2.18032	0.0471828	0.45646	-4.06578
107528	Magee1	melanoma antigen, family E, 1	melanoma-associated antigen E1|MAGE-E1 antigen|alpha-dystrobrevin-associated MAGE Protein	0.154373	7.22422	2.17956	0.0472497	0.45646	-4.06702
17847	Usp34	ubiquitin specific peptidase 34	ubiquitin carboxyl-terminal hydrolase 34|U2af1-rs1 region 2|deubiquitinating enzyme 34|ubiquitin specific protease 34|ubiquitin thioesterase 34|ubiquitin thiolesterase 34|ubiquitin-specific-processing protease 34	0.135626	7.85698	2.1792	0.0472814	0.45646	-4.06761
216156	Wdr18	WD repeat domain 18	WD repeat-containing protein 18	-0.15895	6.10058	-2.17908	0.0472923	0.45646	-4.06782
99470	Magi3	membrane associated guanylate kinase, WW and PDZ domain containing 3	membrane-associated guanylate kinase, WW and PDZ domain-containing protein 3|MAGI-3|membrane-associated guanylate kinase inverted 3|membrane-associated guanylate kinase-related (MAGI-3)	0.158539	6.06913	2.17901	0.0472982	0.45646	-4.06793
77559	Agl	amylo-1,6-glucosidase, 4-alpha-glucanotransferase	glycogen debranching enzyme	0.159825	5.93889	2.1785	0.0473428	0.45646	-4.06875
320538	Ubn2	ubinuclein 2	ubinuclein-2	0.188281	6.75891	2.17941	0.047579	0.45708	-4.06985
58869	Pex5l	peroxisomal biogenesis factor 5-like	PEX5-related protein|PEX2-related protein|PEX5-like protein|peroxin 2|peroxin-5-related protein|peroxisomal targeting signal 1 receptor-like|tetratricopeptide repeat-containing Rab8b-interacting protein	0.484806	2.02232	2.17761	0.0474218	0.45646	-4.07022
54525	Syt7	synaptotagmin VII	synaptotagmin-7|sytVII	0.136941	6.81993	2.17725	0.0474533	0.45646	-4.0708
50913	Olig2	oligodendrocyte transcription factor 2	oligodendrocyte transcription factor 2	0.20421	4.78249	2.1772	0.0474574	0.45646	-4.07088
67484	Eepd1	endonuclease/exonuclease/phosphatase family domain containing 1	endonuclease/exonuclease/phosphatase family domain-containing protein 1	-0.331691	3.43172	-2.17716	0.0474613	0.45646	-4.07095
13177	Eci1	enoyl-Coenzyme A delta isomerase 1	enoyl-CoA delta isomerase 1, mitochondrial|3,2 trans-enoyl-Coenyme A isomerase|3,2-trans-enoyl-CoA isomerase, mitochondrial|D3,D2-enoyl-CoA isomerase|delta(3),Delta(2)-enoyl-CoA isomerase|dodecenoyl-CoA isomerase|dodecenoyl-Coenzyme A delta isomerase (3,2 trans-enoyl-Coenyme A isomerase)	0.249681	3.8346	2.17691	0.0474835	0.45646	-4.07136
74570	Zkscan1	zinc finger with KRAB and SCAN domains 1	zinc finger protein with KRAB and SCAN domains 1|zinc finger protein 36 (KOX 18)	0.140329	7.20634	2.17543	0.0476138	0.457117	-4.07376
20720	Serpine2	serine (or cysteine) peptidase inhibitor, clade E, member 2	glia-derived nexin|GDN|peptidase inhibitor 7|protease nexin 1|protease nexin I|serine (or cysteine) proteinase inhibitor, clade E (nexin, plasminogen activator inhibitor type 1), member 2|serine (or cysteine) proteinase inhibitor, clade E, member 2|serine protease-inhibitor 4|serpin E2	0.282127	4.33732	2.17503	0.0476493	0.45716	-4.07442
270162	Elmod1	ELMO/CED-12 domain containing 1	ELMO domain-containing protein 1|ELMO domain containing 1	-0.192901	6.32976	-2.17466	0.0477577	0.457764	-4.07563
105833	Ccdc65	coiled-coil domain containing 65	dynein regulatory complex subunit 2|coiled-coil domain-containing protein 65|testis development protein NYD-SP28	-0.665592	0.712946	-2.17362	0.0477743	0.457764	-4.07671
232288	Frmd4b	FERM domain containing 4B	FERM domain-containing protein 4B|GRP1 binding protein GRSP1|golgi-associated band 4.1-like protein	-0.165661	7.5762	-2.17177	0.0479385	0.458742	-4.07972
67898	Pef1	penta-EF hand domain containing 1	peflin|PEF protein with a long N-terminal hydrophobic domain|penta-EF hand domain-containing protein 1	-0.176161	5.33145	-2.17109	0.0479992	0.458828	-4.08083
19157	Cyth1	cytohesin 1	cytohesin-1|PH, SEC7 and coiled-coil domain-containing protein 1|SEC7 homolog A|mSec7-1|pleckstrin homology, Sec7 and coiled-coil domains 1	-0.15042	6.22181	-2.17097	0.0480097	0.458828	-4.08103
74194	Rnd3	Rho family GTPase 3	rho-related GTP-binding protein RhoE|ras homolog gene family, member E	0.246087	7.48683	2.20529	0.0520308	0.472746	-4.08121
18412	Sqstm1	sequestosome 1	sequestosome-1|oxidative stress induced|ubiquitin-binding protein p62	-0.157204	7.4619	-2.1704	0.048061	0.459022	-4.08196
20437	Siah1a	siah E3 ubiquitin protein ligase 1A	E3 ubiquitin-protein ligase SIAH1A|RING-type E3 ubiquitin transferase SIAH1A|mSiah-1a|seven in absentia 1A|seven in absentia homolog 1a|siah-1a	-0.167179	5.86669	-2.16956	0.0481355	0.459246	-4.08332
14585	Gfra1	glial cell line derived neurotrophic factor family receptor alpha 1	GDNF family receptor alpha-1|GDNFR-alpha-1|GFR alpha-1|TGF-beta-related neurotrophic factor receptor 1	0.27239	4.22211	2.16944	0.0481467	0.459246	-4.08353
223604	Kcnk9	potassium channel, subfamily K, member 9	potassium channel subfamily K member 9|TWIK-related acid-sensitive K(+) channel 3|acid-sensitive potassium channel protein TASK-3	0.841972	0.265495	2.16835	0.0482442	0.459878	-4.0853
30046	Zfp292	zinc finger protein 292	zinc finger protein 292|zfp-15|zfp292|zinc finger protein 15	0.161425	7.56495	2.16713	0.0483536	0.460596	-4.08729
71864	Fam217a	family with sequence similarity 217, member A	protein FAM217A|uncharacterized protein C6orf146 homolog	1.0842	-1.06675	2.16627	0.0484306	0.460596	-4.08868
18739	Pitpnm1	phosphatidylinositol transfer protein, membrane-associated 1	membrane-associated phosphatidylinositol transfer protein 1|drosophila retinal degeneration B homolog 1|pyk2 N-terminal domain-interacting receptor 2|retinal degeneration 9	0.168134	5.90057	2.16612	0.0484445	0.460596	-4.08893
71306	Mfap3l	microfibrillar-associated protein 3-like	microfibrillar-associated protein 3-like	0.361	2.68416	2.16521	0.0485261	0.460596	-4.09041
52683	Ncaph2	non-SMC condensin II complex, subunit H2	condensin-2 complex subunit H2|kleisin beta	-0.152566	7.13243	-2.16472	0.0485703	0.460596	-4.09121
73094	Sgip1	SH3-domain GRB2-like (endophilin) interacting protein 1	SH3-containing GRB2-like protein 3-interacting protein 1|SH3-domain GRB2-like interacting protein 1 alpha|endophilin-3-interacting protein	0.15886	5.91311	2.16456	0.0485852	0.460596	-4.09147
66523	2810004N23Rik	RIKEN cDNA 2810004N23 gene	uncharacterized protein C1orf131 homolog|Ayu21-55Imeg|Gt(Ayu21)55Imeg	-0.177679	5.14403	-2.1643	0.0486085	0.460596	-4.0919
14536	Nr6a1	nuclear receptor subfamily 6, group A, member 1	nuclear receptor subfamily 6 group A member 1|germ cell nuclear factor|mGCNF|retinoid receptor-related testis-specific receptor	0.363967	2.7856	2.16407	0.0486287	0.460596	-4.09226
76223	Agbl3	ATP/GTP binding protein-like 3	cytosolic carboxypeptidase 3	0.355829	2.56243	2.16366	0.0486664	0.460596	-4.09294
78830	Slc25a12	solute carrier family 25 (mitochondrial carrier, Aralar), member 12	calcium-binding mitochondrial carrier protein Aralar1|mitochondrial aspartate glutamate carrier 1	-0.168549	6.31914	-2.16365	0.0486672	0.460596	-4.09295
57339	Jph1	junctophilin 1	junctophilin-1|junctophilin type 1|mitsugumin72	-0.374451	2.48507	-2.16328	0.0487007	0.460596	-4.09356
14345	Fut4	fucosyltransferase 4	alpha-(1,3)-fucosyltransferase 4|3-fucosyl-N-acetyl-lactosamine epitope|Lewis x|alpha (1,3) fucosyltransferase, myeloid specific|alpha 1,3-fucosyltransferase|fuc-TIV|fucosyltransferase IV|galactoside 3-L-fucosyltransferase|stage-specific embryonic antigen 1	0.726874	0.485891	2.163	0.0487252	0.460596	-4.094
74111	Rbm19	RNA binding motif protein 19	probable RNA-binding protein 19	-0.190509	5.22038	-2.16171	0.0488426	0.46141	-4.09611
20128	Trim30a	tripartite motif-containing 30A	tripartite motif-containing protein 30A|down regulatory protein of interleukin-2 receptor|regulatory protein, T lymphocyte 1|tripartite motif protein 30|tripartite motif-containing 30|tripartite motif-containing protein 30	1.33959	-1.34552	2.16133	0.0488765	0.461434	-4.09671
18709	Pik3r2	phosphoinositide-3-kinase regulatory subunit 2	phosphatidylinositol 3-kinase regulatory subunit beta|PI3-kinase regulatory subunit beta|PI3-kinase subunit p85-beta|PI3K regulatory subunit beta|phosphatidylinositol 3-kinase 85 kDa regulatory subunit beta|phosphatidylinositol 3-kinase, regulatory subunit, polypeptide 2 (p85 beta)|ptdIns-3-kinase regulatory subunit p85-beta	-0.157614	7.47401	-2.15961	0.0490332	0.462617	-4.09952
227737	Fam129b	family with sequence similarity 129, member B	niban-like protein 1	-0.244735	6.34523	-2.18059	0.0517324	0.472746	-4.10084
21367	Cntn2	contactin 2	contactin-2|TAX-1|axonal glycoprotein TAG-1|axonin|axonin-1|transient axonal glycoprotein 1	-0.302311	10.1026	-2.22916	0.0578134	0.489223	-4.10106
69257	Elf2	E74-like factor 2	ETS-related transcription factor Elf-2|ets domain transcription factor|ets family transcription factor ELF2A2	-0.133531	6.86195	-2.15788	0.049191	0.463514	-4.10233
78878	Ftx	Ftx transcript, Xist regulator (non-protein coding)	thrombocytosis, familial X-linked	0.388258	3.76426	2.16952	0.0506387	0.469377	-4.10269
170638	Hpcal4	hippocalcin-like 4	hippocalcin-like protein 4|neural visinin-like protein 2	0.241256	4.49635	2.15669	0.0492993	0.464238	-4.10426
67888	Tmem100	transmembrane protein 100	transmembrane protein 100	0.67421	1.05596	2.15507	0.0494472	0.465171	-4.10688
73183	5430402O13Rik	RIKEN cDNA 5430402O13 gene	-	-1.18196	-0.688174	-2.15497	0.0494687	0.465171	-4.10714
269952	Gdpgp1	GDP-D-glucose phosphorylase 1	GDP-D-glucose phosphorylase 1|GDP-D-glucose phosphorylase C15orf58 homolog	0.593741	2.68192	2.17816	0.0523051	0.473796	-4.10718
207798	Gramd1c	GRAM domain containing 1C	protein Aster-C|GRAM domain-containing protein 1C	0.534214	1.2575	2.15457	0.0494937	0.465171	-4.10771
53902	Rcan3	regulator of calcineurin 3	calcipressin-3|Down syndrome critical region gene 1-like 2|MCIP3|down syndrome candidate region 1-like protein 2|myocyte-enriched calcineurin-interacting protein 3	0.163354	5.98643	2.15423	0.0495245	0.465171	-4.10825
15572	Elavl4	ELAV like RNA binding protein 4	ELAV-like protein 4|ELAV (embryonic lethal, abnormal vision, Drosophila)-like 4 (Hu antigen D)|HU-antigen D|RNA-binding protein HUD3|paraneoplastic encephalomyelitis antigen HuD	0.184778	7.67162	2.15754	0.0501526	0.468251	-4.10997
232889	Pla2g4c	phospholipase A2, group IVC (cytosolic, calcium-independent)	cytosolic phospholipase A2 gamma|CPLA2-gamma|egg and early embryo abundant protein	0.680959	1.0495	2.15272	0.0496633	0.465934	-4.1107
414077	Wdr83os	WD repeat domain 83 opposite strand	protein Asterix|UPF0139 membrane protein C19orf56 homolog|protein WDR83OS homolog	-0.212908	4.26361	-2.15266	0.0496689	0.465934	-4.1108
66379	Cox14	cytochrome c oxidase assembly protein 14	cytochrome c oxidase assembly protein COX14	-0.205666	4.85998	-2.15107	0.0498156	0.467014	-4.11339
11946	Atp5a1	ATP synthase, H+ transporting, mitochondrial F1 complex, alpha subunit 1	ATP synthase subunit alpha, mitochondrial|ATP synthase F1 subunit alpha|ATP synthase, H+ transporting, mitochondrial F1 complex, alpha subunit|modifier of Min 2	-0.133525	9.72269	-2.14962	0.049949	0.467967	-4.11573
432442	Akap7	A kinase (PRKA) anchor protein 7	A-kinase anchor protein 7|A-kinase anchor protein 18|A-kinase anchor protein 9 kDa|AKAP 9|AKAP-18|AKAP-7 isoform alpha|AKAP-7 isoform gamma|PRKA7 isoform alpha|PRKA7 isoform gamma|akap7|protein kinase A anchoring protein 7|protein kinase A-anchoring protein 7 isoform alpha|protein kinase A-anchoring protein 7 isoform gamma	0.257967	3.83352	2.14855	0.0500484	0.468251	-4.11747
237360	Adamts14	a disintegrin-like and metallopeptidase (reprolysin type) with thrombospondin type 1 motif, 14	A disintegrin and metalloproteinase with thrombospondin motifs 14|a disintegrin-like and metalloprotease (reprolysin type) with thrombospondin type 1 motif, 14	1.17892	-1.01121	2.1478	0.0501183	0.468251	-4.11869
12648	Chd1	chromodomain helicase DNA binding protein 1	chromodomain-helicase-DNA-binding protein 1|ATP-dependent helicase CHD1|CHD-1	0.148254	6.49097	2.14778	0.0501199	0.468251	-4.11872
12217	Bsn	bassoon	protein bassoon|presynaptic cytomatrix protein	0.198101	7.50775	2.15646	0.0512913	0.47068	-4.11941
66923	Pbrm1	polybromo 1	protein polybromo-1|2310032M22Rik|BRG1-associated factor 180	0.148992	7.99061	2.14727	0.0501669	0.468251	-4.11954
24071	Synj2bp	synaptojanin 2 binding protein	synaptojanin-2-binding protein|activin receptor interacting protein 2|activin receptor-interacting protein 4|mitochondrial outer membrane protein 25|outer membrane protein 25	0.186928	5.19897	2.14648	0.0502407	0.468251	-4.12082
109019	Nabp1	nucleic acid binding protein 1	SOSS complex subunit B2|SOSS-B2|oligonucleotide/oligosaccharide-binding fold containing 2A|oligonucleotide/oligosaccharide-binding fold-containing protein 2A|sensor of single-strand DNA complex subunit B2|sensor of ssDNA subunit B2|single-stranded DNA-binding protein 2	-0.376057	2.68313	-2.14634	0.0502541	0.468251	-4.12106
12028	Bax	BCL2-associated X protein	apoptosis regulator BAX	-0.159606	6.16568	-2.14622	0.0502649	0.468251	-4.12125
20482	Skil	SKI-like	ski-like protein|ski-related oncogene|ski/sno related	0.176695	6.40517	2.1456	0.0503222	0.468488	-4.12224
231868	E130309D02Rik	RIKEN cDNA E130309D02 gene	uncharacterized protein C7orf26 homolog	-0.168265	5.86473	-2.14497	0.0503812	0.468742	-4.12327
208922	Cpeb3	cytoplasmic polyadenylation element binding protein 3	cytoplasmic polyadenylation element-binding protein 3|CPE-binding protein 3	0.233165	4.2855	2.14437	0.050437	0.468965	-4.12424
18109	Mycn	v-myc avian myelocytomatosis viral related oncogene, neuroblastoma derived	N-myc proto-oncogene protein|neuroblastoma myc-related oncogene 1|v-myc myelocytomatosis viral related oncogene, neuroblastoma derived	-0.179322	6.95207	-2.14477	0.0504915	0.469177	-4.12427
67203	Nde1	nudE neurodevelopment protein 1	nuclear distribution protein nudE homolog 1|nuclear distribution gene E homolog 1	-0.153361	6.32049	-2.14321	0.0505459	0.469377	-4.12612
66495	Ndufb3	NADH:ubiquinone oxidoreductase subunit B3	NADH dehydrogenase [ubiquinone] 1 beta subcomplex subunit 3|NADH dehydrogenase (ubiquinone) 1 beta subcomplex 3|NADH-ubiquinone oxidoreductase B12 subunit|complex I-B12	-0.196921	4.8758	-2.14224	0.0506368	0.469377	-4.1277
17083	Tmed1	transmembrane p24 trafficking protein 1	transmembrane emp24 domain-containing protein 1|interleukin 1 receptor-like 1 ligand|lymphocyte antigen 84 ligand|p24 family protein gamma-1|p24gamma1|putative T1/ST2 receptor-binding protein|transmembrane emp24 domain containing 1	-0.254058	4.21477	-2.14142	0.050713	0.469377	-4.12901
14957	Hist1h1d	histone cluster 1, H1d	histone H1.3|H1 VAR.4|H1 histone family, member 3|histone 1, H1d|histone 1, family 3	1.26426	-1.05386	2.14093	0.0507591	0.469377	-4.12981
70237	Bhlhb9	basic helix-loop-helix domain containing, class B9	protein BHLHb9	0.160108	6.9964	2.14068	0.0507832	0.469377	-4.13022
50770	Atp11a	ATPase, class VI, type 11A	probable phospholipid-transporting ATPase IH|9130422H11Rik|ATPase 11A, class VI|ATPase 11A, p type|ATPase, class 1, member h|P4-ATPase flippase complex alpha subunit ATP11A	0.209333	6.33243	2.14672	0.051559	0.4718	-4.13029
233875	Ino80e	INO80 complex subunit E	INO80 complex subunit E|NO80 complex subunit E|coiled-coil domain containing 95	-0.209163	5.2126	-2.14049	0.050801	0.469377	-4.13053
72580	Zup1	zinc finger containing ubiquitin peptidase 1	zinc finger-containing ubiquitin peptidase 1|zinc finger with UFM1-specific peptidase domain protein|lys-63-specific deubiquitinase ZUFSP|ubiquitin carboxyl-terminal hydrolase ZUFSP	0.235964	4.1243	2.14044	0.0508059	0.469377	-4.13061
74103	Nebl	nebulette	nebulette|actin-binding Z-disk protein	0.416534	2.21134	2.14039	0.0508101	0.469377	-4.13069
74480	Samd4	sterile alpha motif domain containing 4	protein Smaug homolog 1|smaug 1|sterile alpha motif domain-containing protein 4A	-0.221818	4.89206	-2.14017	0.0508312	0.469377	-4.13105
67513	Faap20	Fanconi anemia core complex associated protein 20	Fanconi anemia core complex-associated protein 20|FANCA-associated protein of 20 kDa|Fanconi anemia-associated protein of 20 kDa|likely orthologue of H. sapiens chromosome 1 open reading frame 86 (C1orf86)	-0.179196	5.22693	-2.13975	0.05087	0.469442	-4.13172
11947	Atp5b	ATP synthase, H+ transporting mitochondrial F1 complex, beta subunit	ATP synthase subunit beta, mitochondrial|ATP synthase F1 subunit beta|ATP synthase, H+ transporting mitochondrial F1 complex, alpha subunit|mitochondrial ATP synthase, H+ transporting F1 complex beta subunit	-0.131283	10.11	-2.13897	0.0509435	0.469538	-4.13298
270049	Galntl6	UDP-N-acetyl-alpha-D-galactosamine:polypeptide N-acetylgalactosaminyltransferase-like 6	polypeptide N-acetylgalactosaminyltransferase-like 6|UDP-N-acetyl-alpha-D-galactosamine:polypeptide N-acetylgalactosaminyltransferase 20	0.379635	2.50484	2.13897	0.0509441	0.469538	-4.13299
408022	Primpol	primase and polymerase (DNA-directed)	DNA-directed primase/polymerase protein|coiled-coil domain-containing protein 111	0.283364	3.47711	2.13824	0.0510123	0.469873	-4.13416
217480	Dgkb	diacylglycerol kinase, beta	diacylglycerol kinase beta|DAG kinase beta|diglyceride kinase beta	-0.339799	3.05395	-2.13766	0.0510678	0.47005	-4.13511
66248	Alg5	asparagine-linked glycosylation 5 (dolichyl-phosphate beta-glucosyltransferase)	dolichyl-phosphate beta-glucosyltransferase|Alg5 homolog|asparagine-linked glycosylation 5 homolog (yeast, dolichyl-phosphate beta-glucosyltransferase)|asparagine-linked glycosylation protein 5 homolog|dolP-glucosyltransferase	-0.217773	4.38152	-2.13726	0.0511049	0.47005	-4.13574
209683	Ttc28	tetratricopeptide repeat domain 28	tetratricopeptide repeat protein 28|TPR repeat protein 28	-0.247764	9.29586	-2.17696	0.0563402	0.48671	-4.1361
384214	Ephx4	epoxide hydrolase 4	epoxide hydrolase 4|abhydrolase domain containing 7|abhydrolase domain-containing protein 7|epoxide hydrolase-related protein	-0.567331	1.1559	-2.1367	0.0511577	0.47005	-4.13665
21828	Thbs4	thrombospondin 4	thrombospondin-4	-1.05675	-0.447752	-2.13645	0.0511819	0.47005	-4.13706
171211	Edaradd	EDAR (ectodysplasin-A receptor)-associated death domain	ectodysplasin-A receptor-associated adapter protein|EDAR-associated death domain protein|crinkled	0.449813	2.03268	2.13636	0.0511907	0.47005	-4.13721
16508	Kcnd2	potassium voltage-gated channel, Shal-related family, member 2	potassium voltage-gated channel subfamily D member 2|voltage-gated potassium channel subunit Kv4.2	0.22076	4.69766	2.13441	0.0513752	0.471158	-4.14036
66125	Sf3b5	splicing factor 3b, subunit 5	splicing factor 3B subunit 5|pre-mRNA-splicing factor SF3b 10 kDa subunit	-0.191204	5.26406	-2.13295	0.0515141	0.4718	-4.14272
20269	Scn3a	sodium channel, voltage-gated, type III, alpha	sodium channel protein type 3 subunit alpha|sodium channel protein brain III subunit alpha|sodium channel protein type III subunit alpha|sodium channel, voltage-gated, type III, alpha polypeptide|voltage-gated sodium channel Nav1.3 variant a|voltage-gated sodium channel Nav1.3 variant b|voltage-gated sodium channel subtype III|voltage-gated sodium channel subunit alpha Nav1.3	0.255115	6.68351	2.16512	0.0557841	0.483674	-4.14289
78246	Phf23	PHD finger protein 23	PHD finger protein 23|PHD zinc finger containing protein JUNE1|novel PHD-finger protein JUNE1	-0.147287	6.39131	-2.13256	0.0515512	0.4718	-4.14335
226610	Fam78b	family with sequence similarity 78, member B	protein FAM78B	0.155947	6.16166	2.13233	0.0515732	0.4718	-4.14372
116732	Tsga13	testis specific gene A13	testis-specific gene 13 protein|variegated monoallelic expression 1	1.08581	-1.34689	2.13055	0.0517435	0.472746	-4.1466
22326	Vax1	ventral anterior homeobox 1	ventral anterior homeobox 1|ventral anterior homeobox containing gene 1	0.24129	3.86649	2.12929	0.0518633	0.472746	-4.14862
15042	H2-T24	histocompatibility 2, T region locus 24	histocompatibility 2, T region locus 24	0.345385	2.59596	2.12908	0.0518838	0.472746	-4.14897
432999	A930007A09Rik	RIKEN cDNA A930007A09 gene	uncharacterized protein LOC432999	0.377642	2.43209	2.12895	0.0518959	0.472746	-4.14917
170771	Khdrbs2	KH domain containing, RNA binding, signal transduction associated 2	KH domain-containing, RNA-binding, signal transduction-associated protein 2|LRRK2<R1441G>|Sam68-like mammalian protein 1	-0.210881	4.49675	-2.12859	0.0519308	0.472746	-4.14976
99712	Cept1	choline/ethanolaminephosphotransferase 1	choline/ethanolaminephosphotransferase 1	0.245019	4.46839	2.1285	0.0519397	0.472746	-4.14991
234624	A330008L17Rik	RIKEN cDNA A330008L17 gene	-	0.558884	1.59186	2.12843	0.0519459	0.472746	-4.15001
619547	Rpl34-ps1	ribosomal protein L34, pseudogene 1	ribosomal protein L34, pseudogene 1|ribosomal protein L34 pseudogene	-0.179991	5.48445	-2.12812	0.0519758	0.472746	-4.15052
20183	Rxrg	retinoid X receptor gamma	retinoic acid receptor RXR-gamma|nuclear receptor subfamily 2 group B member 3	-0.310482	3.91817	-2.12777	0.0520095	0.472746	-4.15108
69163	Mrpl44	mitochondrial ribosomal protein L44	39S ribosomal protein L44, mitochondrial|L44mt|MRP-L44	-0.201672	4.53939	-2.12723	0.052061	0.472746	-4.15195
18045	Nfyb	nuclear transcription factor-Y beta	nuclear transcription factor Y subunit beta|CAAT box DNA-binding protein subunit B|NF-YB|nuclear transcription factor Y subunit B	-0.145234	6.61988	-2.12653	0.0521283	0.472889	-4.15308
26961	Rpl8	ribosomal protein L8	60S ribosomal protein L8	-0.146383	9.20181	-2.1264	0.0521408	0.472889	-4.15329
57816	Tesc	tescalcin	calcineurin B homologous protein 3|CHP3|TSC	-0.438818	1.8215	-2.12522	0.0522547	0.47363	-4.15519
224703	2002-03-01	membrane-associated ring finger (C3HC4) 2	E3 ubiquitin-protein ligase MARCH2|RING-type E3 ubiquitin transferase MARCH2|membrane-associated RING finger protein 2|membrane-associated RING-CH protein II	-0.209619	5.1743	-2.12434	0.0523403	0.4738	-4.15662
15245	Hhip	Hedgehog-interacting protein	hedgehog-interacting protein	0.453648	1.8623	2.12348	0.0524234	0.4738	-4.15801
56224	Tspan5	tetraspanin 5	tetraspanin-5|tetraspan NET-4|tetraspanin Tspan-5|transmembrane 4 superfamily member 9	-0.155317	6.78025	-2.12337	0.0524333	0.4738	-4.15817
66962	Swsap1	SWIM type zinc finger 7 associated protein 1	ATPase SWSAP1	-0.242569	4.19631	-2.12334	0.0524366	0.4738	-4.15823
241568	Lrrc4c	leucine rich repeat containing 4C	leucine-rich repeat-containing protein 4C|netrin-G1 ligand	-0.215492	5.0087	-2.12304	0.0524661	0.4738	-4.15872
13660	Ehd1	EH-domain containing 1	EH domain-containing protein 1|PAST homolog 1|mPAST1	-0.159053	7.08383	-2.12207	0.0525594	0.474353	-4.16027
244152	Tsku	tsukushi, small leucine rich proteoglycan	tsukushin|leucine rich repeat containing 54|leucine-rich repeat-containing protein 54	-0.284416	4.06569	-2.12134	0.0526309	0.474708	-4.16146
69723	Rpain	RPA interacting protein	RPA-interacting protein|RPA interacting protein delta 2|RPA interacting protein epsilon	-0.280146	3.81333	-2.12076	0.0526872	0.474925	-4.16239
76608	Hectd3	HECT domain E3 ubiquitin protein ligase 3	E3 ubiquitin-protein ligase HECTD3|HECT domain-containing protein 3|HECT-type E3 ubiquitin transferase HECTD3|probable E3 ubiquitin-protein ligase HECTD3	-0.151674	6.50825	-2.11987	0.0527731	0.475409	-4.16381
192169	Ufsp2	UFM1-specific peptidase 2	ufm1-specific protease 2	0.197755	4.84571	2.11936	0.0528234	0.475572	-4.16464
16803	Lbp	lipopolysaccharide binding protein	lipopolysaccharide-binding protein	-1.54389	-1.35679	-2.12407	0.0535138	0.475925	-4.16498
67211	Armc10	armadillo repeat containing 10	armadillo repeat-containing protein 10	-0.140449	6.67578	-2.11894	0.0528645	0.475651	-4.16532
53972	Ngef	neuronal guanine nucleotide exchange factor	ephexin-1|eph-interacting exchange protein|transforming immortalised mammary epithelial sequence 2	-0.276477	4.33574	-2.1177	0.0529973	0.47573	-4.16739
11614	Nr0b1	nuclear receptor subfamily 0, group B, member 1	nuclear receptor subfamily 0 group B member 1|adrenal hypoplasia congenita-like protein|adrenal hypoplasia, congenital homolog|nuclear receptor DAX-1	-0.983353	-1.08378	-2.11751	0.0530041	0.47573	-4.16763
212541	Rho	rhodopsin	rhodopsin|L opsin|LWS opsin|long wavelength sensitive opsin|opsin 2|red opsin|rod opsin	1.01726	-0.877731	2.11746	0.053009	0.47573	-4.16771
18755	Prkch	protein kinase C, eta	protein kinase C eta type|PKC-L|nPKC-eta	0.438174	2.63412	2.11695	0.0530581	0.47573	-4.16851
66118	Sarnp	SAP domain containing ribonucleoprotein	SAP domain-containing ribonucleoprotein|nuclear protein Hcc-1	0.439655	2.66011	2.11695	0.0530582	0.47573	-4.16852
71263	Mro	maestro	protein maestro|male-specific transcription in the developing reproductive organs	-0.410939	1.96024	-2.11592	0.053159	0.47573	-4.17017
11565	Adssl1	adenylosuccinate synthetase like 1	adenylosuccinate synthetase isozyme 1|AMPSase 1|IMP--aspartate ligase 1|M-type adenylosuccinate synthetase|adSS 1|adenylosuccinate synthetase 1, muscle|adenylosuccinate synthetase, basic isozyme|adenylosuccinate synthetase, muscle isozyme	-0.686504	0.504486	-2.11592	0.0531599	0.47573	-4.17019
208936	Adamts18	a disintegrin-like and metallopeptidase (reprolysin type) with thrombospondin type 1 motif, 18	A disintegrin and metalloproteinase with thrombospondin motifs 18|a disintegrin-like and metalloprotease (reprolysin type) with thrombospondin type 1 motif, 18	-0.32567	5.17509	-2.14891	0.0578275	0.489223	-4.17054
52679	E2f7	E2F transcription factor 7	transcription factor E2F7	-0.207852	4.93218	-2.11569	0.0531818	0.47573	-4.17055
19039	Lgals3bp	lectin, galactoside-binding, soluble, 3 binding protein	galectin-3-binding protein|cyp-C-associated protein|mama|peptidylprolyl isomerase C-associated protein	-0.951624	-0.123427	-2.11558	0.0531927	0.47573	-4.17073
245684	Cnksr2	connector enhancer of kinase suppressor of Ras 2	connector enhancer of kinase suppressor of ras 2|CNK homolog protein 2|connector enhancer of KSR 2|connector enhancer of KSR2	0.196979	5.01378	2.11533	0.0532175	0.47573	-4.17113
329908	Usp24	ubiquitin specific peptidase 24	ubiquitin carboxyl-terminal hydrolase 24|deubiquitinating enzyme 24|ubiquitin specific protease 24|ubiquitin thioesterase 24|ubiquitin thiolesterase 24|ubiquitin-specific-processing protease 24	0.146892	7.35962	2.1151	0.0532401	0.47573	-4.1715
56430	Clip1	CAP-GLY domain containing linker protein 1	CAP-Gly domain-containing linker protein 1|Clip 170|Reed-Steinberg cell-espressed intermediate filament-associated protein|cytoplasmic linker protein 170|cytoplasmic linker protein 50|restin (Reed-Steinberg cell-expressed intermediate filament-associated protein)	0.148251	7.18698	2.11489	0.0532604	0.47573	-4.17184
333789	N4bp2	NEDD4 binding protein 2	NEDD4-binding protein 2|Bcl3 binding protein	0.172949	6.42529	2.11457	0.0532924	0.47573	-4.17236
58242	Nudt11	nudix (nucleoside diphosphate linked moiety X)-type motif 11	diphosphoinositol polyphosphate phosphohydrolase 3-beta|DIPP-3-alpha|DIPP-3-beta|DIPP3-alpha|DIPP3-beta|Diadenosine 5',5'''-P1,P6-hexaphosphate hydrolase 3-alpha|Diphosphoinositol polyphosphate phosphohydrolase 3-alpha|Nucleoside diphosphate-linked moiety X motif 10|Nudix motif 10|diadenosine 5',5'''-P1,P6-hexaphosphate hydrolase 3-beta|diadenosine hexaphosphate hydrolase (AMP-forming)|nucleoside…	0.203945	5.42219	2.11309	0.0534375	0.475925	-4.17473
22025	Nr2c1	nuclear receptor subfamily 2, group C, member 1	nuclear receptor subfamily 2 group C member 1|80-3 cNDA|early embryonic nuclear receptor|mTR2|nr2c1|nuclear receptor subfamily 2, group H, member 1|orphan nuclear receptor TR2|orphan receptor, TR2-11|testicular receptor 2	0.2495	4.01509	2.11298	0.0534485	0.475925	-4.17491
216443	Mars	methionine-tRNA synthetase	methionine--tRNA ligase, cytoplasmic|methionine tRNA ligase|methionyl-tRNA synthetase, cytoplasmic	-0.136195	6.70586	-2.11273	0.053473	0.475925	-4.17531
56207	Uchl5	ubiquitin carboxyl-terminal esterase L5	ubiquitin carboxyl-terminal hydrolase isozyme L5|UCH-L5|ubiquitin C-terminal hydrolase 37|ubiquitin C-terminal hydrolase UCH37|ubiquitin thioesterase L5	-0.202675	5.00165	-2.11242	0.0535037	0.475925	-4.17581
66701	Spryd4	SPRY domain containing 4	SPRY domain-containing protein 4	-0.326595	3.25703	-2.11231	0.0535141	0.475925	-4.17598
50995	Uba2	ubiquitin-like modifier activating enzyme 2	SUMO-activating enzyme subunit 2|SUMO1 activating enzyme subunit 2|Sumo-1 activating enzyme subunit 2|anthracycline-associated resistance ARX|ubiquitin-like 1 (sentrin) activating enzyme E1B|ubiquitin-like 1 (sentrin) activating enzyme subunit 2|ubiquitin-like 1-activating enzyme E1B	-0.128353	7.77411	-2.11166	0.053579	0.475985	-4.17704
67325	1700034G24Rik	RIKEN cDNA 1700034G24 gene	-	-1.00381	-0.944937	-2.11114	0.0536302	0.476089	-4.17787
110695	Aldh7a1	aldehyde dehydrogenase family 7, member A1	alpha-aminoadipic semialdehyde dehydrogenase|P6c dehydrogenase|aldehyde dehydrogenase 7 family, member A1|alpha-AASA dehydrogenase|antiquitin-1|betaine aldehyde dehydrogenase|delta1-piperideine-6-carboxylate dehydrogenase|delta1-piperideine-6-carboxylate dehydrogenease	-0.155639	5.72484	-2.10978	0.0537644	0.476772	-4.18005
272538	Tango6	transport and golgi organization 6	transport and Golgi organization protein 6 homolog|transmembrane and coiled-coil domain-containing protein 7|transmembrane and coiled-coil domains 7|transport and Golgi organization 6 homolog	-0.294341	3.3376	-2.10769	0.0539716	0.478084	-4.18341
58193	Extl2	exostoses (multiple)-like 2	exostosin-like 2|EXT-related protein 2|alpha-1,4-N-acetylhexosaminyltransferase EXTL2|alpha-GalNAcT EXTL2|exostoses-like 2|exotoses (multiple)-like 2|glucuronyl-galactosyl-proteoglycan 4-alpha-N-acetylglucosaminyltransferase	-0.220755	4.45624	-2.10764	0.0539773	0.478084	-4.1835
12348	Car11	carbonic anhydrase 11	carbonic anhydrase-related protein 11|CA-RP II|CA-RP XI|CA-XI|CARP XI|CARP-2|carbonic anhydrase-related protein 2	0.23299	5.1363	2.10885	0.0541666	0.478326	-4.18362
58235	Nectin1	nectin cell adhesion molecule 1	nectin-1|herpes virus entry mediator C|herpesvirus entry mediator C|nectin-1 alpha|nectin-1 delta|poliovirus receptor-related protein 1	0.181879	6.12011	2.10711	0.0540294	0.478259	-4.18434
81489	Dnajb1	DnaJ heat shock protein family (Hsp40) member B1	dnaJ homolog subfamily B member 1|DnaJ (Hsp40) homolog, subfamily B, member 1|heat shock 40 kDa protein 1	-0.167004	5.96336	-2.10608	0.0541324	0.478326	-4.186
93722	Pcdhga10	protocadherin gamma subfamily A, 10	protocadherin gamma-A10	0.356671	3.61486	2.10873	0.0545246	0.478914	-4.18611
219072	Haus4	HAUS augmin-like complex, subunit 4	HAUS augmin-like complex subunit 4	-0.237452	4.34212	-2.10599	0.054141	0.478326	-4.18614
85308	Emc9	ER membrane protein complex subunit 9	ER membrane protein complex subunit 9|UPF0172 protein FAM158A|family with sequence similarity 158, member A	0.497892	1.65184	2.10598	0.0541423	0.478326	-4.18616
66674	Spryd7	SPRY domain containing 7	SPRY domain-containing protein 7|CLL deletion region gene 6 protein homolog|chronic lymphocytic leukemia deletion region gene 6 protein homolog	-0.206305	4.34007	-2.10523	0.0542172	0.47839	-4.18737
80707	Wwox	WW domain-containing oxidoreductase	WW domain-containing oxidoreductase|WW-domain oxidoreductase	-0.279174	3.29648	-2.10489	0.0542515	0.47839	-4.18792
74211	1700017B05Rik	RIKEN cDNA 1700017B05 gene	uncharacterized protein C15orf39 homolog	-0.302748	3.59072	-2.10469	0.0542711	0.47839	-4.18823
109169	Igip	IgA inducing protein	IgA-inducing protein homolog	0.294053	3.79085	2.10313	0.0544273	0.478914	-4.19074
102448	Xylb	xylulokinase homolog (H. influenzae)	xylulose kinase	-0.316139	3.13159	-2.10305	0.0544355	0.478914	-4.19087
73469	Rnf38	ring finger protein 38	E3 ubiquitin-protein ligase RNF38|RING-type E3 ubiquitin transferase RNF38	0.145256	8.02488	2.10248	0.0544919	0.478914	-4.19177
211739	Vstm2a	V-set and transmembrane domain containing 2A	V-set and transmembrane domain-containing protein 2A	0.213659	4.93411	2.10216	0.0545243	0.478914	-4.19229
224143	Poglut1	protein O-glucosyltransferase 1	protein O-glucosyltransferase 1|CAP10-like 46 kDa protein|KTEL (Lys-Tyr-Glu-Leu) containing 1|KTEL motif-containing protein 1|O-glucosyltransferase Rumi homolog|protein O-xylosyltransferase|protein O-xylosyltransferase POGLUT1|wing-shaped neural plate protein	-0.163858	6.13442	-2.10178	0.0545628	0.478914	-4.19291
14404	Gabre	gamma-aminobutyric acid (GABA) A receptor, subunit epsilon	gamma-aminobutyric acid receptor subunit epsilon	0.755671	0.109763	2.1015	0.0545908	0.478914	-4.19335
14733	Gpc1	glypican 1	glypican-1	-0.145525	8.03872	-2.10148	0.0545927	0.478914	-4.19338
70225	Ppil3	peptidylprolyl isomerase (cyclophilin)-like 3	peptidyl-prolyl cis-trans isomerase-like 3|PPIase|cyclophilin-like 3|cyclophilin-like protein PPIL3|rotamase PPIL3	-0.220108	4.26473	-2.10118	0.0546227	0.478914	-4.19386
66552	Sppl2a	signal peptide peptidase like 2A	signal peptide peptidase-like 2A|IMP-3|SPP-like 2A protein|intramembrane protease 3|presenilin-like protein 2|protein SPPL2a	0.171889	6.15629	2.10052	0.0546888	0.479209	-4.19492
68567	Cgref1	cell growth regulator with EF hand domain 1	cell growth regulator with EF hand domain protein 1|cell growth regulatory gene 11 protein|cell growth regulatory with EF-hand domain|hydrophobestin	0.375801	2.90263	2.09924	0.054818	0.48003	-4.19697
227327	B3gnt7	UDP-GlcNAc:betaGal beta-1,3-N-acetylglucosaminyltransferase 7	UDP-GlcNAc:betaGal beta-1,3-N-acetylglucosaminyltransferase 7|BGnT-7|beta-1,3-Gn-T7|beta-1,3-N-acetylglucosaminyltransferase 7|beta3Gn-T7	0.541277	1.82636	2.09876	0.0548666	0.48003	-4.19775
242785	Klhl21	kelch-like 21	kelch-like protein 21	-0.413972	2.5499	-2.09863	0.0548801	0.48003	-4.19796
235431	Coro2b	coronin, actin binding protein, 2B	coronin-2B|E130012P22	-0.161005	7.51557	-2.09771	0.0549726	0.48032	-4.19943
11307	Abcg1	ATP binding cassette subfamily G member 1	ATP-binding cassette sub-family G member 1|ATP-binding cassette 8|ATP-binding cassette transporter 8|ATP-binding cassette, sub-family G (WHITE), member 1|white protein homolog	-0.22479	4.68858	-2.09756	0.0549876	0.48032	-4.19967
72135	Pygo1	pygopus 1	pygopus homolog 1	0.24298	4.96542	2.09927	0.0552775	0.481088	-4.19993
107815	Scml2	Scm polycomb group protein like 2	sex comb on midleg-like protein 2|sex comb on midleg-like 2	0.378161	2.69477	2.09733	0.0550109	0.48032	-4.20003
269033	4930503L19Rik	RIKEN cDNA 4930503L19 gene	lung adenoma susceptibility protein 2	0.253048	4.82224	2.09892	0.0553126	0.481088	-4.20048
433667	Ankrd13c	ankyrin repeat domain 13c	ankyrin repeat domain-containing protein 13C	-0.181235	5.4001	-2.09637	0.055108	0.48045	-4.20157
103534	Mgat4b	mannoside acetylglucosaminyltransferase 4, isoenzyme B	alpha-1,3-mannosyl-glycoprotein 4-beta-N-acetylglucosaminyltransferase B|GlcNAc-T IVb|N-acetylglucosaminyltransferase IVb|N-glycosyl-oligosaccharide-glycoprotein N-acetylglucosaminyltransferase IVb|UDP-N-acetylglucosamine: alpha-1,3-D-mannoside beta-1,4-N-acetylglucosaminyltransferase IVb|gnT-IVb|mannosyl (alpha-1,3-)-glycoprotein beta-1,4-N-acetylglucosaminyltransferase, isoenzyme B	-0.137842	6.80535	-2.09625	0.0551201	0.48045	-4.20176
109241	Mbd5	methyl-CpG binding domain protein 5	methyl-CpG-binding domain protein 5|methyl-CpG-binding protein MBD5	0.153349	5.75353	2.09622	0.0551235	0.48045	-4.20182
100043902	Six3os1	SIX homeobox 3, opposite strand 1	Six3 antisense|Six3 opposite strand transcript 1	0.262317	5.18032	2.10541	0.0567883	0.48719	-4.20377
320150	Zdhhc17	zinc finger, DHHC domain containing 17	palmitoyltransferase ZDHHC17|huntingtin interacting protein 14|zinc finger DHHC domain-containing protein 17	0.172892	6.69859	2.09424	0.0553247	0.481088	-4.20499
244667	Disc1	disrupted in schizophrenia 1	disrupted in schizophrenia 1 homolog	-0.681986	1.03561	-2.09422	0.055327	0.481088	-4.20503
67603	Dusp6	dual specificity phosphatase 6	dual specificity protein phosphatase 6|MAP kinase phosphatase 3|mitogen-activated protein kinase phosphatase 3	0.201654	4.67923	2.09346	0.055404	0.481473	-4.20624
14048	Eya1	EYA transcriptional coactivator and phosphatase 1	eyes absent homolog 1|eyes absent 1 homolog	0.285224	3.89024	2.09084	0.0556717	0.483478	-4.21043
12211	Birc6	baculoviral IAP repeat-containing 6	baculoviral IAP repeat-containing protein 6|BIR repeat-containing ubiquitin-conjugating enzyme|RING-type E3 ubiquitin transferase BIRC6|apollon|baculovirus inhibitor of apoptosis repeat containing ubiquitin-conjugating enzyme|baculovirus inhibitor of apoptosis repeat containing ubiquitin-conjugating enzyme; accccbaculoviral IAP repeat-containing 6|ubiquitin-conjugating BIR domain enzyme apollon	0.137963	7.83752	2.09056	0.0557002	0.483478	-4.21088
207667	Skor1	SKI family transcriptional corepressor 1	SKI family transcriptional corepressor 1|Lbx1 corepressor 1|fussel-15 homolog|ladybird homeobox 1 homolog corepressor 1|ladybird homeobox corepressor 1	0.61745	0.817376	2.08943	0.055816	0.483674	-4.21269
110750	Cse1l	chromosome segregation 1-like (S. cerevisiae)	exportin-2|chromosome segregation 1-like protein|exp2|importin-alpha re-exporter	0.153224	7.55107	2.0892	0.05584	0.483674	-4.21306
18389	Oprl1	opioid receptor-like 1	nociceptin receptor|K3 opiate receptor|N/OFQ receptor|kappa-type 3 opioid receptor|nociceptin/ orphaninFQ receptor	0.158626	6.01174	2.08906	0.0558539	0.483674	-4.21328
20638	Snrpb	small nuclear ribonucleoprotein B	small nuclear ribonucleoprotein-associated protein B|sm protein B	-0.14568	7.46555	-2.08868	0.055893	0.483728	-4.21389
320311	Rnf152	ring finger protein 152	E3 ubiquitin-protein ligase RNF152|RING-type E3 ubiquitin transferase RNF152	0.162143	5.59603	2.08815	0.0559473	0.483915	-4.21473
20750	Spp1	secreted phosphoprotein 1	osteopontin|44 kDa bone phosphoprotein|bone sialoprotein 1|calcium oxalate crystal growth inhibitor protein|early T-lymphocyte activation 1 protein|minopontin|osteopontin-like protein	-1.20058	0.405253	-2.11927	0.0607651	0.499526	-4.21498
494504	Apcdd1	adenomatosis polyposis coli down-regulated 1	protein APCDD1|adenomatosis polyposis coli down-regulated 1 protein homolog|ethanol induced gene product EIG180	-0.190509	6.87481	-2.09055	0.0569588	0.487372	-4.21878
78408	Fam131a	family with sequence similarity 131, member A	protein FAM131A	-0.176208	5.60178	-2.08425	0.0563494	0.48671	-4.22097
56741	Igdcc4	immunoglobulin superfamily, DCC subclass, member 4	immunoglobulin superfamily DCC subclass member 4|amplimer WI-16786, mouse homolog|amplimer WI-18508, mouse homolog|neighbor of Punc e11 protein	0.160903	6.26859	2.08368	0.0564085	0.48671	-4.22188
320026	A330076H08Rik	RIKEN cDNA A330076H08 gene	-	0.428738	2.0681	2.08365	0.0564113	0.48671	-4.22192
26885	Casp8ap2	caspase 8 associated protein 2	CASP8-associated protein 2|FLICE-associated huge protein	0.167933	6.3304	2.08342	0.0564353	0.48671	-4.22229
105351	AW209491	expressed sequence AW209491	UPF0415 protein C7orf25 homolog	-0.235886	4.25459	-2.08309	0.0564702	0.486726	-4.22283
231580	Gak	cyclin G associated kinase	cyclin-G-associated kinase	-0.130188	6.91839	-2.08273	0.0565072	0.48676	-4.2234
381101	Dnph1	2'-deoxynucleoside 5'-phosphate N-hydrolase 1	2'-deoxynucleoside 5'-phosphate N-hydrolase 1|c-Myc-responsive protein Rcl|deoxyribonucleoside 5'-monophosphate N-glycosidase|putative c-Myc-responsive	-0.257337	3.77576	-2.08139	0.0566459	0.48719	-4.22553
99633	Adgrl2	adhesion G protein-coupled receptor L2	adhesion G protein-coupled receptor L2|G protein coupled receptor Lec1|calcium-independent alpha-latrotoxin receptor 2|calcium-independent alpha-latrotoxin receptor homolog 2|latrophilin 1|latrophilin-2	0.1403	8.04723	2.08123	0.0566634	0.48719	-4.2258
142688	Asb13	ankyrin repeat and SOCS box-containing 13	ankyrin repeat and SOCS box protein 13|ankyrin repeat and SOCS box-containing protein 13|ankyrin repeat domain-containing SOCS box protein 13	-0.216139	4.40146	-2.08094	0.0566935	0.48719	-4.22626
56516	Rbms2	RNA binding motif, single stranded interacting protein 2	RNA-binding motif, single-stranded-interacting protein 2	-0.180329	5.09568	-2.08061	0.0567272	0.48719	-4.22678
11534	Adk	adenosine kinase	adenosine kinase|adenosine 5'-phosphotransferase	-0.182133	5.16107	-2.08041	0.0567478	0.48719	-4.2271
107271	Yars	tyrosyl-tRNA synthetase	tyrosine--tRNA ligase, cytoplasmic|tyrRS|tyrosyl--tRNA ligase|tyrosyl-tRNA synthetase, cytoplasmic	-0.142068	7.01508	-2.0803	0.0567598	0.48719	-4.22728
71238	Sdhaf3	succinate dehydrogenase complex assembly factor 3	succinate dehydrogenase assembly factor 3, mitochondrial|ACN9 homolog|SDH assembly factor 3|protein ACN9 homolog, mitochondrial	0.440437	1.97987	2.07941	0.0568528	0.487324	-4.2287
72978	Cnih3	cornichon family AMPA receptor auxiliary protein 3	protein cornichon homolog 3|cornichon homolog 3	-0.384788	5.03791	-2.12899	0.0647919	0.508849	-4.22876
22065	Trpc3	transient receptor potential cation channel, subfamily C, member 3	short transient receptor potential channel 3|TRP-3|mTrp3|receptor-activated cation channel TRP3|transient receptor protein 3|trp-related protein 3	0.290115	3.38854	2.07901	0.0568946	0.487324	-4.22934
67201	Glod4	glyoxalase domain containing 4	glyoxalase domain-containing protein 4	-0.172764	6.35719	-2.07893	0.0569029	0.487324	-4.22947
239364	Tspyl5	testis-specific protein, Y-encoded-like 5	testis-specific Y-encoded-like protein 5|TSPY-like protein 5	0.178051	4.91784	2.07809	0.0569907	0.487372	-4.23081
69748	Aldh16a1	aldehyde dehydrogenase 16 family, member A1	aldehyde dehydrogenase family 16 member A1	-0.20163	4.76039	-2.07789	0.0570115	0.487372	-4.23113
347722	Agap1	ArfGAP with GTPase domain, ankyrin repeat and PH domain 1	arf-GAP with GTPase, ANK repeat and PH domain-containing protein 1|AGAP-1|centaurin-gamma-2|cnt-g2	0.138236	8.00752	2.07761	0.0570406	0.487372	-4.23157
70266	Kyat1	kynurenine aminotransferase 1	kynurenine--oxoglutarate transaminase 1|cysteine conjugate-beta lyase 1|cysteine-S-conjugate beta-lyase|cytoplasmic (glutamine transaminase K, kyneurenine aminotransferase)|glutamine transaminase K|glutamine--phenylpyruvate transaminase|kynurenine aminotransferase I|kynurenine--oxoglutarate transaminase I	0.227226	3.97682	2.07681	0.0571243	0.487805	-4.23285
217166	Nr1d1	nuclear receptor subfamily 1, group D, member 1	nuclear receptor subfamily 1 group D member 1|EAR-1|REV-ERBalpha|Rev-ErbA-alpha protein|V-erbA-related protein 1|nuclear receptor protein|orphan nuclear receptor|rev-erb alpha|rev-erbA alpha	-0.149443	6.69861	-2.07602	0.0572068	0.488115	-4.2341
56149	Grasp	GRP1 (general receptor for phosphoinositides 1)-associated scaffold protein	general receptor for phosphoinositides 1-associated scaffold protein|GRP1-associated scaffold protein	-0.343618	2.67322	-2.07583	0.0572268	0.488115	-4.23441
81018	Rnf114	ring finger protein 114	E3 ubiquitin-protein ligase RNF114|RING-type E3 ubiquitin transferase RNF114|zinc finger protein 313	-0.137052	6.81053	-2.0744	0.0573778	0.488842	-4.2367
399603	Fam84b	family with sequence similarity 84, member B	protein FAM84B	-0.250117	4.60592	-2.07436	0.0573815	0.488842	-4.23675
18753	Prkcd	protein kinase C, delta	protein kinase C delta type|nPKC-delta|protein kinase C delta variant IX|protein kinase C, delta IV|protein kinase C, delta V|protein kinase C[d]|tyrosine-protein kinase PRKCD	-0.182507	5.22658	-2.07401	0.0574189	0.488842	-4.23732
224598	Zfp758	zinc finger protein 758	zinc finger protein 758	0.374548	2.99122	2.07376	0.0574446	0.488842	-4.23771
22776	Zim1	zinc finger, imprinted 1	zinc finger, imprinted 1	0.346083	2.87035	2.07327	0.0574969	0.488871	-4.2385
192164	Pcdha12	protocadherin alpha 12	protocadherin alpha-12|cadherin-related neuronal receptor 5|protocadherin alpha 13	-0.347349	2.91928	-2.0731	0.0575142	0.488871	-4.23876
66314	Tpd52l2	tumor protein D52-like 2	tumor protein D54	-0.149406	6.13479	-2.07211	0.0576186	0.489223	-4.24034
338365	Slc41a2	solute carrier family 41, member 2	solute carrier family 41 member 2	0.348471	2.59128	2.07195	0.0576356	0.489223	-4.24059
67217	L3hypdh	L-3-hydroxyproline dehydratase (trans-)	trans-L-3-hydroxyproline dehydratase|probable proline racemase|trans-3-hydroxy-l-proline dehydratase	-0.463892	1.97685	-2.07118	0.0577169	0.489223	-4.24182
545481	Arhgap40	Rho GTPase activating protein 40	rho GTPase-activating protein 40|rho-type GTPase-activating protein 40	1.05665	-0.787255	2.07106	0.0577302	0.489223	-4.24202
207596	Thsd4	thrombospondin, type I, domain containing 4	thrombospondin type-1 domain-containing protein 4|A disintegrin and metalloproteinase with thrombospondin motifs-like protein 6|ADAMTS-like protein 4|ADAMTS-like protein 6|ADAMTSL-4	0.235382	4.59973	2.07051	0.0577876	0.489223	-4.24288
170758	Rac3	Rac family small GTPase 3	ras-related C3 botulinum toxin substrate 3|RAS-related C3 botulinum substrate 3|p21-Rac3	0.15395	5.97474	2.07015	0.0578265	0.489223	-4.24347
194655	Klf11	Kruppel-like factor 11	Krueppel-like factor 11|TGFB inducible early growth response 2|TGFB inducible early growth response 3|TGFB-inducible early growth response protein 2b|TGFB-inducible early growth response protein 3|TIEG-3|klf11|transforming growth factor-beta-inducible early growth response protein 3	-0.186154	4.85586	-2.06989	0.0578541	0.489223	-4.24388
380959	Alg10b	asparagine-linked glycosylation 10B (alpha-1,2-glucosyltransferase)	putative Dol-P-Glc:Glc(2)Man(9)GlcNAc(2)-PP-Dol alpha-1,2-glucosyltransferase|alpha-1,2-glucosyltransferase ALG10-A|alpha-2-glucosyltransferase ALG10-B|asparagine-linked glycosylation 10 homolog B (yeast, alpha-1,2-glucosyltransferase)|asparagine-linked glycosylation protein 10 homolog B|potassium channel regulator 1|putative alpha-1,2-glucosyltransferase ALG10-B	0.151526	6.6526	2.06907	0.0579412	0.489679	-4.24519
236792	Mmgt1	membrane magnesium transporter 1	membrane magnesium transporter 1|ER membrane protein complex subunit 5|transmembrane protein 32	0.245407	6.63733	2.09561	0.0623505	0.502032	-4.24558
30052	Pcsk1n	proprotein convertase subtilisin/kexin type 1 inhibitor	proSAAS|IA-4|basic protein IA-4|big PEN LEN|big SAAS|granin-like neuroendocrine peptide|little LEN|little SAAS|pancreas protein 3|pro-SAAS|proprotein convertase 1 inhibitor|protein serine alanine alanine serine	0.219059	6.32824	2.08049	0.0598904	0.495229	-4.24577
70433	Draxin	dorsal inhibitory axon guidance protein	draxin|dorsal repulsive axon guidance protein	-0.195448	8.28331	-2.08023	0.059918	0.495229	-4.24617
22021	Tpst1	protein-tyrosine sulfotransferase 1	protein-tyrosine sulfotransferase 1|TPST-1|tyrosylprotein sulfotransferase 1	-0.185222	5.12995	-2.06843	0.0580091	0.489973	-4.24621
56533	Rgs17	regulator of G-protein signaling 17	regulator of G-protein signaling 17|regulator of G-protein signaling Z2|regulator of Gz-selective protein signaling 2	0.261388	4.25043	2.06791	0.0580637	0.490052	-4.24702
66612	Ormdl3	ORM1-like 3 (S. cerevisiae)	ORM1-like protein 3	-0.141528	6.41957	-2.06771	0.058085	0.490052	-4.24734
98053	Gtf2f1	general transcription factor IIF, polypeptide 1	general transcription factor IIF subunit 1|TFIIF-alpha|general transcription factor IIF polypeptide 1 (74kD subunit)|transcription initiation factor IIF subunit alpha	-0.137425	6.45437	-2.06677	0.0581853	0.49019	-4.24884
271842	Rpusd2	RNA pseudouridylate synthase domain containing 2	RNA pseudouridylate synthase domain-containing protein 2	-0.26162	3.91098	-2.06658	0.0582056	0.49019	-4.24914
16467	Atcay	ataxia, cerebellar, Cayman type	caytaxin|ataxia, cerebellar, Cayman type homolog|hesitant|jittery	-0.132709	8.11948	-2.06573	0.0582964	0.49019	-4.2505
18518	Igbp1	immunoglobulin (CD79A) binding protein 1	immunoglobulin-binding protein 1|CD79a-binding protein 1|alpha 4|alpha4 phosphoprotein|lymphocyte signal transduction molecule alpha 4|phosphoprotein, component, 52 kDa|protein phosphatase 2/4/6 regulatory subunit	-0.15908	5.52974	-2.06571	0.0582981	0.49019	-4.25052
269800	Zfp384	zinc finger protein 384	zinc finger protein 384|nuclear matrix protein 4	0.142464	6.34076	2.06566	0.0583041	0.49019	-4.25061
13629	Eef2	eukaryotic translation elongation factor 2	elongation factor 2	-0.142051	11.4941	-2.06539	0.0583329	0.49019	-4.25104
217826	Kcnk13	potassium channel, subfamily K, member 13	potassium channel subfamily K member 13|THIK-1|tandem pore domain halothane-inhibited potassium channel 1	-0.788081	-0.113533	-2.06538	0.0583338	0.49019	-4.25105
64898	Lpin2	lipin 2	phosphatidate phosphatase LPIN2	0.141166	6.36468	2.06344	0.0585416	0.491657	-4.25414
77065	Ints7	integrator complex subunit 7	integrator complex subunit 7	-0.138116	6.38067	-2.06289	0.0586003	0.491869	-4.25501
277414	Trp53i11	transformation related protein 53 inducible protein 11	tumor protein p53-inducible protein 11|Trp53 inducible protein 11 (Trp53i11)|p53-induced gene 11 protein	-0.145796	8.06612	-2.06256	0.0586362	0.491891	-4.25555
72345	Amer1	APC membrane recruitment 1	APC membrane recruitment protein 1|family with sequence similarity 123, member B|protein Fam123b	0.150114	5.78462	2.06125	0.058777	0.492792	-4.25763
110095	Pygl	liver glycogen phosphorylase	glycogen phosphorylase, liver form	-0.337261	2.80572	-2.06055	0.0588516	0.493137	-4.25873
67872	Nsmce4a	NSE4 homolog A, SMC5-SMC6 complex component	non-structural maintenance of chromosomes element 4 homolog A|non-SMC element 4 homolog A	-0.170284	6.35071	-2.05965	0.0589491	0.493673	-4.26017
18187	Nrp2	neuropilin 2	neuropilin-2|vascular endothelial cell growth factor 165 receptor 2	0.166625	7.71131	2.05943	0.059088	0.494276	-4.26118
17448	Mdh2	malate dehydrogenase 2, NAD (mitochondrial)	malate dehydrogenase, mitochondrial|mitochondrial malate dehydrogenase 2, NAD	-0.126382	8.112	-2.0586	0.059062	0.494276	-4.26183
218630	Ccno	cyclin O	cyclin-O|cyclin U|cyclin-like uracil-DNA glycosylase|uracil DNA glycosylase 2	-0.899017	-0.140256	-2.05795	0.0591322	0.494365	-4.26286
11504	Adamts1	a disintegrin-like and metallopeptidase (reprolysin type) with thrombospondin type 1 motif, 1	A disintegrin and metalloproteinase with thrombospondin motifs 1|ADAM-TS 1	-0.358568	3.93479	-2.06897	0.0610002	0.499586	-4.26295
68066	Slc25a39	solute carrier family 25, member 39	solute carrier family 25 member 39	-0.182694	6.20946	-2.05743	0.0591884	0.494555	-4.26368
67455	Klhl13	kelch-like 13	kelch-like protein 13|BTB and kelch domain-containing protein 2	0.15715	6.6595	2.05617	0.059325	0.494908	-4.26568
381979	Brsk1	BR serine/threonine kinase 1	serine/threonine-protein kinase BRSK1|BR serine/threonine-protein kinase 1|brain-specific serine/threonine-protein kinase 1|serine/threonine kinase SAD-B|serine/threonine kinase SADB|serine/threonine-protein kinase SAD-B	-0.131513	7.95308	-2.05587	0.0593584	0.494908	-4.26617
620419	Zfp963	zinc finger protein 963	zinc finger protein 669-like	0.300452	3.61298	2.05586	0.0593592	0.494908	-4.26618
12808	Cobl	cordon-bleu WH2 repeat	protein cordon-bleu	0.240472	4.31946	2.05572	0.0593746	0.494908	-4.26641
170799	Rtkn2	rhotekin 2	rhotekin-2|PH domain-containing family K member 1|membrane bound factor|pleckstrin homology domain containing, family K member 1	-0.256639	3.99108	-2.0555	0.0593983	0.494908	-4.26675
245020	Slc35g2	solute carrier family 35, member G2	solute carrier family 35 member G2|transmembrane protein 22	0.464873	1.93758	2.05428	0.0595311	0.495229	-4.26869
74012	Rap2b	RAP2B, member of RAS oncogene family	ras-related protein Rap-2b	-0.182338	5.98103	-2.05364	0.0596009	0.495229	-4.26971
55934	Rp9	retinitis pigmentosa 9 (human)	retinitis pigmentosa 9 protein homolog|Pim-1 associated protein|pim-1-associated protein|retinitis pigmentosa 9 homolog	-0.15946	5.49054	-2.05304	0.0596662	0.495229	-4.27066
101867	Rrp8	ribosomal RNA processing 8, methyltransferase, homolog (yeast)	ribosomal RNA-processing protein 8|cerebral protein 1 homolog|nucleomethylin protein	-0.182323	4.86201	-2.05277	0.0596951	0.495229	-4.27108
15186	Hdc	histidine decarboxylase	histidine decarboxylase|L-histidine decarboxylase	0.742999	-0.130177	2.05275	0.0596976	0.495229	-4.27111
56370	Tagln3	transgelin 3	transgelin-3|neuronal protein Np25	-0.144879	7.75203	-2.05242	0.0597332	0.495229	-4.27163
19714	Rev3l	REV3 like, DNA directed polymerase zeta catalytic subunit	DNA polymerase zeta catalytic subunit|REV3-like, catalytic subunit of DNA polymerase zeta RAD54 like|seizure-related protein 4	0.155586	7.70086	2.05226	0.0597511	0.495229	-4.27189
56710	Brinp1	bone morphogenic protein/retinoic acid inducible neural specific 1	BMP/retinoic acid-inducible neural-specific protein 1|BMP/retinoic acid-inducible neural-specific protein (BRINP)|deleted in bladder cancer chromosome region candidate 1|deleted in bladder cancer protein 1 homolog	0.1846	5.24023	2.05194	0.0597863	0.495229	-4.2724
11306	Abcb7	ATP-binding cassette, sub-family B (MDR/TAP), member 7	ATP-binding cassette sub-family B member 7, mitochondrial|ABC transporter 7 protein|ATP-binding cassette 7|ATP-binding cassette transporter 7	0.200326	5.67594	2.05184	0.0598631	0.495229	-4.27293
228019	Mettl8	methyltransferase like 8	methyltransferase-like protein 8|tension induced/inhibited protein	-0.246099	3.89577	-2.05135	0.0598502	0.495229	-4.27333
103136	Pwp1	PWP1 homolog, endonuclein	periodic tryptophan protein 1 homolog	-0.155099	6.27571	-2.05063	0.0599292	0.495229	-4.27447
11564	Adsl	adenylosuccinate lyase	adenylosuccinate lyase|ASase|adenylosuccinase|adenylosuccinate lyase 1	-0.180271	5.76494	-2.05054	0.059939	0.495229	-4.27462
12034	Phb2	prohibitin 2	prohibitin-2|B-cell receptor-associated protein 37|B-cell receptor-associated protein BAP37|phb2|repressor of estrogen receptor activity	-0.131407	7.25816	-2.05037	0.0599574	0.495229	-4.27488
22697	Zscan21	zinc finger and SCAN domain containing 21	zinc finger and SCAN domain-containing protein 21|transcription factor RU49|zinc finger proliferation 1|zinc finger protein 38	-0.13657	6.85376	-2.05022	0.0599739	0.495229	-4.27512
94254	Rcc1l	reculator of chromosome condensation 1 like	RCC1-like G exchanging factor-like protein|Williams-Beuren syndrome chromosomal region 16 protein homolog|RCC1 like|Williams-Beuren syndrome chromosome region 16 homolog|williams-Beuren syndrome chromosomal region 16 protein homolog	-0.187302	4.60522	-2.04929	0.0600767	0.495641	-4.2766
320301	E530011L22Rik	RIKEN cDNA E530011L22 gene	-	-0.397236	2.18894	-2.04916	0.060091	0.495641	-4.27681
232337	Zfp637	zinc finger protein 637	zinc finger protein 32	-0.14991	5.96296	-2.04847	0.060166	0.495983	-4.27789
68592	Syf2	SYF2 homolog, RNA splicing factor (S. cerevisiae)	pre-mRNA-splicing factor SYF2|CCNDBP1 interactor|GCIP-interacting protein p29 (Gcipip)	-0.176749	5.11636	-2.04687	0.0603425	0.49716	-4.28043
11628	Aicda	activation-induced cytidine deaminase	single-stranded DNA cytosine deaminase|activation induced deaminase|cytidine aminohydrolase	-0.998139	-1.0884	-2.04632	0.0604033	0.497383	-4.28131
241794	Kcng1	potassium voltage-gated channel, subfamily G, member 1	potassium voltage-gated channel subfamily G member 1|orthologue of H. sapiens potassium voltage-gated channel, subfamily G, member 1 (KCNG1)|voltage-gated potassium channel subunit Kv6.1	-0.269021	4.57999	-2.04823	0.0610869	0.499586	-4.28325
13797	Emx2	empty spiracles homeobox 2	homeobox protein EMX2|empty spiracles homolog 2|empty spiracles-like protein 2	-0.260163	5.66723	-2.06314	0.0638038	0.507139	-4.28366
213760	Prepl	prolyl endopeptidase-like	prolyl endopeptidase-like	0.144163	7.20953	2.04407	0.060652	0.499153	-4.28487
66264	Ccdc28b	coiled coil domain containing 28B	coiled-coil domain-containing protein 28B	-0.202956	4.87224	-2.04351	0.0607134	0.49938	-4.28574
67393	Cxxc5	CXXC finger 5	CXXC-type zinc finger protein 5	0.177085	6.33832	2.04164	0.0609219	0.499586	-4.28872
70257	Atp5mpl	ATP synthase membrane subunit 6.8PL	6.8 kDa mitochondrial proteolipid	0.173166	5.16356	2.04104	0.060988	0.499586	-4.28965
17720	ND4L	NADH dehydrogenase 4L, mitochondrial	-	2.05505	1.13177	2.16009	0.0838247	0.544559	-4.28991
216169	Abhd17a	abhydrolase domain containing 17A	alpha/beta hydrolase domain-containing protein 17A|protein ABHD17A|abhydrolase domain-containing protein 17A|abhydrolase domain-containing protein FAM108A|family with sequence similarity 108, member A|mFLJ00358 protein	-0.17939	6.24629	-2.04081	0.0610137	0.499586	-4.29002
67014	Riox2	ribosomal oxygenase 2	ribosomal oxygenase 2|bifunctional lysine-specific demethylase and histidyl-hydroxylase MINA|MYC-induced nuclear antigen|histone lysine demethylase MINA|myc induced nuclear antigen	-0.289444	3.20185	-2.0408	0.0610152	0.499586	-4.29004
14388	Gab1	growth factor receptor bound protein 2-associated protein 1	GRB2-associated-binding protein 1|GRB2-associated binder 1	-0.172083	6.47958	-2.04055	0.0610431	0.499586	-4.29044
18610	Pdyn	prodynorphin	proenkephalin-B|alpha-neoendorphin|beta-neoendorphin|beta-neoendorphin-dynorphin|big dynorphin|dynorphin A(1-13)|dynorphin A(1-17)|dynorphin A(1-8)|leu-enkephalin|leumorphin|preprodynorphin|rimorphin	0.581759	0.578206	2.04052	0.0610466	0.499586	-4.29049
72750	Fam117b	family with sequence similarity 117, member B	protein FAM117B|amyotrophic lateral sclerosis 2 chromosomal region candidate gene 13 protein homolog	0.144757	7.47814	2.04039	0.0610611	0.499586	-4.29069
212772	Arl14ep	ADP-ribosylation factor-like 14 effector protein	ARL14 effector protein|ARF7 effector protein	0.162504	5.39535	2.03993	0.0611114	0.499586	-4.29141
70317	Arl16	ADP-ribosylation factor-like 16	ADP-ribosylation factor-like protein 16	-0.224801	4.02298	-2.03964	0.0611448	0.499586	-4.29188
319263	Pcmtd1	protein-L-isoaspartate (D-aspartate) O-methyltransferase domain containing 1	protein-L-isoaspartate O-methyltransferase domain-containing protein 1	0.242178	5.85808	2.0537	0.0639358	0.507139	-4.29327
666794	Rbm24	RNA binding motif protein 24	RNA-binding protein 24	-0.196562	4.61293	-2.03869	0.0612498	0.500167	-4.29336
546336	Prrg1	proline rich Gla (G-carboxyglutamic acid) 1	transmembrane gamma-carboxyglutamic acid protein 1|ortholog of proline rich Gla (G-carboxyglutamic acid) 1 PRRG1	0.479426	1.98663	2.03803	0.0613246	0.500271	-4.29442
226747	Ahctf1	AT hook containing transcription factor 1	protein ELYS|embryonic large molecule derived from yolk sac|putative AT-hook-containing transcription factor 1	0.140503	7.09341	2.03797	0.0613303	0.500271	-4.2945
234912	Cfap300	cilia and flagella associated protein 300	cilia- and flagella-associated protein 300|uncharacterized protein C11orf70 homolog	0.275724	3.57545	2.03749	0.061384	0.500432	-4.29526
101694	Mir9-3hg	Mir9-3 host gene	-	-0.219906	6.42541	-2.05062	0.0638521	0.507139	-4.29576
72668	Skida1	SKI/DACH domain containing 1	SKI/DACH domain-containing protein 1|protein DLN-1	0.177767	5.8907	2.03672	0.0614708	0.500863	-4.29648
56199	Abcb10	ATP-binding cassette, sub-family B (MDR/TAP), member 10	ATP-binding cassette sub-family B member 10, mitochondrial|ABC-mitochondrial erythroid protein|ATP-binding cassette transporter 10	0.166776	5.29808	2.03629	0.0615188	0.500977	-4.29716
16998	Ltbp3	latent transforming growth factor beta binding protein 3	latent-transforming growth factor beta-binding protein 3|LTBP-3	-0.248105	5.93722	-2.05416	0.0647958	0.508849	-4.29728
269855	Ssc5d	scavenger receptor cysteine rich family, 5 domains	soluble scavenger receptor cysteine-rich domain-containing protein SSC5D|group B scavenger receptor cysteine-rich domain-containing|scavenger receptor cysteine rich domain containing (5 domains)|scavenger receptor cysteine-rich domain-containing protein LOC284297 homolog	0.533977	1.55046	2.0355	0.061608	0.501427	-4.29842
22239	Ugt8a	UDP galactosyltransferase 8A	2-hydroxyacylsphingosine 1-beta-galactosyltransferase|UDP-galactose-ceramide galactosyltransferase 8A|UDP-glucuronosyltransferase 8|ceramide UDP-galactosyltransferase|cerebroside synthase	0.424835	2.27385	2.03514	0.0616477	0.501474	-4.29897
228839	Tgif2	TGFB-induced factor homeobox 2	homeobox protein TGIF2|5'-TG-3'-interacting factor 2|TALE family homeobox|TGF-beta-induced transcription factor 2|TGFB-induced factor 2	-0.148391	5.68432	-2.0343	0.0617426	0.5019	-4.30031
545428	Ccdc141	coiled-coil domain containing 141	coiled-coil domain-containing protein 141|coiled-coil protein associated with myosin II and DISC1	0.35492	2.86351	2.03407	0.0617691	0.5019	-4.30068
66483	Rpl36al	ribosomal protein L36A-like	60S ribosomal protein L36a-like	-0.207123	5.06068	-2.03374	0.0618054	0.5019	-4.30118
269881	Map3k10	mitogen-activated protein kinase kinase kinase 10	mitogen-activated protein kinase kinase kinase 10|MKN28 derived nonreceptor_type|MKN28 kinase|mixed lineage kinase 2|serine/threonine kinase	-0.152915	7.13939	-2.03347	0.0618361	0.5019	-4.30162
76980	Ube2ql1	ubiquitin-conjugating enzyme E2Q family-like 1	ubiquitin-conjugating enzyme E2Q-like protein 1|E2Q-like ubiquitin-conjugating enzyme 1	-0.160894	7.72725	-2.03212	0.0619884	0.502032	-4.30374
71564	Izumo4	IZUMO family member 4	izumo sperm-egg fusion protein 4	0.313511	3.71883	2.03212	0.0619887	0.502032	-4.30375
271305	Phf21b	PHD finger protein 21B	PHD finger protein 21B	-0.13244	7.60196	-2.03191	0.0620119	0.502032	-4.30407
170757	Adgrl4	adhesion G protein-coupled receptor L4	adhesion G protein-coupled receptor L4|EGF, latrophilin seven transmembrane domain containing 1|EGF, latrophilin seven transmembrane domain-containing protein 1|EGF-TM7 receptor	0.429885	3.67234	2.05269	0.0658702	0.510226	-4.30411
269610	Chd5	chromodomain helicase DNA binding protein 5	chromodomain-helicase-DNA-binding protein 5|ATP-dependent helicase CHD5	0.147538	7.26943	2.03137	0.0620733	0.502032	-4.30493
56874	Rnf32	ring finger protein 32	RING finger protein 32|limb region protein 2	-0.305735	2.88218	-2.03106	0.0621084	0.502032	-4.30542
66925	Sdhd	succinate dehydrogenase complex, subunit D, integral membrane protein	succinate dehydrogenase [ubiquinone] cytochrome b small subunit, mitochondrial|CII-4|QPs3|cybS|succinate dehydrogenase complex subunit D|succinate-ubiquinone oxidoreductase cytochrome b small subunit|succinate-ubiquinone reductase membrane anchor subunit	0.486897	2.05952	2.03035	0.0621886	0.502032	-4.30654
81905	Cacng8	calcium channel, voltage-dependent, gamma subunit 8	voltage-dependent calcium channel gamma-8 subunit|TARP gamma-8|neuronal voltage-gated calcium channel gamma-8 subunit|transmembrane AMPAR regulatory protein gamma-8	0.192013	4.92106	2.02996	0.062233	0.502032	-4.30715
14806	Grik2	glutamate receptor, ionotropic, kainate 2 (beta 2)	glutamate receptor ionotropic, kainate 2|gluR beta-2|glutamate receptor 6|glutamate receptor beta-2|proteasome (prosome, macropain) subunit, alpha type 6 pseudogene	0.152125	6.02029	2.02982	0.0622488	0.502032	-4.30737
74364	4931431C16Rik	RIKEN cDNA 4931431C16 gene	-	1.15625	-1.41469	2.02957	0.0622777	0.502032	-4.30777
66931	1700010I14Rik	RIKEN cDNA 1700010I14 gene	uncharacterized protein C6orf118 homolog	-0.634717	0.547942	-2.02953	0.0622824	0.502032	-4.30784
114143	Atp6v0b	ATPase, H+ transporting, lysosomal V0 subunit B	V-type proton ATPase 21 kDa proteolipid subunit|23 kDa subunit of V-ATPase|ATPase, H+ transporting, V0 subunit B|ATPase, H+ transporting, lysosomal (vacuolar proton pump)|ATPase, H+ transporting, lysosomal 21kDa, V0 subunit B|V-ATPase 21 kDa proteolipid subunit|lysosomal 21kDa|vacuolar proton pump 21 kDa proteolipid subunit	0.133712	6.63128	2.02928	0.0623101	0.502032	-4.30822
243743	Plxna4	plexin A4	plexin-A4	-0.140218	8.40589	-2.02875	0.0623698	0.502032	-4.30905
67652	Spaca1	sperm acrosome associated 1	sperm acrosome membrane-associated protein 1	1.1512	-0.939221	2.02849	0.0623996	0.502032	-4.30947
71890	Mad2l2	MAD2 mitotic arrest deficient-like 2	mitotic spindle assembly checkpoint protein MAD2B|MAD2-like protein 2|mitotic arrest deficient 2-like protein 2	-0.195085	5.34429	-2.02845	0.0624045	0.502032	-4.30953
80891	Fcrls	Fc receptor-like S, scavenger receptor	Fc receptor-like S, scavenger receptor|immunoglobulin scavenger receptor|macrophage scavenger receptor 2	-0.333711	3.17514	-2.02827	0.0624247	0.502032	-4.30982
320865	Cdh18	cadherin 18	cadherin-18|GFAP-apoE4 line1|Tg(GFAP-APOE*4)1Hol|Tg(GFAP-APOE4)1Hol	0.454461	1.73632	2.02822	0.0624308	0.502032	-4.3099
17130	Smad6	SMAD family member 6	mothers against decapentaplegic homolog 6|MAD homolog 6|Smad 6|mad homolog 7|mothers against DPP homolog 6	-0.638659	2.05514	-2.04136	0.0652399	0.509351	-4.3117
228850	Ralgapb	Ral GTPase activating protein, beta subunit (non-catalytic)	ral GTPase-activating protein subunit beta|ral GTPase-activating protein beta subunit	0.126245	7.43227	2.02666	0.0626083	0.502809	-4.31236
108073	Grm7	glutamate receptor, metabotropic 7	metabotropic glutamate receptor 7|G protein-coupled receptor GRM7|G protein-coupled receptor, family C, group 1, member G|mGlu7a receptor	0.304459	3.19159	2.02649	0.0626272	0.502809	-4.31262
75712	Tmem14a	transmembrane protein 14A	transmembrane protein 14A	0.414512	2.2057	2.02647	0.0626297	0.502809	-4.31265
59009	Sh3rf1	SH3 domain containing ring finger 1	E3 ubiquitin-protein ligase SH3RF1|RING-type E3 ubiquitin transferase SH3RF1|SH3 domain-containing RING finger protein 1|SH3 multiple domains 2|SH3 multiple domains protein 2|plenty of SH3 domains|plenty of SH3s|putative E3 ubiquitin-protein ligase SH3RF1	-0.134254	6.83828	-2.02606	0.0626769	0.502915	-4.3133
241303	Fam78a	family with sequence similarity 78, member A	protein FAM78A	0.651321	0.659932	2.0257	0.0627174	0.502966	-4.31386
209462	Hace1	HECT domain and ankyrin repeat containing, E3 ubiquitin protein ligase 1	E3 ubiquitin-protein ligase HACE1|HECT-type E3 ubiquitin transferase HACE1	0.208294	4.69019	2.02411	0.0628996	0.504154	-4.31637
66169	Tomm7	translocase of outer mitochondrial membrane 7	mitochondrial import receptor subunit TOM7 homolog|translocase of outer membrane 7 kDa subunit homolog|translocase of outer mitochondrial membrane 7 homolog	-0.206528	5.11022	-2.02306	0.0630199	0.504631	-4.31802
231712	Trafd1	TRAF type zinc finger domain containing 1	TRAF-type zinc finger domain-containing protein 1|FLN29 gene product	-0.129339	6.85503	-2.02286	0.0630425	0.504631	-4.31833
76220	6530402F18Rik	RIKEN cDNA 6530402F18 gene	-	-0.172088	5.68875	-2.0227	0.0630618	0.504631	-4.3186
237831	Slc13a5	solute carrier family 13 (sodium-dependent citrate transporter), member 5	solute carrier family 13 member 5|Na(+)/citrate cotransporter|novel solute carrier family 13 (sodium-dependent dicarboxylate transporter) (Slc13a2 or 3) member|sodium-coupled citrate transporter|sodium-dependent citrate transporter	1.07941	-1.24414	2.02189	0.0631548	0.505102	-4.31987
56843	Trpm5	transient receptor potential cation channel, subfamily M, member 5	transient receptor potential cation channel subfamily M member 5|MLSN1- and TRP-related gene 1 protein|long transient receptor potential channel 5|long transient receptor potential-related channel 5	-1.80793	-1.1841	-2.04663	0.0680561	0.51839	-4.32052
11641	Akap2	A kinase (PRKA) anchor protein 2	A-kinase anchor protein 2|AKAP expressed in kidney and lung|protein kinase A-anchoring protein 2	0.425192	4.60379	2.06669	0.0723983	0.529128	-4.32206
67151	Psmd9	proteasome (prosome, macropain) 26S subunit, non-ATPase, 9	26S proteasome non-ATPase regulatory subunit 9|26S proteasome regulatory subunit p27	-0.180864	5.1089	-2.02036	0.0633306	0.505797	-4.32228
11545	Parp1	poly (ADP-ribose) polymerase family, member 1	poly [ADP-ribose] polymerase 1|ADP-ribosyltransferase (NAD+, poly (ADP-ribose) polymerase) 1|ADP-ribosyltransferase diphtheria toxin-like 1|ADPRT 1|DNA ADP-ribosyltransferase PARP1|NAD(+) ADP-ribosyltransferase 1|poly(ADP-ribose) polymerase|poly[ADP-ribose] synthase 1|poly[ADP-ribose] synthetase 1|protein poly-ADP-ribosyltransferase PARP1	-0.130343	8.61996	-2.02006	0.0633645	0.505797	-4.32274
13653	Egr1	early growth response 1	early growth response protein 1|Krox-24 nuclear protein|nerve growth factor-induced protein A|transcription factor Zif268|zinc finger protein Krox-24	0.542175	1.82344	2.02005	0.0633789	0.505797	-4.32282
74682	Wdr35	WD repeat domain 35	WD repeat-containing protein 35	0.151136	5.63736	2.01998	0.0633738	0.505797	-4.32287
228911	Tshz2	teashirt zinc finger family member 2	teashirt homolog 2|SDCCAG33-like protein|serologically defined colon cancer antigen 33 like|teashirt 2|zinc finger protein 218	0.191723	5.24798	2.01953	0.0634261	0.5059	-4.32358
217779	Lysmd1	LysM, putative peptidoglycan-binding, domain containing 1	lysM and putative peptidoglycan-binding domain-containing protein 1	-0.440702	2.28463	-2.0186	0.063533	0.506461	-4.32503
22273	Uqcrc1	ubiquinol-cytochrome c reductase core protein 1	cytochrome b-c1 complex subunit 1, mitochondrial|complex III subunit 1|core protein I|ubiquinol-cytochrome-c reductase complex core protein 1	-0.13887	7.36011	-2.01806	0.0635963	0.506461	-4.32589
24057	Sh3yl1	Sh3 domain YSC-like 1	SH3 domain-containing YSC84-like protein 1	-0.209473	4.51322	-2.01803	0.0635994	0.506461	-4.32594
75137	Rprd2	regulation of nuclear pre-mRNA domain containing 2	regulation of nuclear pre-mRNA domain-containing protein 2	0.137947	6.59242	2.01738	0.0636743	0.506784	-4.32695
195733	Grhl1	grainyhead like transcription factor 1	grainyhead-like protein 1 homolog|grainyhead like 1|grainyhead-like 1|mammalian grainyhead|p61 MGR|p70 MGR|transcription factor CP2-like 2|transcription factor LBP-32	0.686821	0.126202	2.01668	0.0637553	0.507139	-4.32805
93836	Rnf111	ring finger 111	E3 ubiquitin-protein ligase Arkadia|RING finger protein 111|RING-type E3 ubiquitin transferase Arkadia	0.142466	6.33956	2.01581	0.0638568	0.507139	-4.32943
14406	Gabrg2	gamma-aminobutyric acid (GABA) A receptor, subunit gamma 2	gamma-aminobutyric acid receptor subunit gamma-2	0.210404	5.93548	2.02101	0.0649502	0.509351	-4.32985
68520	Zfyve21	zinc finger, FYVE domain containing 21	zinc finger FYVE domain-containing protein 21	-0.263424	3.51297	-2.01506	0.0639433	0.507139	-4.3306
17717	ND2	NADH dehydrogenase 2, mitochondrial	-	0.82354	9.07865	2.15476	0.0938186	0.555699	-4.33064
20322	Sord	sorbitol dehydrogenase	sorbitol dehydrogenase|L-iditol 2-dehydrogenase|sorbitol dehydrogenase 1	-0.246	3.63731	-2.01493	0.0639595	0.507139	-4.33082
214572	Prmt7	protein arginine N-methyltransferase 7	protein arginine N-methyltransferase 7|[Myelin basic protein]-arginine N-methyltransferase PRMT7|histone-arginine N-methyltransferase PRMT7	-0.16358	5.61206	-2.01403	0.064064	0.507477	-4.33223
233204	Tbc1d17	TBC1 domain family, member 17	TBC1 domain family member 17	-0.145041	5.97733	-2.01397	0.0640709	0.507477	-4.33232
106064	AW549877	expressed sequence AW549877	UPF0600 protein C5orf51 homolog	0.19549	6.49209	2.01905	0.0652214	0.509351	-4.3331
18018	Nfatc1	nuclear factor of activated T cells, cytoplasmic, calcineurin dependent 1	nuclear factor of activated T-cells, cytoplasmic 1|NF-ATc1|NFAT transcription complex cytosolic component|transcription factor NF-ATc	-0.471727	1.36855	-2.01328	0.0641515	0.507786	-4.33341
72930	Ppp2r2b	protein phosphatase 2, regulatory subunit B, beta	serine/threonine-protein phosphatase 2A 55 kDa regulatory subunit B beta isoform|PP2A subunit B isoform B55-beta|PP2A subunit B isoform PR55-beta|PP2A subunit B isoform R2-beta|PP2A subunit B isoform beta|protein phosphatase 2 (formerly 2A), regulatory subunit B (PR 52), beta isoform	-0.201528	8.01746	-2.02728	0.0669633	0.514373	-4.33366
19268	Ptprf	protein tyrosine phosphatase, receptor type, F	receptor-type tyrosine-protein phosphatase F|leukocyte antigen-related (LAR) PTP receptor|leukocyte common antigen related	0.141378	8.53915	2.01304	0.0641788	0.507786	-4.33377
319493	A430078G23Rik	RIKEN cDNA A430078G23 gene	uncharacterized protein LOC319493	-1.03312	-1.19159	-2.01256	0.0642353	0.507961	-4.33453
268288	Samd3	sterile alpha motif domain containing 3	sterile alpha motif domain-containing protein 3|SAM domain-containing protein 3	0.60512	1.91572	2.01905	0.0656345	0.510007	-4.33515
233107	Kctd15	potassium channel tetramerisation domain containing 15	BTB/POZ domain-containing protein KCTD15|potassium channel tetramerization domain-containing protein 15	-0.13719	6.65468	-2.012	0.064301	0.508209	-4.33542
20655	Sod1	superoxide dismutase 1, soluble	superoxide dismutase [Cu-Zn]|Cu(2+)-Zn2+ superoxide dismutase	-0.145247	6.47925	-2.01152	0.0643565	0.508375	-4.33616
12354	Car7	carbonic anhydrase 7	carbonic anhydrase 7|CA-VII|carbonate dehydratase VII|carbonic anhydrase VII	0.933802	-0.969471	2.01094	0.0644248	0.508376	-4.33708
72102	Dusp11	dual specificity phosphatase 11 (RNA/RNP complex 1-interacting)	RNA/RNP complex-1-interacting phosphatase|phosphatase that interacts with RNA/RNP complex 1	0.160913	7.23544	2.01093	0.0644256	0.508376	-4.33709
72393	Faim2	Fas apoptotic inhibitory molecule 2	protein lifeguard 2|neural membrane protein 35	-0.321594	4.01327	-2.01566	0.0655157	0.509621	-4.33786
56228	Ube2j1	ubiquitin-conjugating enzyme E2J 1	ubiquitin-conjugating enzyme E2 J1|E2 ubiquitin-conjugating enzyme J1|non-canonical ubiquitin-conjugating enzyme 1|ubiquitin-conjugating enzyme E2, J1	0.148427	6.25576	2.00993	0.0645428	0.508683	-4.33866
72726	Tbcc	tubulin-specific chaperone C	tubulin-specific chaperone C|CFC|tubulin-folding cofactor C	-0.202355	4.57798	-2.00982	0.0645555	0.508683	-4.33883
319757	Smo	smoothened, frizzled class receptor	smoothened homolog|bent body	-0.154236	6.56494	-2.00965	0.0645752	0.508683	-4.33909
192657	Ell2	elongation factor RNA polymerase II 2	RNA polymerase II elongation factor ELL2|ELL-related RNA polymerase II, elongation factor|eleven-nineteen lysine-rich leukemia gene 2	0.719167	0.407368	2.00916	0.0646329	0.508683	-4.33986
432572	Specc1	sperm antigen with calponin homology and coiled-coil domains 1	cytospin-B|spectrin domain with coiled-coils 1	-0.168195	5.85543	-2.00913	0.0646367	0.508683	-4.33991
14160	Lgr5	leucine rich repeat containing G protein coupled receptor 5	leucine-rich repeat-containing G-protein coupled receptor 5|G protein-coupled receptor 49|follicle expressed hormone|orphan G-protein coupled receptor FEX	0.85624	-0.698548	2.0086	0.0646985	0.508849	-4.34074
72608	2700069I18Rik	RIKEN cDNA 2700069I18 gene	-	0.663624	0.32346	2.00802	0.0647675	0.508849	-4.34166
15204	Herc2	HECT and RLD domain containing E3 ubiquitin protein ligase 2	E3 ubiquitin-protein ligase HERC2|HECT domain and RCC1-like domain-containing protein 2|HECT-type E3 ubiquitin transferase HERC2|hect (homologous to the E6-AP (UBE3A) carboxyl terminus) domain and RCC1 (CHC1)-like domain (RLD) 2|mutant HERC2 isoform|probable E3 ubiquitin-protein ligase HERC2	0.137498	8.20806	2.0073	0.0648522	0.509021	-4.34279
381798	4930590J08Rik	RIKEN cDNA 4930590J08 gene	uncharacterized protein C3orf20 homolog	1.00648	-0.303954	2.00727	0.0650404	0.509351	-4.34374
22253	Unc5c	unc-5 netrin receptor C	netrin receptor UNC5C|UNC-5 homolog 3|rostral cerebellar malformation protein|unc-5 homolog C|unc5 homolog 3	0.599731	4.15168	2.07912	0.0802052	0.540571	-4.34378
66218	Ndufb9	NADH:ubiquinone oxidoreductase subunit B9	NADH dehydrogenase [ubiquinone] 1 beta subcomplex subunit 9|NADH-ubiquinone oxidoreductase B22 subunit|complex I-B22	-0.163212	6.14068	-2.0063	0.0649703	0.509351	-4.34436
22342	Lin7b	lin-7 homolog B (C. elegans)	protein lin-7 homolog B|lin 7 homolog b|mammalian lin-seven protein 2|veli-2|vertebrate homolog of C. elegans Lin-7 type 2|vertebrate lin-7 homolog 2	-0.438721	1.92483	-2.00567	0.0650439	0.509351	-4.34534
171171	Ntng2	netrin G2	netrin-G2|laminet 2	-0.240272	5.86005	-2.01979	0.0679107	0.517876	-4.34538
64658	Mrps25	mitochondrial ribosomal protein S25	28S ribosomal protein S25, mitochondrial|MRP-S25|S25mt	-0.182554	4.73591	-2.00541	0.0650752	0.509351	-4.34575
107747	Aldh1l1	aldehyde dehydrogenase 1 family, member L1	cytosolic 10-formyltetrahydrofolate dehydrogenase|10-FTHFDH|10-formyltetrahydrofolate dehydrogenase|aldehyde dehydrogenase family 1 member L1|formyltetrahydrofolate dehydrogenase	-0.172213	5.00645	-2.00457	0.0651735	0.509351	-4.34705
21334	Tac2	tachykinin 2	tachykinin-3|neurokinin 2|neurokinin A|neurokinin B-like protein Zneurok1|neurokinin alpha|neuromedin L|neuropeptide K|preprotachykinin-B|substance K	-1.0156	-0.410045	-2.00442	0.0652052	0.509351	-4.34736
52250	Reep1	receptor accessory protein 1	receptor expression-enhancing protein 1	0.13166	8.20703	2.00382	0.0652623	0.509351	-4.34823
403187	Opa3	optic atrophy 3	optic atrophy 3 protein homolog	-0.192127	5.67285	-2.00353	0.0652967	0.509351	-4.34868
14791	Emg1	EMG1 N1-specific pseudouridine methyltransferase	ribosomal RNA small subunit methyltransferase NEP1|18S rRNA (pseudouridine(1248)-N1)-methyltransferase|18S rRNA (pseudouridine-N1-)-methyltransferase NEP1|18S rRNA Psi1248 methyltransferase|EMG1 nucleolar protein homolog|gene rich cluster, C2f|nucleolar protein EMG1 homolog|probable ribosome biogenesis protein NEP1|protein C2f|ribosome biogenesis protein NEP1	-0.145078	6.06144	-2.00344	0.0653085	0.509351	-4.34884
231841	Brat1	BRCA1-associated ATM activator 1	BRCA1-associated ATM activator 1|BRCA1-associated protein required for ATM activation protein 1	-0.182045	5.27252	-2.00275	0.0653896	0.509621	-4.34991
233016	Blvrb	biliverdin reductase B (flavin reductase (NADPH))	flavin reductase (NADPH)|BVR-B|FLR|FR|NADPH-dependent diaphorase|NADPH-flavin reductase|biliverdin-IX beta-reductase	-0.626992	2.10817	-2.01625	0.068224	0.51839	-4.35026
245857	Ssh3	slingshot protein phosphatase 3	protein phosphatase Slingshot homolog 3|SSH-like protein 3|slingshot homolog 3|slingshot-3L|slingshot-like 3	0.352747	3.56121	2.00591	0.0661449	0.511013	-4.35046
320806	Gfm2	G elongation factor, mitochondrial 2	ribosome-releasing factor 2, mitochondrial	0.171512	5.26914	2.00196	0.0654831	0.509621	-4.35114
381199	Tmem151a	transmembrane protein 151A	transmembrane protein 151A|transmembrane protein 151	0.340857	3.04678	2.00193	0.0654867	0.509621	-4.35119
225887	Ndufs8	NADH:ubiquinone oxidoreductase core subunit S8	NADH dehydrogenase [ubiquinone] iron-sulfur protein 8, mitochondrial|NADH dehydrogenase (ubiquinone) Fe-S protein 8|NADH-ubiquinone oxidoreductase 23 kDa subunit|complex I-23kD	-0.174355	5.14984	-2.00193	0.0654871	0.509621	-4.3512
276829	Smtnl2	smoothelin-like 2	smoothelin-like protein 2	-0.446867	1.68152	-2.00109	0.0655871	0.509907	-4.35251
69684	Aarsd1	alanyl-tRNA synthetase domain containing 1	alanyl-tRNA editing protein Aarsd1|alanyl-tRNA deacylase alaX|alanyl-tRNA synthetase domain-containing protein 1	-0.165503	6.03226	-1.99999	0.0657182	0.510156	-4.35424
13169	Dbnl	drebrin-like	drebrin-like protein|SH3 domain-containing protein 7|actin-binding protein 1|dbnl	-0.138604	7.08408	-1.99995	0.0657229	0.510156	-4.3543
78796	Zcchc4	zinc finger, CCHC domain containing 4	zinc finger CCHC domain-containing protein 4	0.289314	3.18874	1.99919	0.0658137	0.510226	-4.35549
66816	Thap2	THAP domain containing, apoptosis associated protein 2	THAP domain-containing protein 2	0.168609	5.28651	1.99904	0.0658316	0.510226	-4.35572
94219	Cnnm2	cyclin M2	metal transporter CNNM2|ancient conserved domain protein 2|ancient conserved domain-containing protein 2|cyclin-like protein 2|mACDP2	0.269506	3.60589	1.99887	0.065852	0.510226	-4.35599
68581	Tmed10	transmembrane p24 trafficking protein 10	transmembrane emp24 domain-containing protein 10|21 kDa transmembrane-trafficking protein|p24 family protein delta-1|transmembrane emp24-like trafficking protein 10|transmembrane protein Tmp21|transmembrane trafficking protein	0.157246	6.35951	1.99817	0.0659358	0.510466	-4.35709
16410	Itgav	integrin alpha V	integrin alpha-V|alpha v integrin|vitronectin receptor alpha polypeptide (VNRA)|vitronectin receptor subunit alpha	0.184995	4.54231	1.99761	0.0660027	0.5106	-4.35796
22340	Vegfb	vascular endothelial growth factor B	vascular endothelial growth factor B|VEGF-related factor	-0.187278	5.27128	-1.99744	0.0660223	0.5106	-4.35822
72507	Dzip1l	DAZ interacting protein 1-like	zinc finger protein DZIP1L|DAZ-interacting protein 1-like protein|protein warpy	-0.198857	4.63567	-1.99674	0.066106	0.51098	-4.35931
17721	ND5	NADH dehydrogenase 5, mitochondrial	-	0.51023	9.16474	2.10778	0.0914583	0.552235	-4.36053
66566	Ntpcr	nucleoside-triphosphatase, cancer-related	cancer-related nucleoside-triphosphatase homolog|NTPase|nucleoside triphosphate phosphohydrolase|nucleoside-triphosphatase C1orf57 homolog	-0.292339	3.24327	-1.99554	0.0662502	0.511558	-4.36119
72154	Zfp157	zinc finger protein 157	zinc finger protein 157	0.185907	6.53879	1.99765	0.0671309	0.514856	-4.36327
22384	Eif4h	eukaryotic translation initiation factor 4H	eukaryotic translation initiation factor 4H|williams-Beuren syndrome chromosomal region 1 protein homolog	-0.117786	8.7586	-1.99311	0.0665423	0.513183	-4.36498
78373	Nudt17	nudix (nucleoside diphosphate linked moiety X)-type motif 17	nucleoside diphosphate-linked moiety X motif 17|nudix motif 17	0.531738	0.803989	1.993	0.0665562	0.513183	-4.36516
65106	Arl6ip5	ADP-ribosylation factor-like 6 interacting protein 5	PRA1 family protein 3|ADP-ribosylation factor-like protein 6-interacting protein 5|ADP-ribosylation-like factor 6 interacting protein 5|ARL-6-interacting protein 5|addicsin|glutamate transporter EAAC1-interacting protein|prenylated Rab acceptor protein 2|protein JWa	-0.141336	6.197	-1.99265	0.0665981	0.513183	-4.36571
100019	Mdn1	midasin AAA ATPase 1	midasin|MIDAS-containing protein|midasin homolog	0.133826	7.06194	1.99264	0.0665997	0.513183	-4.36572
26434	Prnd	prion like protein doppel	prion-like protein doppel|doppelganger|prion protein dublet|prion protein-like protein	0.714376	2.43315	2.02764	0.0744256	0.53047	-4.36687
108829	Jmjd1c	jumonji domain containing 1C	probable JmjC domain-containing histone demethylation protein 2C|jumonji domain-containing protein 1C	0.14258	7.3321	1.99182	0.0666985	0.513676	-4.367
57437	Golga7	golgi autoantigen, golgin subfamily a, 7	golgin subfamily A member 7	0.153972	6.60731	1.99127	0.0667655	0.513923	-4.36787
229534	Pbxip1	pre B cell leukemia transcription factor interacting protein 1	pre-B-cell leukemia transcription factor-interacting protein 1|hematopoietic PBX-interacting protein	-0.315461	4.24995	-1.99995	0.0687221	0.520834	-4.36838
228889	Ddx27	DEAD (Asp-Glu-Ala-Asp) box polypeptide 27	probable ATP-dependent RNA helicase DDX27|DEAD box protein 27|DEAD/H (Asp-Glu-Ala-Asp/His) box polypeptide 27|RNA-helicase like protein	-0.167743	6.00143	-1.99006	0.0669115	0.514373	-4.36975
20181	Rxra	retinoid X receptor alpha	retinoic acid receptor RXR-alpha|RXR alpha 1|nuclear receptor subfamily 2 group B member 1	-0.165593	5.27323	-1.98994	0.0669255	0.514373	-4.36993
227612	Tor4a	torsin family 4, member A	torsin-4A|torsin family protein C9orf167 homolog	-0.718421	0.630421	-1.98977	0.0669462	0.514373	-4.3702
17719	ND4	NADH dehydrogenase 4, mitochondrial	-	0.589932	9.27525	2.11007	0.095238	0.558628	-4.37111
13990	Smarcad1	SWI/SNF-related, matrix-associated actin-dependent regulator of chromatin, subfamily a, containing DEAD/H box 1	SWI/SNF-related matrix-associated actin-dependent regulator of chromatin subfamily A containing DEAD/H box 1|ATP-dependent helicase SMARCAD1|enhancer trap locus 1|enhancer trap locus homolog 1	0.143364	7.4041	1.98878	0.0670668	0.514654	-4.37175
27375	Tjp3	tight junction protein 3	tight junction protein ZO-3|zona occludens protein 3|zonula occludens protein 3	-0.313506	2.74382	-1.98876	0.0670696	0.514654	-4.37178
16514	Kcnj11	potassium inwardly rectifying channel, subfamily J, member 11	ATP-sensitive inward rectifier potassium channel 11|inward rectifier K(+) channel Kir6.2	-0.425776	5.04632	-2.04507	0.0798581	0.540379	-4.37274
12167	Bmpr1b	bone morphogenetic protein receptor, type 1B	bone morphogenetic protein receptor type-1B|BMP type-1B receptor|activin receptor-like kinase 6|serine/threonine-protein kinase receptor R6	0.247101	3.91272	1.98621	0.0673801	0.516499	-4.37576
20273	Scn8a	sodium channel, voltage-gated, type VIII, alpha	sodium channel protein type 8 subunit alpha|ataxia 3|sodium channel protein type VIII subunit alpha|voltage-gated sodium channel Nav1.6 variant a|voltage-gated sodium channel Nav1.6 variant b|voltage-gated sodium channel alpha subunit|voltage-gated sodium channel subunit alpha Nav1.6	0.155155	6.11017	1.9852	0.0675024	0.516796	-4.37733
243372	Zfp775	zinc finger protein 775	zinc finger protein 775	-0.217113	4.67879	-1.98514	0.0675096	0.516796	-4.37742
18053	Ngfr	nerve growth factor receptor (TNFR superfamily, member 16)	tumor necrosis factor receptor superfamily member 16|NGF receptor|low affinity neurotrophin receptor p75NTR|low-affinity nerve growth factor receptor|p75 neurotrophin receptor	0.257927	4.09167	1.98503	0.0675238	0.516796	-4.3776
18613	Pecam1	platelet/endothelial cell adhesion molecule 1	platelet endothelial cell adhesion molecule	0.290402	4.90318	1.99945	0.0707838	0.526454	-4.37809
93878	Pcdhb7	protocadherin beta 7	protocadherin beta 7|protocadherin beta 5	-0.287326	3.28395	-1.98441	0.0675996	0.516866	-4.37857
192970	Dhrs11	dehydrogenase/reductase (SDR family) member 11	dehydrogenase/reductase SDR family member 11|17-beta-hydroxysteroid dehydrogenase|3-beta-hydroxysteroid 3-dehydrogenase|estradiol 17-beta-dehydrogenase|short-chain dehydrogenase/reductase family 24C member 1	-0.490081	1.16964	-1.98438	0.0676031	0.516866	-4.37861
223649	Nrbp2	nuclear receptor binding protein 2	nuclear receptor-binding protein 2|nrbp2	0.263121	5.93603	2.00856	0.0729944	0.530022	-4.37886
381157	Greb1l	growth regulation by estrogen in breast cancer-like	GREB1-like protein	0.52365	1.70321	1.98389	0.0676626	0.516897	-4.37937
109594	Lmo1	LIM domain only 1	rhombotin-1|LIM domain only protein 1|LIM only 1|LMO-1|T-cell translocation protein 1|cysteine-rich protein TTG-1	-0.180991	5.53811	-1.98377	0.0676773	0.516897	-4.37955
14425	Galnt3	polypeptide N-acetylgalactosaminyltransferase 3	polypeptide N-acetylgalactosaminyltransferase 3|UDP-GalNAc:polypeptide N-acetylgalactosaminyltransferase 3|UDP-N-acetyl-alpha-D-galactosamine:polypeptide N-acetylgalactosaminyltransferase 3|galNAc-T3|polypeptide GalNAc transferase 3|pp-GaNTase 3|ppGaNTase-T3|protein-UDP acetylgalactosaminyltransferase 3	0.884939	-0.891795	1.98333	0.0677317	0.517046	-4.38025
71302	Arhgap26	Rho GTPase activating protein 26	rho GTPase-activating protein 26|rho-type GTPase-activating protein 26	0.254442	3.33987	1.98219	0.0678712	0.517843	-4.38202
210998	Fam91a1	family with sequence similarity 91, member A1	protein FAM91A1|skeletal muscle cells re-entry induced	0.137082	6.81862	1.98158	0.0679458	0.517877	-4.38296
215210	Tmem120a	transmembrane protein 120A	transmembrane protein 120A|transmembrane protein induced by tumor necrosis factor alpha	-0.182408	4.76885	-1.97973	0.068174	0.51839	-4.38585
67371	Gtf3c6	general transcription factor IIIC, polypeptide 6, alpha	general transcription factor 3C polypeptide 6|TFIIIC 35 kDa subunit|TFIIIC35|gtf3c6|transcription factor IIIC 35 kDa subunit|transcription factor IIIC subunit 6	-0.163078	5.5195	-1.97973	0.0681743	0.51839	-4.38585
23962	Oasl2	2'-5' oligoadenylate synthetase-like 2	2'-5'-oligoadenylate synthase-like protein 2|54 kDa 2'-5'-oligoadenylate synthase-like protein 2|54 kDa 2'-5'-oligoadenylate synthetase-like protein 2|p54 OASL	0.60986	0.711364	1.97957	0.0681943	0.51839	-4.38611
208715	Hmgcs1	3-hydroxy-3-methylglutaryl-Coenzyme A synthase 1	hydroxymethylglutaryl-CoA synthase, cytoplasmic|3-hydroxy-3-methylglutaryl coenzyme A synthase|HMG-CoA synthase	0.149969	9.29116	1.97941	0.0682133	0.51839	-4.38635
27632	Nelfe	negative elongation factor complex member E, Rdbp	negative elongation factor E|RD RNA-binding protein|RNA-binding protein RD	-0.155343	5.5069	-1.9787	0.0683008	0.518706	-4.38745
16008	Igfbp2	insulin-like growth factor binding protein 2	insulin-like growth factor-binding protein 2|IGF-binding protein 2	-0.305477	7.01488	-2.02976	0.0801815	0.540571	-4.38791
224585	Zfp160	zinc finger protein 160	zinc finger protein 160	0.186242	5.3792	1.97703	0.0685078	0.520011	-4.39005
59014	Rrs1	ribosome biogenesis regulator 1	ribosome biogenesis regulatory protein homolog|RRS1 ribosome biogenesis regulator homolog|regulator for ribosome resistance homolog	-0.178414	5.403	-1.97572	0.0686698	0.520771	-4.39209
382066	Prdm10	PR domain containing 10	PR domain zinc finger protein 10|PR domain-containing protein 10	0.217295	4.7461	1.97565	0.0686785	0.520771	-4.39219
353236	Pcdhac1	protocadherin alpha subfamily C, 1	protocadherin alpha-C1|protocadherin alpha C1	0.487953	1.63683	1.97473	0.0687932	0.520911	-4.39363
74405	Efhc2	EF-hand domain (C-terminal) containing 2	EF-hand domain-containing family member C2	-0.829653	0.0367351	-1.97465	0.0688029	0.520911	-4.39375
17158	Man2a1	mannosidase 2, alpha 1	alpha-mannosidase 2|AMan II|golgi alpha-mannosidase II|man II|mannosidase alpha class 2A member 1|mannosyl-oligosaccharide 1,3-1,6-alpha-mannosidase	0.265866	4.27321	1.9746	0.0689287	0.521073	-4.39436
320615	Dop1a	DOP1 leucine zipper like protein A	protein dopey-1|dopey family member 1	0.148736	6.45655	1.97384	0.0689037	0.521073	-4.39501
55932	Gbp3	guanylate binding protein 3	guanylate-binding protein 4|GTP-binding protein 3|GTP-binding protein 4|guanine nucleotide-binding protein 4|guanylate nucleotide binding protein 3|guanylate nucleotide binding protein 4|putative purine nucleotide binding protein	-1.02596	-0.709551	-1.97363	0.0689303	0.521073	-4.39534
621976	Tmem170b	transmembrane protein 170B	transmembrane protein 170B|tmem170b	0.137773	6.27868	1.97297	0.0690117	0.521116	-4.39636
[truncated: 12,792 more rows]

## Sheet: Tab B S3 Table
Tab B S3 Table: KEGG pathways enriched among differentially expressed genes in Phf6–/Y vs. Phf6+/Y cortices
	Pathway	N	Up	Down	P.Up	P.Down
path:mmu04550	Signaling pathways regulating pluripotency of stem cells	116	3	0	0.00749364	1
path:mmu00790	Folate biosynthesis	18	0	1	1	0.0121354
path:mmu00640	Propanoate metabolism	30	0	1	1	0.0201518
[truncated: 322 more rows]

## Sheet: Tab C S3 Table
Tab C S3 Table: GO pathways enriched in genes expressed in Phf6–/Y vs. Phf6+/Y cortices
[truncated: 21,483 more rows]

[truncated: 1 more sheets: Tab D S3 Table]
