# Supplementary material for: Loss of PHF6 causes spontaneous seizures, enlarged brain ventricles and altered transcription in the cortex of a mouse model of the Börjeson–Forssman–Lehmann intellectual disability syndrome
Source: PLoS Genet. 2024 Oct 15;20(10):e1011428. doi: 10.1371/journal.pgen.1011428 (PMC11478892; doi:10.1371/journal.pgen.1011428)
Supplement: S4 Table — Tab A in S4 Table: Genes differentially expressed in Phf6lox/Y;Nes-creTg/+ vs. Phf6+/Y;Nes-creTg/+ cortical neurons. Tab B in S4 Table: KEGG pathways enriched among differentially expressed genes in Phf6lox/Y;Nes-creTg/+ vs. Phf6+/Y;Nes-creTg/+ cortical neurons. Tab C in S4 Table: GO pathways enriched in genes expressed in Phf6lox/Y;Nes-creTg/+ vs. Phf6+/Y;Nes-creTg/+ cortical neurons. Tab D in S4 Table: List of gene differentially expressed in Phf6lox/Y;Nes-creTg/+ vs. Phf6+/Y;Nes-creTg/+ cortical neurons and required for brain, cortex and neuronal development. (XLSX) [file pgen.1011428.s004.xlsx]

## Sheet: Read me
	S4 Table: RNA-sequencing results of cortical neurons from 4 Phf6lox/Y;Nes-creTg/+ vs. 3 Phf6+/Y;Nes-creTg/+ E16.5 foetuses
		Tab A S4 Table: Genes differentially expressed in Phf6lox/Y;Nes-creTg/+ vs. Phf6+/Y;Nes-creTg/+ cortical neurons
		Tab B S4 Table: KEGG pathways enriched among differentially expressed genes in Phf6lox/Y;Nes-creTg/+ vs. Phf6+/Y;Nes-creTg/+ cortical neurons
		Tab C S4 Table: GO pathways enriched in genes expressed in Phf6lox/Y;Nes-creTg/+ vs. Phf6+/Y;Nes-creTg/+ cortical neurons
		Tab D S4 Table: List of gene differentially expressed in Phf6lox/Y;Nes-creTg/+ vs. Phf6+/Y;Nes-creTg/+ cortical neurons and required for brain, cortex and neuronal development

## Sheet: Tab A S4 Table
Tab A S4 Table: Genes differentially expressed in Phf6lox/Y;Nes-creTg/+ vs. Phf6+/Y;Nes-creTg/+ cortical neurons
GeneID	Symbol	Full_name_from_nomenclature_authority	Other_designations	logFC	AveExpr	t	P.Value	adj.P.Val	B
70998	Phf6	PHD finger protein 6	PHD finger protein 6	-1.82691	6.82732	-24.7436	3.47213e-13	4.83181e-09	14.4151
19699	Reln	reelin	reelin|extracellular matrix serine protease	0.807739	7.11291	13.1047	2.18496e-09	1.52029e-05	10.1208
22139	Ttr	transthyretin	transthyretin	2.63714	1.58509	9.543	1.33262e-07	0.000613541	7.18177
20604	Sst	somatostatin	somatostatin|preprosomatostatin	0.909975	4.941	9.24479	1.98035e-07	0.000613541	6.87188
18227	Nr4a2	nuclear receptor subfamily 4, group A, member 2	nuclear receptor subfamily 4 group A member 2|NUR-related factor 1|nur related protein 1|orphan nuclear receptor NURR1	0.866787	4.9187	9.16528	2.20445e-07	0.000613541	6.7873
170676	Peg10	paternally expressed 10	retrotransposon-derived protein PEG10|MEF3-like protein 1|MyEF-3 like|embryonal carcinoma differentiation regulated protein|mammalian retrotransposon-derived protein 2|myelin expression factor 3|myelin expression factor 3-like protein 1|paternally expressed gene 10 protein|retrotransposon gag domain-containing protein 3|retrotransposon-derived gag-like polyprotein|ty3/Gypsy-like protein	0.56244	6.0088	7.81118	1.52679e-06	0.00354113	5.21105
68169	Ndnf	neuron-derived neurotrophic factor	protein NDNF|fibronectin type-III domain-containing protein C4orf31 homolog	1.24738	3.35084	7.65823	1.92623e-06	0.00382934	5.01594
83946	Phip	pleckstrin homology domain interacting protein	PH-interacting protein|IRS-1 PH domain-binding protein|WD repeat domain 11|WD repeat-containing protein 11|neuronal differentiation-related protein	0.520299	7.53339	7.50002	2.45732e-06	0.00413623	4.81026
381677	Vgf	VGF nerve growth factor inducible	neurosecretory protein VGF	0.701227	4.77679	7.40913	2.8304e-06	0.00413623	4.69032
73884	Zdbf2	zinc finger, DBF-type containing 2	DBF4-type zinc finger-containing protein 2 homolog	0.62454	5.93383	7.37784	2.97229e-06	0.00413623	4.64872
55983	Pdzrn3	PDZ domain containing RING finger 3	E3 ubiquitin-protein ligase PDZRN3|PDZ domain containing RING finger 3A|PDZ domain-containing RING finger protein 3|RING-type E3 ubiquitin transferase PDZRN3|semaphorin cytoplasmic domain-associated protein 3|semaphorin cytoplasmic domain-associated protein 3A	-0.51905	5.7714	-7.06314	4.89557e-06	0.00619334	4.2216
104069	Sncb	synuclein, beta	beta-synuclein	0.716325	4.43385	6.96704	5.7164e-06	0.00639598	4.08794
11931	Atp1b1	ATPase, Na+/K+ transporting, beta 1 polypeptide	sodium/potassium-transporting ATPase subunit beta-1|sodium/potassium ATPase beta subunit|sodium/potassium-dependent ATPase subunit beta-1	0.417066	6.89554	6.93975	5.97498e-06	0.00639598	4.04972
228880	Zmynd8	zinc finger, MYND-type containing 8	protein kinase C-binding protein 1|protein kinase C binding protein 1	-0.408922	6.72161	-6.60648	1.03395e-05	0.0102775	3.57295
64450	Gpr85	G protein-coupled receptor 85	probable G-protein coupled receptor 85|super conserved receptor expressed in brain 2	0.353994	8.23242	6.50924	1.21682e-05	0.0112889	3.43036
14107	Fat1	FAT atypical cadherin 1	protocadherin Fat 1|FAT tumor suppressor homolog 1|fat 1 cadherin	0.450761	6.5141	6.44877	1.34739e-05	0.0117189	3.34089
242915	Garem2	GRB2 associated regulator of MAPK1 subtype 2	GRB2-associated and regulator of MAPK protein 2|GRB2 associated, regulator of MAPK1-like|GRB2-associated and regulator of MAPK protein-like|GRB2-associated and regulator of MAPK1-like|family with sequence similarity 59, member B|protein FAM59B	-0.570829	5.19538	-6.38426	1.50301e-05	0.0123035	3.24477
20190	Ryr1	ryanodine receptor 1, skeletal muscle	ryanodine receptor 1|calcium release channel|skeletal muscle calcium release channel|skeletal muscle ryanodine receptor|skeletal muscle-type ryanodine receptor|type 1 ryanodine receptor	-0.485405	5.88898	-6.24717	1.89961e-05	0.0146861	3.03818
19418	Rasgrf2	RAS protein-specific guanine nucleotide-releasing factor 2	ras-specific guanine nucleotide-releasing factor 2|ras guanine nucleotide exchange factor 2	0.736485	4.00934	6.17159	2.16377e-05	0.0156019	2.92295
18124	Nr4a3	nuclear receptor subfamily 4, group A, member 3	nuclear receptor subfamily 4 group A member 3|neural orphan receptor 1|orphan nuclear receptor TEC|translocated in extraskeletal chondrosarcoma	0.482582	6.20167	6.14855	2.25175e-05	0.0156019	2.88762
73340	Nptxr	neuronal pentraxin receptor	neuronal pentraxin receptor	1.11331	2.56494	6.09433	2.47386e-05	0.0156019	2.80416
53901	Rcan2	regulator of calcineurin 2	calcipressin-2|Down syndrome critical region gene 1-like 1|calcineurin inhibitory protein ZAKI-4|down syndrome candidate region 1-like protein 1|myocyte-enriched calcineurin interactin protein 2|myocyte-enriched calcineurin-interacting protein 2	0.57285	4.80289	6.07314	2.56676e-05	0.0156019	2.77141
17295	Met	met proto-oncogene	hepatocyte growth factor receptor|HGF receptor|HGF/SF receptor|SF receptor|met proto-oncogene tyrosine kinase|proto-oncogene c-Met|scatter factor receptor|tyrosine-protein kinase Met	0.500461	5.58614	6.03109	2.76217e-05	0.0156019	2.70618
16911	Lmo4	LIM domain only 4	LIM domain transcription factor LMO4|LIM domain only protein 4|LMO-4|breast tumor autoantigen|ethanol induced 4	0.33626	7.99501	6.00996	2.86616e-05	0.0156019	2.67329
117606	Boc	biregional cell adhesion molecule-related/down-regulated by oncogenes (Cdon) binding protein	brother of CDO|biregional Cdon binding protein	-0.575935	4.70103	-5.98006	3.02037e-05	0.0156019	2.62663
328329	Mast4	microtubule associated serine/threonine kinase family member 4	microtubule-associated serine/threonine-protein kinase 4|mast4	0.570691	5.04739	5.96483	3.10217e-05	0.0156019	2.60282
241062	Pgap1	post-GPI attachment to proteins 1	GPI inositol-deacylase|post-GPI attachment to proteins factor 1	0.356954	7.61542	5.96075	3.12449e-05	0.0156019	2.59643
56363	Tmeff2	transmembrane protein with EGF-like and two follistatin-like domains 2	tomoregulin-2	0.695034	4.27466	5.95808	3.13921e-05	0.0156019	2.59224
73699	Ppp2r1b	protein phosphatase 2, regulatory subunit A, beta	serine/threonine-protein phosphatase 2A 65 kDa regulatory subunit A beta isoform|PP2A subunit A isoform PR65-beta|PP2A subunit A isoform R1-beta|protein phosphatase 2 (formerly 2A), regulatory subunit A (PR 65), beta isoform	-0.389344	6.50525	-5.89671	3.49765e-05	0.0167325	2.49578
71795	Pitpnc1	phosphatidylinositol transfer protein, cytoplasmic 1	cytoplasmic phosphatidylinositol transfer protein 1|diabetic nephropathy-related protein|mammalian rdgB homolog beta|retinal degeneration B homolog beta	-0.379906	6.75301	-5.87926	3.60718e-05	0.0167325	2.46824
16876	Lhx9	LIM homeobox protein 9	LIM/homeobox protein Lhx9	0.807535	3.38782	5.81299	4.05696e-05	0.0182118	2.36318
18039	Nefl	neurofilament, light polypeptide	neurofilament light polypeptide|68 kDa neurofilament protein|neurofilament triplet L protein	0.340561	7.28866	5.7036	4.93181e-05	0.0214472	2.18819
93723	Pcdhga11	protocadherin gamma subfamily A, 11	protocadherin gamma-A11	0.490027	5.50963	5.6194	5.73816e-05	0.0241976	2.05215
24110	Usp18	ubiquitin specific peptidase 18	ubl carboxyl-terminal hydrolase 18|43 kDa ISG15-specific protease|ISG15-specific-processing protease|ubiquitin specific protease 15|ubiquitin specific protease 18|ubl thioesterase 18|ubl thiolesterase 18	1.53223	2.53904	5.66546	6.40386e-05	0.0262106	1.96787
18574	Pde1b	phosphodiesterase 1B, Ca2+-calmodulin dependent	calcium/calmodulin-dependent 3',5'-cyclic nucleotide phosphodiesterase 1B|63 kDa Cam-PDE|cam-PDE 1B|phosphodiesterase 1B, Ca2+-calmodulin dependent, 63 kDa|phosphodiesterase 1B1, Ca2+-calmodulin dependent, 63 kDa	-0.458391	5.75602	-5.47467	7.46084e-05	0.0296643	1.81564
17260	Mef2c	myocyte enhancer factor 2C	myocyte-specific enhancer factor 2C	0.357005	8.8493	5.38607	8.77394e-05	0.0339162	1.6692
16512	Kcnh3	potassium voltage-gated channel, subfamily H (eag-related), member 3	potassium voltage-gated channel subfamily H member 3|ELK channel 2|ether a go-go like|ether-a-go-go-like potassium channel 2|voltage-gated potassium channel subunit Kv12.2	0.557038	4.47989	5.22591	0.000117927	0.0443532	1.40135
170753	Zfp704	zinc finger protein 704	zinc finger protein 704|glucocorticoid induced gene 1|glucocorticoid-induced gene 1 protein	0.29052	9.08064	5.198	0.000124207	0.0451127	1.35426
108897	Aif1l	allograft inflammatory factor 1-like	allograft inflammatory factor 1-like|ionized calcium binding adapter molecule 2	-0.495919	5.06069	-5.18846	0.00012643	0.0451127	1.33816
19130	Prox1	prospero homeobox 1	prospero homeobox protein 1|homeobox prospero-like protein PROX1|prospero-related homeobox 1	0.620397	3.96874	5.16426	0.000132261	0.0460136	1.2972
381853	Gipr	gastric inhibitory polypeptide receptor	gastric inhibitory polypeptide receptor|glucose-dependent insulinotropic polypeptide receptor	-0.49633	5.40055	-5.14905	0.000136069	0.0461838	1.27141
16832	Ldhb	lactate dehydrogenase B	L-lactate dehydrogenase B chain|LDH heart subunit|lactate dehydrogenase 2, B chain	-0.403997	5.95328	-5.08082	0.000154597	0.0512231	1.15532
26950	Vsnl1	visinin-like 1	visinin-like protein 1|NVL-1|NVP-1|neural visinin-like protein 1	0.836674	3.60754	5.03347	0.00016898	0.0546408	1.07433
239217	Kctd12	potassium channel tetramerisation domain containing 12	BTB/POZ domain-containing protein KCTD12|potassium channel tetramerization domain containing 12|predominantly fetal expressed T1 domain	0.35793	6.81355	5.0217	0.000172765	0.0546408	1.05415
19736	Rgs4	regulator of G-protein signaling 4	regulator of G-protein signaling 4	0.407802	5.53042	4.98425	0.000185402	0.0573344	0.989821
14004	Chchd2	coiled-coil-helix-coiled-coil-helix domain containing 2	coiled-coil-helix-coiled-coil-helix domain-containing protein 2|coiled-coil-helix-coiled-coil-helix domain-containing protein 2, mitochondrial|ethanol induced 6	-0.446936	5.48924	-4.95481	0.000196009	0.059297	0.939089
245555	Nexmif	neurite extension and migration factor	neurite extension and migration factor|protein KIAA2022|XLMR protein related to neurite extension	0.336018	7.52973	4.93413	0.000203832	0.0603515	0.903389
243339	Tmem130	transmembrane protein 130	transmembrane protein 130	0.368576	5.66947	4.90365	0.000215958	0.0608513	0.850648
13829	Dmtn	dematin actin binding protein	dematin|erythrocyte membrane protein band 4.9|erythrocyte protein band 4.9	0.404081	5.27736	4.89645	0.000218926	0.0608513	0.838185
110886	Gabra5	gamma-aminobutyric acid (GABA) A receptor, subunit alpha 5	gamma-aminobutyric acid receptor subunit alpha-5|GABA(A) receptor subunit alpha-5|ligand-gated ion channel subunit	0.492804	4.85227	4.8917	0.00022091	0.0608513	0.829949
50799	Slc25a13	solute carrier family 25 (mitochondrial carrier, adenine nucleotide translocator), member 13	calcium-binding mitochondrial carrier protein Aralar2|citrin|mitochondrial aspartate glutamate carrier 2|solute carrier family 25, member 13	-1.12271	1.88722	-4.88123	0.000225349	0.0608513	0.811782
20539	Slc7a5	solute carrier family 7 (cationic amino acid transporter, y+ system), member 5	large neutral amino acids transporter small subunit 1|4F2 LC|4F2 light chain|L-type amino acid transporter 1|solute carrier family 7 member 5	0.302103	6.94425	4.8765	0.000227383	0.0608513	0.803573
432530	Adcy1	adenylate cyclase 1	adenylate cyclase type 1|ATP pyrophosphate-lyase 1|Ca(2+)/calmodulin-activated adenylyl cyclase|adenylate cyclase type I|adenylyl cyclase 1|barrelless	0.340405	6.96647	4.81542	0.000255436	0.0670688	0.697272
210801	Unc5d	unc-5 netrin receptor D	netrin receptor UNC5D|protein unc-5 homolog 4|protein unc-5 homolog D|unc5 homolog 4	-0.321981	6.62868	-4.7601	0.000283926	0.0731687	0.60056
229776	Cdc14a	CDC14 cell division cycle 14A	dual specificity protein phosphatase CDC14A|CDC14 cell division cycle 14 homolog A	-0.821708	2.80804	-4.7462	0.000291587	0.0737768	0.576195
66970	Ssbp2	single-stranded DNA binding protein 2	single-stranded DNA-binding protein 2|sequence-specific single-stranded-DNA-binding protein 2	0.273308	7.57038	4.72146	0.000305756	0.0743512	0.532762
329739	Fam102b	family with sequence similarity 102, member B	protein FAM102B	0.299839	6.69128	4.71768	0.000307977	0.0743512	0.526135
23965	Tenm3	teneurin transmembrane protein 3	teneurin-3|odd Oz/ten-m homolog 3|protein Odd Oz/ten-m homolog 3|ten-3|tenascin-M3|teneurin-3 transcript variant A0B0|teneurin-3 transcript variant A0B1|teneurin-3 transcript variant A1B0|teneurin-3 transcript variant A1B1|teneurin-3 transcript variant A2B0|teneurin-3 transcript variant A2B1|teneurin-3 transcript variant A3B0|teneurin-3 transcript variant A3B1	0.307733	8.26899	4.71447	0.000309886	0.0743512	0.520479
20377	Sfrp1	secreted frizzled-related protein 1	secreted frizzled-related protein 1|secreted frizzled-related sequence protein 1	-0.333884	6.7648	-4.67081	0.000337017	0.0794903	0.443607
70638	Fam189a1	family with sequence similarity 189, member A1	protein FAM189A1	0.607791	3.60448	4.62754	0.000366327	0.0849635	0.367181
14284	Fosl2	fos-like antigen 2	fos-related antigen 2	0.369697	6.37903	4.57855	0.000402705	0.0899872	0.280361
240725	Sulf1	sulfatase 1	extracellular sulfatase Sulf-1|MSulf-1	1.02959	2.04322	4.5742	0.000406108	0.0899872	0.272642
242202	Pde5a	phosphodiesterase 5A, cGMP-specific	cGMP-specific 3',5'-cyclic phosphodiesterase|cGMP-binding cGMP-specific phosphodiesterase	-0.489087	4.62419	-4.57214	0.000407732	0.0899872	0.26898
432442	Akap7	A kinase (PRKA) anchor protein 7	A-kinase anchor protein 7|A-kinase anchor protein 18|A-kinase anchor protein 9 kDa|AKAP 9|AKAP-18|AKAP-7 isoform alpha|AKAP-7 isoform gamma|PRKA7 isoform alpha|PRKA7 isoform gamma|akap7|protein kinase A anchoring protein 7|protein kinase A-anchoring protein 7 isoform alpha|protein kinase A-anchoring protein 7 isoform gamma	0.495656	4.31466	4.55479	0.000421672	0.0899872	0.238137
77771	Csrnp3	cysteine-serine-rich nuclear protein 3	cysteine/serine-rich nuclear protein 3|TGF-beta induced apoptosis protein 2	0.272739	8.31206	4.55027	0.000425379	0.0899872	0.230104
14706	Gng4	guanine nucleotide binding protein (G protein), gamma 4	guanine nucleotide-binding protein G(I)/G(S)/G(O) subunit gamma-4	0.59159	3.7993	4.54857	0.000426786	0.0899872	0.227075
12549	Arhgap31	Rho GTPase activating protein 31	rho GTPase-activating protein 31|CDC42 GTPase-activating protein	0.901475	2.62361	4.53507	0.000438101	0.0907896	0.203061
18008	Nes	nestin	nestin|intermediate filament protein|intermediate filament-associated protein RC2	-0.287788	6.61309	-4.5286	0.00044364	0.0907896	0.19153
229706	Slc6a17	solute carrier family 6 (neurotransmitter transporter), member 17	sodium-dependent neutral amino acid transporter SLC6A17|orphan sodium- and chloride-dependent neurotransmitter transporter NTT4	0.270373	7.57054	4.50522	0.000464245	0.092472	0.149854
12064	Bdnf	brain derived neurotrophic factor	brain-derived neurotrophic factor	0.879437	2.92032	4.50334	0.000465947	0.092472	0.146494
15165	Hcn1	hyperpolarization-activated, cyclic nucleotide-gated K+ 1	potassium/sodium hyperpolarization-activated cyclic nucleotide-gated channel 1|BCNG-1|HAC-2|brain cyclic nucleotide-gated channel 1|hyperpolarization-activated cation channel 2	0.503717	4.58963	4.47918	0.000488354	0.092472	0.103366
17159	Man2b1	mannosidase 2, alpha B1	lysosomal alpha-mannosidase|lysosomal acid alpha-mannosidase|mannosidase alpha class 2B member 1|mannosidase alpha-B	-0.446296	4.54299	-4.47457	0.000492755	0.092472	0.0951259
70357	Kcnip1	Kv channel-interacting protein 1	Kv channel-interacting protein 1|A-type potassium channel modulatory protein 1|A-type potassium channel modulatory protein 1.2|potassium channel-interacting protein 1	-0.551633	4.2616	-4.47026	0.000496906	0.092472	0.0874218
16526	Kcnk2	potassium channel, subfamily K, member 2	potassium channel subfamily K member 2|TREK-1 K(+) channel subunit|outward rectifying potassium channel protein TREK-1|two pore potassium channel TPKC1	-0.309003	6.04717	-4.47009	0.000497068	0.092472	0.0871209
241919	Slc7a14	solute carrier family 7 (cationic amino acid transporter, y+ system), member 14	probable cationic amino acid transporter|solute carrier family 7, member 14	0.405328	5.03832	4.46875	0.000498376	0.092472	0.0847079
81535	Sgpp1	sphingosine-1-phosphate phosphatase 1	sphingosine-1-phosphate phosphatase 1|SPPase1|sphingosine-1-phosphatase 1	0.421713	5.26199	4.4605	0.000506447	0.0927331	0.0699518
17387	Mmp14	matrix metallopeptidase 14 (membrane-inserted)	matrix metalloproteinase-14|Membrane type 1-MMP|matrix metalloproteinase 14 (membrane-inserted)|membrane-type-1 matrix metalloproteinase|type 1 matrix metalloprotease 14	-0.307832	6.12216	-4.41772	0.000550502	0.098787	-0.00668404
12291	Cacna1g	calcium channel, voltage-dependent, T type, alpha 1G subunit	voltage-dependent T-type calcium channel subunit alpha-1G	-0.377572	5.09467	-4.41475	0.000553707	0.098787	-0.0120188
68312	Gstm7	glutathione S-transferase, mu 7	glutathione S-transferase Mu 7|GST class-mu 7	-0.457057	4.59323	-4.37559	0.000597746	0.104581	-0.0823637
66676	Tmed7	transmembrane p24 trafficking protein 7	transmembrane emp24 domain-containing protein 7|transmembrane emp24 protein transport domain containing 7	0.458711	7.05173	4.52718	0.00064016	0.104581	-0.0899484
12531	Cdc25b	cell division cycle 25B	M-phase inducer phosphatase 2|dual specificity phosphatase Cdc25B	-0.373995	5.10563	-4.36928	0.000605172	0.104581	-0.0937156
19126	Prom1	prominin 1	prominin-1|antigen AC133 homolog|prominin-like 1|prominin-like protein 1	-0.450859	4.64904	-4.36172	0.000614195	0.104581	-0.107323
24066	Spry4	sprouty RTK signaling antagonist 4	protein sprouty homolog 4	0.776778	2.65845	4.3504	0.000627955	0.104581	-0.127695
235380	Dmxl2	Dmx-like 2	dmX-like protein 2|rabconnectin-3	0.312188	7.90248	4.34834	0.000630497	0.104581	-0.131412
12388	Ctnnd1	catenin (cadherin associated protein), delta 1	catenin delta-1|CAS|cadherin-associated Src substrate|catenin src|p120 catenin|p120(cas)|p120(ctn)	0.242185	8.23564	4.32977	0.000653867	0.104581	-0.164883
20418	Shc3	src homology 2 domain-containing transforming protein C3	SHC-transforming protein 3|SH2 domain protein C3|SHC-transforming protein C|neuronal Shc	0.395921	5.00363	4.31198	0.000677088	0.104581	-0.196981
241494	Zfp385b	zinc finger protein 385B	zinc finger protein 385B|zinc finger protein 533	0.556957	3.83516	4.3002	0.000692923	0.104581	-0.218248
14455	Gas5	growth arrest specific 5	-	-0.266539	6.83777	-4.29922	0.000694264	0.104581	-0.220027
19268	Ptprf	protein tyrosine phosphatase, receptor type, F	receptor-type tyrosine-protein phosphatase F|leukocyte antigen-related (LAR) PTP receptor|leukocyte common antigen related	0.237463	8.07522	4.29478	0.000700347	0.104581	-0.228052
22062	Trp73	transformation related protein 73	tumor protein p73	0.813124	2.9412	4.29359	0.000701984	0.104581	-0.2302
76306	Slc18b1	solute carrier family 18, subfamily B, member 1	MFS-type transporter SLC18B1|MFS-type transporter C6orf192 homolog|solute carrier family 18 member B1	-0.550975	4.06617	-4.29122	0.00070525	0.104581	-0.23447
672511	Rnf213	ring finger protein 213	E3 ubiquitin-protein ligase RNF213|RING-type E3 ubiquitin transferase RNF213	0.920203	5.24663	5.00258	0.000893895	0.11371	-0.238305
24064	Spry2	sprouty RTK signaling antagonist 2	protein sprouty homolog 2|sprouty homolog 2|spry-2	0.42283	4.80664	4.28843	0.000709126	0.104581	-0.239514
105689	Mycbp2	MYC binding protein 2, E3 ubiquitin protein ligase	E3 ubiquitin-protein ligase MYCBP2|MYC binding protein 2|Myc-binding protein 2|RING-type E3 ubiquitin transferase MYCBP2|mycbp2|pam, highwire, rpm 1|pam/highwire/rpm-1 protein|probable E3 ubiquitin-protein ligase MYCBP2|protein Magellan|protein associated with Myc	0.248904	8.43222	4.28133	0.000719102	0.104581	-0.252367
319613	Sybu	syntabulin (syntaxin-interacting)	syntabulin|Golgi-localized syntaphilin-related protein|Golsyn/Syntabulin|syntaxin-1-binding protein	0.255695	7.10161	4.2757	0.000727094	0.104581	-0.262537
244682	Cntn5	contactin 5	contactin-5|neural recognition molecule NB-2	0.813208	2.48963	4.27318	0.000730709	0.104581	-0.2671
54725	Cadm1	cell adhesion molecule 1	cell adhesion molecule 1|NECL-2|TSLC-1|cadm1|cell adhesion molecule 1 transcript variant 8abc|immunoglobulin superfamily member 4|immunoglobulin superfamily member 4A|immunosuperfamily protein Bl2|nectin-like 2|nectin-like protein 2|spermatogenic immunoglobulin superfamily|synaptic cell adhesion molecule|tumor suppressor in lung cancer 1	0.276481	7.25563	4.27272	0.000731372	0.104581	-0.267935
232664	Ccdc136	coiled-coil domain containing 136	coiled-coil domain-containing protein 136|taraco	-0.308546	5.9073	-4.26872	0.000737139	0.104581	-0.275162
17130	Smad6	SMAD family member 6	mothers against decapentaplegic homolog 6|MAD homolog 6|Smad 6|mad homolog 7|mothers against DPP homolog 6	-1.26559	0.951584	-4.26463	0.000743102	0.104581	-0.282576
241520	Fam171b	family with sequence similarity 171, member B	protein FAM171B	0.239946	7.43903	4.26401	0.000743998	0.104581	-0.283686
68121	Cep70	centrosomal protein 70	centrosomal protein of 70 kDa|p10-binding protein	-0.353584	5.70699	-4.25745	0.000753666	0.10488	-0.295566
12564	Cdh8	cadherin 8	cadherin-8	0.260637	6.83696	4.251	0.000763296	0.105169	-0.307251
18003	Nedd9	neural precursor cell expressed, developmentally down-regulated gene 9	enhancer of filamentation 1|CRK-associated substrate-related protein|Crk-associated substrate lymphocyte-specific protein	-0.408946	4.86809	-4.23356	0.000789954	0.10744	-0.338846
11418	Asic2	acid-sensing (proton-gated) ion channel 2	acid-sensing ion channel 2|amiloride-sensitive brain sodium channel|amiloride-sensitive cation channel 1, neuronal (degenerin)|brain sodium channel 1|degenerin	0.434143	4.41724	4.23019	0.000795221	0.10744	-0.344963
319582	Trmt9b	tRNA methyltransferase 9B	probable tRNA methyltransferase 9B|probable tRNA methyltransferase 9-like protein	0.574937	3.92484	4.21825	0.000814159	0.108772	-0.366628
17754	Map1a	microtubule-associated protein 1 A	microtubule-associated protein 1A|MAP-1A|modifier of tubby hearing 1|short MAP1A|short microtubule-associated protein 1A	0.258456	6.72731	4.21418	0.000820714	0.108772	-0.374009
433022	Plcxd2	phosphatidylinositol-specific phospholipase C, X domain containing 2	PI-PLC X domain-containing protein 2	-0.268693	6.7752	-4.20637	0.000833446	0.109417	-0.388181
433256	Acsl5	acyl-CoA synthetase long-chain family member 5	long-chain-fatty-acid--CoA ligase 5|LACS 5|fatty acid Coenzyme A ligase, long chain 5|long-chain acyl-CoA synthetase 5	-0.43469	4.4319	-4.18372	0.000871528	0.113347	-0.429315
20502	Slc16a2	solute carrier family 16 (monocarboxylic acid transporters), member 2	monocarboxylate transporter 8|MCT 8|Monocarboxylate transporter 8 (MCT 8) (X-linked PEST-containing transporter)|X-linked PEST-containing transporter|solute carrier family 16 member 2	0.249267	7.2538	4.17	0.000895477	0.11371	-0.454276
268595	D430019H16Rik	RIKEN cDNA D430019H16 gene	uncharacterized protein C14orf132 homolog	-0.218886	9.01892	-4.16811	0.000898828	0.11371	-0.457716
230103	Npr2	natriuretic peptide receptor 2	atrial natriuretic peptide receptor 2|ANP-B|ANPR-B|NPR-B|Nppb receptor|atrial natriuretic peptide receptor type B|guanylate cyclase B|guanylyl cyclase-B|natriuretic peptide receptor B type	-0.302875	5.79086	-4.14574	0.000939445	0.117778	-0.498417
20254	Scg2	secretogranin II	secretogranin-2|chromogranin-C	0.632142	4.56732	4.19966	0.00102399	0.124999	-0.543723
54524	Syt6	synaptotagmin VI	synaptotagmin-6	-0.690989	3.00857	-4.11482	0.000998718	0.124091	-0.554767
219257	Pcdh20	protocadherin 20	protocadherin-20|protocadherin 13	0.370591	4.94868	4.10878	0.00101072	0.12447	-0.565768
68337	Crip2	cysteine rich protein 2	cysteine-rich protein 2|CRP-2|LIM only protein HLP|heart LIM protein	0.285066	7.17902	4.09645	0.00103571	0.12533	-0.588271
232333	Slc6a1	solute carrier family 6 (neurotransmitter transporter, GABA), member 1	sodium- and chloride-dependent GABA transporter 1|gamma-aminobutyric acid (GABA-A) transporter 1|solute carrier family 6 member 1	0.271133	6.25145	4.08338	0.00106288	0.1259	-0.612125
54392	Ncapg	non-SMC condensin I complex, subunit G	condensin complex subunit 3|chromosome condensation protein G|on-SMC condensin I complex, subunit G	-0.489934	3.89975	-4.0796	0.00107089	0.1259	-0.61904
69550	Bst2	bone marrow stromal cell antigen 2	bone marrow stromal antigen 2|DAMP-1 protein homolog|HM1.24 antigen|tetherin	0.806594	2.98013	4.07114	0.00108901	0.1259	-0.634496
52666	Arhgef25	Rho guanine nucleotide exchange factor (GEF) 25	rho guanine nucleotide exchange factor 25|guanine nucleotide exchange factor GEFT|p63RhoGEF|rac/Cdc42/Rho exchange factor GEFT|rhoA/Rac/Cdc42 guanine nucleotide exchange factor GEFT	-0.248765	6.89901	-4.06829	0.00109516	0.1259	-0.639687
66514	Asrgl1	asparaginase like 1	isoaspartyl peptidase/L-asparaginase|L-asparaginase|L-asparagine amidohydrolase|asparaginase-like protein 1|beta-aspartyl-peptidase|isoaspartyl dipeptidase	-0.432576	4.56119	-4.06733	0.00109726	0.1259	-0.641447
227059	Slc39a10	solute carrier family 39 (zinc transporter), member 10	zinc transporter ZIP10|ZIP-10|solute carrier family 39 member 10|zrt- and Irt-like protein 10	0.252471	7.63249	4.0657	0.00110082	0.1259	-0.644432
76574	Mfsd2a	major facilitator superfamily domain containing 2A	sodium-dependent lysophosphatidylcholine symporter 1|major facilitator superfamily domain containing 2|major facilitator superfamily domain-containing protein 2A|sodium-dependent LPC symporter 1	-0.418896	4.37882	-4.06435	0.00110376	0.1259	-0.646887
277360	Prex1	phosphatidylinositol-3,4,5-trisphosphate-dependent Rac exchange factor 1	phosphatidylinositol 3,4,5-trisphosphate-dependent Rac exchanger 1 protein|SET domain containing 6|ptdIns(3,4,5)-dependent Rac exchanger 1	-0.266618	6.79836	-4.04765	0.00114095	0.129085	-0.677424
20356	Sema5a	sema domain, seven thrombospondin repeats (type 1 and type 1-like), transmembrane domain (TM) and short cytoplasmic domain, (semaphorin) 5A	semaphorin-5A|M-Sema D|sema F|semaphorin F	-0.291777	5.88119	-4.04219	0.00115339	0.12944	-0.687412
17720	ND4L	NADH dehydrogenase 4L, mitochondrial	-	-1.3117	2.36045	-4.13168	0.00120801	0.131284	-0.6891
67972	Atp2b1	ATPase, Ca++ transporting, plasma membrane 1	plasma membrane calcium-transporting ATPase 1|plasma membrane calcium ATPase|plasma membrane calcium pump	0.280724	8.40448	4.03804	0.00116293	0.129467	-0.695002
21338	Tacr3	tachykinin receptor 3	neuromedin-K receptor|NK-3 receptor|Nk3 receptor|neurokinin 3 receptor|neurokinin B receptor|neuromedin K receptor	0.84936	2.53788	4.02381	0.00119628	0.131284	-0.721053
319468	Ppm1h	protein phosphatase 1H (PP2C domain containing)	protein phosphatase 1H	0.451442	4.13454	4.01185	0.00122505	0.131284	-0.742952
58998	Nectin3	nectin cell adhesion molecule 3	nectin-3|poliovirus receptor-related 3|poliovirus receptor-related protein 3	0.327528	5.98195	4.00921	0.00123148	0.131284	-0.747773
319924	Apba1	amyloid beta (A4) precursor protein binding, family A, member 1	amyloid-beta A4 precursor protein-binding family A member 1|amyloid beta A4 precursor protein-binding family A member 1|UROP11-110|adapter protein X11alpha|mint-1|neuron-specific X11 protein|neuronal Munc18-1-interacting protein 1	0.280897	6.96817	4.00473	0.0012425	0.131284	-0.755984
102103	Mtus1	mitochondrial tumor suppressor 1	microtubule-associated tumor suppressor 1 homolog|AT2 receptor-binding protein|AT2 receptor-interacting protein 1|angiotensin II AT2 receptor-interacting protein 1|angiotensin-II type 2 receptor-interacting protein|coiled-coiled tumor suppressor gene 1 protein|coiled-coiled tumor supressor gene 1|mitochondrial tumor suppressor 1 homolog	-0.286961	6.45103	-4.00463	0.00124274	0.131284	-0.756163
26875	Pclo	piccolo (presynaptic cytomatrix protein)	protein piccolo|aczonin|brain-derived HLMN protein|multidomain presynaptic cytomatrix protein	0.289041	6.86993	4.00198	0.00124931	0.131284	-0.761018
381290	Atp2b4	ATPase, Ca++ transporting, plasma membrane 4	plasma membrane calcium-transporting ATPase 4	-0.256424	6.74024	-3.99981	0.00125472	0.131284	-0.765005
18190	Nrxn2	neurexin II	neurexin-2|neurexin II alpha|neurexin II beta|neurexin-2-alpha|neurexin-2-beta	0.208743	8.3169	3.98803	0.00128446	0.133393	-0.786593
13507	Dsc3	desmocollin 3	desmocollin-3	1.3492	1.33814	3.98147	0.00130133	0.133778	-0.798614
269295	Rtn4rl2	reticulon 4 receptor-like 2	reticulon-4 receptor-like 2|nogo receptor-like 3|nogo-66 receptor homolog 1|nogo-66 receptor-related protein 2|rtn4rl2	0.305387	5.70303	3.97913	0.0013074	0.133778	-0.802903
18231	Nxph1	neurexophilin 1	neurexophilin-1	0.46308	4.14886	3.95427	0.00137374	0.138175	-0.848513
12326	Camk4	calcium/calmodulin-dependent protein kinase IV	calcium/calmodulin-dependent protein kinase type IV|CAM kinase-GR|Ca2+/calmodulin-dependent protein kinase type IV/Gr|caMK IV	0.276416	7.49393	3.95163	0.00138098	0.138175	-0.853361
75731	Idnk	idnK gluconokinase homolog (E. coli)	probable gluconokinase|gluconate kinase	-0.543085	3.82284	-3.9514	0.00138161	0.138175	-0.853782
24014	Rnasel	ribonuclease L (2', 5'-oligoisoadenylate synthetase-dependent)	2-5A-dependent ribonuclease|2-5A-dependent RNAase|2-5A-dependent RNase|RNase L|ribonuclease 4	-0.307915	5.88368	-3.94833	0.00139009	0.138175	-0.859417
381694	B3glct	beta-3-glucosyltransferase	beta-1,3-glucosyltransferase|beta 1,3-galactosyltransferase-like|beta-3-glycosyltransferase-like	-0.402664	4.79608	-3.93451	0.00142891	0.138969	-0.884804
11735	Ank3	ankyrin 3, epithelial	ankyrin-3|brain-specific ankyrin-G	0.212864	8.46879	3.9223	0.00146412	0.138969	-0.907235
268755	Mir124a-1hg	Mir124-1 host gene (non-protein coding)	-	-0.285441	7.464	-3.92106	0.00146774	0.138969	-0.909511
241589	D430041D05Rik	RIKEN cDNA D430041D05 gene	UPF0606 protein KIAA1549L homolog	0.229843	8.32065	3.91902	0.0014737	0.138969	-0.91325
14394	Gabra1	gamma-aminobutyric acid (GABA) A receptor, subunit alpha 1	gamma-aminobutyric acid receptor subunit alpha-1|GABA(A) receptor subunit alpha-1|GABAA alpha 1|GABAAR alpha1	0.589487	3.57088	3.91512	0.00148521	0.138969	-0.920419
13447	Doc2b	double C2, beta	double C2-like domain-containing protein beta|doc2-beta|double C2 protein beta	0.517564	3.73614	3.91508	0.00148534	0.138969	-0.920498
77015	Mpped2	metallophosphoesterase domain containing 2	metallophosphoesterase MPPED2|metallophosphoesterase domain-containing protein 2	-0.236901	6.83375	-3.91435	0.00148749	0.138969	-0.921831
75646	Rai14	retinoic acid induced 14	ankycorbin|NORPEG-like protein|ankyrin repeat and coiled-coil structure-containing protein|novel retinal pigment epithelial cell protein|p125|retinoic acid-induced protein 14	-0.385955	5.90976	-3.91124	0.00149674	0.138969	-0.927545
244867	Arhgap20	Rho GTPase activating protein 20	rho GTPase-activating protein 20|RA and RhoGAP domain-containing protein|rho-type GTPase-activating protein 20	0.336166	6.17596	3.91114	0.00149706	0.138969	-0.927743
330166	Miat	myocardial infarction associated transcript (non-protein coding)	retinal noncoding RNA 2	-0.255198	9.05967	-3.91037	0.00149935	0.138969	-0.929152
208076	Pknox2	Pbx/knotted 1 homeobox 2	homeobox protein PKNOX2|PBX/knotted homeobox 2|homeobox protein PREP-2|homeodomain containing transcription factor PREP2	0.36319	5.53229	3.90458	0.00151677	0.138969	-0.939795
18216	Ntsr1	neurotensin receptor 1	neurotensin receptor type 1|NT-R-1	0.293895	5.86041	3.9042	0.00151791	0.138969	-0.940487
12290	Cacna1e	calcium channel, voltage-dependent, R type, alpha 1E subunit	voltage-dependent R-type calcium channel subunit alpha-1E|brain calcium channel II|calcium channel, L type, alpha-1 polypeptide|calcium channel, voltage-dependent, L type, alpha 1E subunit|voltage-gated calcium channel subunit alpha Cav2.3	0.344997	6.48128	3.89561	0.00154417	0.139604	-0.956296
217578	Baz1a	bromodomain adjacent to zinc finger domain 1A	bromodomain adjacent to zinc finger domain protein 1A|gene trap locus 5	-0.408573	4.63297	-3.89379	0.00154977	0.139604	-0.959634
12217	Bsn	bassoon	protein bassoon|presynaptic cytomatrix protein	0.257322	7.30432	3.88951	0.00156306	0.139604	-0.967501
17311	Kitl	kit ligand	kit ligand|C-kit ligand|Steel factor|cloud gray|grizzle-belly|hematopoietic growth factor KL|mast cell growth factor|stem cell factor	0.377689	6.95655	3.95572	0.00162121	0.140416	-0.967717
228598	Ebf4	early B cell factor 4	transcription factor COE4|EBF-4|OE-4|Olf-1/EBF-like 4|early B-cell factor 3	-0.512999	3.62924	-3.8889	0.00156498	0.139604	-0.968634
58807	Slco1c1	solute carrier organic anion transporter family, member 1c1	solute carrier organic anion transporter family member 1C1|organic anion transporter 2|organic anion transporter F|organic anion-transporting polypeptide 14|solute carrier family 21 (organic anion transporter), member 14|thyroxine transporter	-0.418646	4.59144	-3.87495	0.00160916	0.140416	-0.994292
22288	Utrn	utrophin	utrophin|G-utrophin|utrophin short isoform, Up109	0.542464	3.40578	3.87229	0.00161774	0.140416	-0.99919
243931	Tshz3	teashirt zinc finger family member 3	teashirt homolog 3|teashirt 3|zinc finger protein 537	0.29168	5.78577	3.87207	0.00161846	0.140416	-0.999602
244281	Myo16	myosin XVI	unconventional myosin-XVI|neuronal tyrosine phosphorylated adaptor for phosphoinositide 3-kinase adaptor 3|neuronal tyrosine-phosphorylated phosphoinositide-3-kinase adapter 3|unconventional myosin-16	0.27569	6.28414	3.8686	0.00162972	0.140416	-1.00599
20616	Snap91	synaptosomal-associated protein 91	clathrin coat assembly protein AP180|91 kDa synaptosomal-associated protein|clathrin coat-associated protein AP180|phosphoprotein F1-20|synaptosomal-associated protein, 91 kDa	0.216779	8.03616	3.86709	0.00163462	0.140416	-1.00876
66881	Pcyox1	prenylcysteine oxidase 1	prenylcysteine oxidase|prenylcysteine lyase	-0.22494	7.20804	-3.84573	0.00170588	0.14386	-1.04808
109676	Ank2	ankyrin 2, brain	ankyrin-2|ankyrin-B	0.230157	8.44307	3.83802	0.00173236	0.14386	-1.06228
20606	Sstr2	somatostatin receptor 2	somatostatin receptor type 2	-0.369169	5.06623	-3.83786	0.00173293	0.14386	-1.06258
26934	Racgap1	Rac GTPase-activating protein 1	rac GTPase-activating protein 1|male germ cell RacGap|racgap1	-0.295425	5.9341	-3.8373	0.00173487	0.14386	-1.06361
15200	Hbegf	heparin-binding EGF-like growth factor	proheparin-binding EGF-like growth factor|diphtheria toxin receptor|heparin binding epidermal growth factor-like growth factor	0.493683	3.68893	3.83408	0.00174609	0.14386	-1.06956
12669	Chrm1	cholinergic receptor, muscarinic 1, CNS	muscarinic acetylcholine receptor M1|AChR M1|m1 muscarinic acetylcholine receptor protein	-0.713403	2.45565	-3.83296	0.00175001	0.14386	-1.07162
217166	Nr1d1	nuclear receptor subfamily 1, group D, member 1	nuclear receptor subfamily 1 group D member 1|EAR-1|REV-ERBalpha|Rev-ErbA-alpha protein|V-erbA-related protein 1|nuclear receptor protein|orphan nuclear receptor|rev-erb alpha|rev-erbA alpha	0.244372	6.78091	3.83145	0.00175528	0.14386	-1.07439
320492	A830018L16Rik	RIKEN cDNA A830018L16 gene	uncharacterized protein C8orf34 homolog	0.577533	3.33568	3.83042	0.00175889	0.14386	-1.07629
57340	Jph3	junctophilin 3	junctophilin-3|junctophilin type 3	0.261398	6.59389	3.82791	0.00176776	0.14386	-1.08092
329154	Ankrd44	ankyrin repeat domain 44	serine/threonine-protein phosphatase 6 regulatory ankyrin repeat subunit B|ankyrin repeat domain-containing protein 44|serine/threonine-protein phosphatase 6 regulatory subunit ARS-B	0.299928	5.6955	3.82447	0.00177996	0.14395	-1.08726
19726	Rfx3	regulatory factor X, 3 (influences HLA class II expression)	transcription factor RFX3|regulatory factor X 3	0.260758	6.79866	3.82178	0.00178955	0.14395	-1.09221
105653	Phyhip	phytanoyl-CoA hydroxylase interacting protein	phytanoyl-CoA hydroxylase-interacting protein|PAHXAP1|lupus nephritis-associated peptide 1 interacting protein|phytanoyl-CoA hydroxylase-associated protein 1	0.579712	3.21596	3.81844	0.00180156	0.144083	-1.09838
75769	Plppr5	phospholipid phosphatase related 5	phospholipid phosphatase-related protein type 5|lipid phosphate phosphatase-related protein type 5|phosphatidic acid phosphatase type 2d|plasticity-related gene 5 protein	0.502561	5.61764	3.92113	0.00191516	0.14889	-1.10067
630579	Zfp808	zinc finger protein 808	zinc finger protein 80	-0.931706	1.74021	-3.81319	0.00182057	0.144281	-1.10805
67405	Nts	neurotensin	neurotensin/neuromedin N|neuromedin N	0.710634	3.58061	3.81143	0.00182697	0.144281	-1.11128
68738	Acss1	acyl-CoA synthetase short-chain family member 1	acetyl-coenzyme A synthetase 2-like, mitochondrial|acetate--CoA ligase 2|acetyl-CoA synthetase 2	-0.581834	3.26718	-3.8092	0.00183514	0.144281	-1.1154
66343	Tmem177	transmembrane protein 177	transmembrane protein 177	-0.458181	4.12255	-3.79978	0.00187005	0.1462	-1.13276
338365	Slc41a2	solute carrier family 41, member 2	solute carrier family 41 member 2	0.485279	3.68189	3.77717	0.00195663	0.151269	-1.17447
15460	Hr	lysine demethylase and nuclear receptor corepressor	lysine-specific demethylase hairless|hairless|protein hairless	-0.281972	5.65546	-3.76939	0.00198735	0.152795	-1.18883
26414	Mapk10	mitogen-activated protein kinase 10	mitogen-activated protein kinase 10|JNK3 beta1 protein kinase|JNK3 beta2 protein kinase|MAP kinase 10|MAP kinase p49 3F12|SAPK/Erk/kinase 2|c-Jun N-terminal kinase 3|stress-activated protein kinase JNK3	0.211158	7.61148	3.76519	0.00200414	0.15324	-1.19658
15114	Hap1	huntingtin-associated protein 1	huntingtin-associated protein 1	-0.391916	4.33111	-3.74849	0.0020723	0.15684	-1.2274
243616	Slc6a11	solute carrier family 6 (neurotransmitter transporter, GABA), member 11	sodium- and chloride-dependent GABA transporter 3|GAT-3|GAT-4|gamma-aminobutyric acid (GABA-A) transporter 4|sodium- and chloride-dependent GABA transporter 4|solute carrier family 6 member 11	0.31438	5.36501	3.74814	0.00207377	0.15684	-1.22805
18187	Nrp2	neuropilin 2	neuropilin-2|vascular endothelial cell growth factor 165 receptor 2	0.250372	7.18901	3.73909	0.0021117	0.158845	-1.24475
74513	Neto2	neuropilin (NRP) and tolloid (TLL)-like 2	neuropilin and tolloid-like protein 2|brain-specific transmembrane protein containing 2 CUB and 1 LDL-receptor class A domains protein 2	0.230514	7.56854	3.7276	0.00216089	0.161091	-1.26597
399609	C130046K22Rik	RIKEN cDNA C130046K22 gene	-	-1.00674	1.79911	-3.72454	0.0021742	0.161091	-1.27163
65079	Rtn4r	reticulon 4 receptor	reticulon-4 receptor|nogo66 receptor-1	0.295621	5.4464	3.72108	0.00218935	0.161091	-1.27802
225872	Npas4	neuronal PAS domain protein 4	neuronal PAS domain-containing protein 4|HLH-PAS transcription factor NXF|bHLH-PAS type transcription factor NXF|limbic-enhanced PAS protein|neuronal PAS4	0.964246	2.05912	3.71617	0.00221101	0.161091	-1.28709
18991	Pou3f1	POU domain, class 3, transcription factor 1	POU domain, class 3, transcription factor 1|POU domain transcription factor SCIP|octamer binding factor oct6|octamer-binding protein 6|octamer-binding transcription factor 6	0.218784	7.22889	3.71607	0.00221146	0.161091	-1.28728
52065	Mfhas1	malignant fibrous histiocytoma amplified sequence 1	malignant fibrous histiocytoma-amplified sequence 1 homolog	0.27361	5.93587	3.70819	0.00224664	0.161091	-1.30182
225049	Ttc7	tetratricopeptide repeat domain 7	tetratricopeptide repeat protein 7A|TPR repeat protein 7A	-0.955876	1.49519	-3.70483	0.00226187	0.161091	-1.30804
17388	Mmp15	matrix metallopeptidase 15	matrix metalloproteinase-15|Membrane type 2-MMP|membrane-type-2 matrix metalloproteinase	-0.274837	6.02542	-3.70321	0.00226921	0.161091	-1.31103
26874	Abcd2	ATP-binding cassette, sub-family D (ALD), member 2	ATP-binding cassette sub-family D member 2|adrenoleukodystrophy related|adrenoleukodystrophy-related protein	-0.306333	5.2385	-3.7017	0.00227611	0.161091	-1.31383
71361	Aifm2	apoptosis-inducing factor, mitochondrion-associated 2	apoptosis-inducing factor 2|apoptosis-inducing factor (AIF)-like mitochondrion-associated inducer of death|apoptosis-inducing factor homologous mitochondrion-associated inducer of death|apoptosis-inducing factor-like mitchondrion-associated inducer of death|apoptosis-inducing factor-like mitochondrion-associated inducer of death	-1.35349	0.427609	-3.70079	0.00228025	0.161091	-1.3155
18155	Pnoc	prepronociceptin	prepronociceptin|neuropeptide nociceptin 1|orphanin FQ|proorphanin	1.13867	1.15192	3.69934	0.00228688	0.161091	-1.31817
11409	Acads	acyl-Coenzyme A dehydrogenase, short chain	short-chain specific acyl-CoA dehydrogenase, mitochondrial|butyryl-CoA dehydrogenase	-0.656659	2.65822	-3.69847	0.00229087	0.161091	-1.31978
268396	Sh3pxd2b	SH3 and PX domains 2B	SH3 and PX domain-containing protein 2B|factor for adipocyte differentiation 49|tyrosine kinase substrate with four SH3 domains	-0.223968	7.07198	-3.69485	0.00230758	0.161091	-1.32648
50787	Hs6st3	heparan sulfate 6-O-sulfotransferase 3	heparan-sulfate 6-O-sulfotransferase 3	0.386785	4.40179	3.69439	0.00230972	0.161091	-1.32733
26399	Map2k6	mitogen-activated protein kinase kinase 6	dual specificity mitogen-activated protein kinase kinase 6|MAP kinase kinase 6|MAPK/ERK kinase 6|protein kinase, mitogen activated, kinase 6	-0.294254	5.57201	-3.69321	0.00231519	0.161091	-1.32951
60596	Gucy1a1	guanylate cyclase 1, soluble, alpha 1	guanylate cyclase soluble subunit alpha-1|guanylate cyclase soluble subunit alpha-3|guanylate cyclase 1, soluble, alpha 3|soluble guanylate cyclase large subunit	0.236786	8.21425	3.68291	0.00236352	0.162963	-1.34854
12552	Cdh11	cadherin 11	cadherin-11|OB-cadherin|osteoblast cadherin	0.277457	5.90291	3.68249	0.00236552	0.162963	-1.34932
67516	Kctd4	potassium channel tetramerisation domain containing 4	BTB/POZ domain-containing protein KCTD4	0.341862	5.15293	3.67883	0.00238295	0.163355	-1.35609
65963	Tmem176b	transmembrane protein 176B	transmembrane protein 176B	-0.560807	3.21745	-3.66463	0.00245181	0.167252	-1.38233
12323	Camk2b	calcium/calmodulin-dependent protein kinase II, beta	calcium/calmodulin-dependent protein kinase type II subunit beta|CaMK II|caM kinase II subunit beta|caMK-II subunit beta	0.191094	9.15426	3.64474	0.00255169	0.172442	-1.41911
383563	Gpr25	G protein-coupled receptor 25	probable G-protein coupled receptor 25	0.893472	1.88165	3.64455	0.00255268	0.172442	-1.41946
320343	Lypd6	LY6/PLAUR domain containing 6	ly6/PLAUR domain-containing protein 6	-0.307552	5.3192	-3.64141	0.00256884	0.17247	-1.42527
110033	Kif22	kinesin family member 22	kinesin-like protein KIF22|kinesin family member 22A	-0.400268	4.29259	-3.63966	0.00257788	0.17247	-1.42851
67731	Fbxo32	F-box protein 32	F-box only protein 32|atrogin 1|muscle atrophy F-box protein	-0.548818	3.42364	-3.62906	0.00263333	0.175337	-1.44811
109205	Sobp	sine oculis binding protein	sine oculis-binding protein homolog|jackson circler protein 1|sobp	0.207227	7.82581	3.61108	0.00273016	0.179965	-1.48137
381353	Ajm1	apical junction component 1	apical junction component 1 homolog|Uncharacterized protein C9orf172 homolog	-0.477294	3.98423	-3.60722	0.00275141	0.179965	-1.4885
214855	Arid5a	AT rich interactive domain 5A (MRF1-like)	AT-rich interactive domain-containing protein 5A|ARID domain-containing protein 5A|AT rich interactive domain 5A (Mrf1 like)|modulator recognition factor I	0.467841	3.72116	3.60658	0.00275499	0.179965	-1.4897
240690	St18	suppression of tumorigenicity 18	suppression of tumorigenicity 18 protein|neural zinc finger protein NZF-3	0.348359	5.05388	3.60585	0.00275901	0.179965	-1.49104
228852	Ppp1r16b	protein phosphatase 1, regulatory subunit 16B	protein phosphatase 1 regulatory inhibitor subunit 16B|CAAX box protein TIMAP|TGF-beta-inhibited membrane-associated protein|protein phosphatase 1, regulatory (inhibitor) subunit 16B|whn-dependent transcript 4	-0.289996	5.83615	-3.60432	0.00276749	0.179965	-1.49387
77531	Anks1b	ankyrin repeat and sterile alpha motif domain containing 1B	ankyrin repeat and sterile alpha motif domain-containing protein 1B|E2A-PBX1-associated protein|amyloid-beta protein intracellular domain-associated protein 1	0.255292	6.32833	3.60024	0.00279026	0.180601	-1.50142
14634	Gli3	GLI-Kruppel family member GLI3	transcriptional activator GLI3|GLI3 form of 190 kDa|GLI3 full length protein|anterior digit pattern deformity|brachyphalangy|extra toes|polydactyly Nagoya|zinc finger protein GLI3	-0.382386	4.67486	-3.59622	0.00281293	0.181226	-1.50887
67313	Inava	innate immunity activator	innate immunity activator protein|uncharacterized protein C1orf106 homolog	-0.575151	3.30257	-3.59031	0.00284653	0.182545	-1.5198
217258	Abca8a	ATP-binding cassette, sub-family A (ABC1), member 8a	ATP-binding cassette sub-family A member 8-A	1.46297	0.131215	3.58195	0.00289472	0.184784	-1.53525
239796	Mb21d2	Mab-21 domain containing 2	protein MB21D2|mab-21 domain-containing protein 2	0.294273	5.63751	3.57667	0.00292561	0.185903	-1.54502
105670	Rcbtb2	regulator of chromosome condensation (RCC1) and BTB (POZ) domain containing protein 2	RCC1 and BTB domain-containing protein 2|regulator of chromosome condensation and BTB domain-containing protein 2	-0.223515	6.63874	-3.57133	0.0029572	0.186864	-1.55491
104349	Zfp119a	zinc finger protein 119a	zinc finger protein 119a|KRAB zinc finger protein|zinc finger protein 119	-0.631795	3.04458	-3.56959	0.00296759	0.186864	-1.55814
76561	Snx7	sorting nexin 7	sorting nexin-7	0.44441	3.97378	3.56426	0.0029995	0.188023	-1.56799
234353	Psd3	pleckstrin and Sec7 domain containing 3	PH and SEC7 domain-containing protein 3|exchange factor for ADP-ribosylation factor guanine nucleotide factor 6|exchange factor for ADP-ribosylation factor guanine nucleotide factor 6 D|exchange factor for ARF6 D|guanine nucleotide exchange factor for ADP ribosylation factor 6|pleckstrin homology and SEC7 domain-containing protein 3	0.256905	6.86249	3.55534	0.0030538	0.189558	-1.5845
14924	Magi1	membrane associated guanylate kinase, WW and PDZ domain containing 1	membrane-associated guanylate kinase, WW and PDZ domain-containing protein 1|BAI1-associated protein 1|membrane-associated guanylate kinase inverted 1	-0.237587	6.57983	-3.55239	0.00307197	0.189558	-1.58996
13207	Ddx5	DEAD (Asp-Glu-Ala-Asp) box polypeptide 5	probable ATP-dependent RNA helicase DDX5|DEAD (aspartate-glutamate-alanine-aspartate) box polypeptide 5|DEAD box RNA helicase DEAD1|DEAD box protein 5|DEAD/H (Asp-Glu-Ala-Asp/His) box polypeptide 5|RNA helicase p68|mDEAD1	-0.177243	10.5487	-3.55198	0.00307448	0.189558	-1.59071
237542	Osbpl8	oxysterol binding protein-like 8	oxysterol-binding protein-related protein 8|OSBP-related protein 8	0.232344	7.69131	3.5507	0.00308242	0.189558	-1.59309
26429	Orc5	origin recognition complex, subunit 5	origin recognition complex subunit 5|origin recognition complex, subunit 5 homolog	0.328547	4.87329	3.54798	0.00309935	0.189558	-1.59813
11475	Acta2	actin, alpha 2, smooth muscle, aorta	actin, aortic smooth muscle|actin, alpha, vascular smooth muscle|alpha-actin-2	0.605862	3.07502	3.54696	0.00310572	0.189558	-1.60002
12211	Birc6	baculoviral IAP repeat-containing 6	baculoviral IAP repeat-containing protein 6|BIR repeat-containing ubiquitin-conjugating enzyme|RING-type E3 ubiquitin transferase BIRC6|apollon|baculovirus inhibitor of apoptosis repeat containing ubiquitin-conjugating enzyme|baculovirus inhibitor of apoptosis repeat containing ubiquitin-conjugating enzyme; accccbaculoviral IAP repeat-containing 6|ubiquitin-conjugating BIR domain enzyme apollon	0.227733	7.70776	3.54197	0.00313702	0.190632	-1.60925
13424	Dync1h1	dynein cytoplasmic 1 heavy chain 1	cytoplasmic dynein 1 heavy chain 1|cytoplasmic dynein heavy chain 1|dynein heavy chain, cytosolic|dynein heavy chain, retrograde transport|dynein, cytoplasmic, heavy chain 1|legs at odd angle|sprawling	0.184824	9.81139	3.53252	0.00319717	0.191939	-1.62673
244745	Dpy19l1	dpy-19-like 1 (C. elegans)	probable C-mannosyltransferase DPY19L1|dpy-19-like protein 1|protein dpy-19 homolog 1	-0.207829	7.72295	-3.53045	0.00321051	0.191939	-1.63056
14470	Rabac1	Rab acceptor 1 (prenylated)	prenylated Rab acceptor protein 1|GTP binding protein associated protein 1|PRA1 family protein 1	0.336996	5.42246	3.52956	0.00321631	0.191939	-1.63222
353237	Pcdhac2	protocadherin alpha subfamily C, 2	protocadherin alpha-C2|protocadherin alpha C2	0.3439	4.68716	3.52912	0.00321916	0.191939	-1.63304
77097	Tanc2	tetratricopeptide repeat, ankyrin repeat and coiled-coil containing 2	protein TANC2|tetratricopeptide repeat, ankyrin repeat and coiled-coil domain-containing protein 2	0.224052	7.77707	3.52627	0.00323766	0.191939	-1.63831
20320	Nptn	neuroplastin	neuroplastin|stromal cell derived factor receptor 1	0.207464	7.36918	3.5254	0.00324331	0.191939	-1.63991
100526469	Mir3064	microRNA 3064	microRNA mir-3064	-0.624934	2.6845	-3.5236	0.00325507	0.191939	-1.64324
22031	Traf3	TNF receptor-associated factor 3	TNF receptor-associated factor 3|CD40 receptor-associated factor 1|RING-type E3 ubiquitin transferase TRAF3	0.247928	6.29273	3.51703	0.00329836	0.193005	-1.6554
15353	Hmg20b	high mobility group 20B	SWI/SNF-related matrix-associated actin-dependent regulator of chromatin subfamily E member 1-related|BRCA2-associated factor 35|HMG box-containing protein 20B|SMARCE1-related protein|high mobility group 20 B|high mobility group protein 20 B|structural DNA-binding protein BRAF35	-0.38131	4.22216	-3.51417	0.00331739	0.193005	-1.66069
432572	Specc1	sperm antigen with calponin homology and coiled-coil domains 1	cytospin-B|spectrin domain with coiled-coils 1	-0.298245	5.21021	-3.5138	0.0033199	0.193005	-1.66139
332397	Nanos1	nanos C2HC-type zinc finger 1	nanos homolog 1|nanos 1	0.282934	5.37115	3.51016	0.00334429	0.193005	-1.66812
545207	E130008D07Rik	RIKEN cDNA E130008D07 gene	-	-0.625574	2.76966	-3.5081	0.00335818	0.193005	-1.67194
20266	Scn1b	sodium channel, voltage-gated, type I, beta	sodium channel subunit beta-1|sodium channel, voltage-gated, type I, beta polypeptide	0.562486	3.19282	3.5064	0.00336963	0.193005	-1.67507
232975	Atp1a3	ATPase, Na+/K+ transporting, alpha 3 polypeptide	sodium/potassium-transporting ATPase subunit alpha-3|Na(+)/K(+) ATPase alpha(III) subunit|Na(+)/K(+) ATPase alpha-3 subunit|sodium pump subunit alpha-3	0.18017	8.88633	3.50631	0.00337024	0.193005	-1.67524
60406	Sap30	sin3 associated polypeptide	histone deacetylase complex subunit SAP30|30 kDa Sin3-associated polypeptide|Sin3-associated protein|sap30|sin3 associated polypeptide, 30kD|sin3 corepressor complex subunit SAP30|sin3-associated polypeptide p30|sin3-associated polypeptide, 30 kDa	-0.366554	5.4727	-3.50193	0.0034001	0.193394	-1.68335
228942	Cbln4	cerebellin 4 precursor protein	cerebellin-4|cerebellin-like glycoprotein 1	0.833	1.86378	3.50124	0.00340483	0.193394	-1.68463
68190	Dubr	Dppa2 upstream binding RNA	developmental pluripotency-associated 2 upstream binding muscle lncRNA	0.467163	3.58061	3.49703	0.00343375	0.193871	-1.69241
319583	Lig4	ligase IV, DNA, ATP-dependent	DNA ligase 4|DNA ligase IV|polydeoxyribonucleotide synthase [ATP] 4	-0.322743	5.12756	-3.49491	0.00344842	0.193871	-1.69634
381338	Lonrf2	LON peptidase N-terminal domain and ring finger 2	LON peptidase N-terminal domain and RING finger protein 2	0.197945	7.68022	3.49096	0.00347596	0.193871	-1.70365
11465	Actg1	actin, gamma, cytoplasmic 1	actin, cytoplasmic 2|beta-actin FE-3|gamma-actin	0.198013	7.96508	3.49092	0.00347627	0.193871	-1.70373
16492	Kcna4	potassium voltage-gated channel, shaker-related subfamily, member 4	potassium voltage-gated channel subfamily A member 4|voltage-gated potassium channel subunit Kv1.4	0.714606	2.52667	3.48997	0.00348287	0.193871	-1.70548
77521	Mtus2	microtubule associated tumor suppressor candidate 2	microtubule-associated tumor suppressor candidate 2 homolog|cardiac zipper protein|microtubule plus-end tracking protein TIP150|tracking protein of 150 kDa	0.383055	4.29202	3.47821	0.00356629	0.196545	-1.72725
22770	Zhx1	zinc fingers and homeoboxes 1	zinc fingers and homeoboxes protein 1	-0.242082	6.36747	-3.47748	0.00357155	0.196545	-1.72861
66953	Cdca7	cell division cycle associated 7	cell division cycle-associated protein 7|c-Myc target JPO1	-0.373118	4.79644	-3.47595	0.00358257	0.196545	-1.73144
12841	Col9a3	collagen, type IX, alpha 3	collagen alpha-3(IX) chain|procollagen, type IX, alpha 3	-0.292921	5.29143	-3.47528	0.00358741	0.196545	-1.73268
18987	Pou2f2	POU domain, class 2, transcription factor 2	POU domain, class 2, transcription factor 2|lymphoid-restricted immunoglobulin octamer-binding protein NF-A2|octamer-binding protein 2|octamer-binding transcription factor 2	0.489143	3.55712	3.47158	0.00361419	0.197236	-1.73952
320865	Cdh18	cadherin 18	cadherin-18|GFAP-apoE4 line1|Tg(GFAP-APOE*4)1Hol|Tg(GFAP-APOE4)1Hol	1.42575	0.465484	3.46945	0.00362973	0.19731	-1.74347
73010	Gpr22	G protein-coupled receptor 22	G-protein coupled receptor 22|probable G-protein coupled receptor 22	0.484102	3.70788	3.46736	0.00364502	0.19737	-1.74733
269643	Ppp2r2c	protein phosphatase 2, regulatory subunit B, gamma	serine/threonine-protein phosphatase 2A 55 kDa regulatory subunit B gamma isoform|PP2A subunit B isoform B55-gamma|PP2A subunit B isoform PR55-gamma|PP2A subunit B isoform R2-gamma|PP2A subunit B isoform gamma|protein phosphatase 2 (formerly 2A), regulatory subunit B (PR 52), gamma isoform	0.213754	6.80526	3.46187	0.0036855	0.198553	-1.75749
14403	Gabrd	gamma-aminobutyric acid (GABA) A receptor, subunit delta	gamma-aminobutyric acid receptor subunit delta|GABA(A) receptor subunit delta	1.82702	-0.737581	3.45784	0.00371548	0.198553	-1.76494
75533	Nme5	NME/NM23 family member 5	nucleoside diphosphate kinase homolog 5|NDK-H 5|NDP kinase homolog 5|expressed in non-metastatic cells 5|non-metastatic cells 5, protein expressed in (nucleoside-diphosphate kinase)	1.69897	-0.655104	3.45712	0.00372089	0.198553	-1.76628
329278	Tnn	tenascin N	tenascin-N|TN-N|tenasin W	1.93646	-0.698662	3.45671	0.00372393	0.198553	-1.76703
218454	Lhfpl2	lipoma HMGIC fusion partner-like 2	LHFPL tetraspan subfamily member 2 protein|lipoma HMGIC fusion partner-like 2 protein	0.234739	6.38872	3.44766	0.00379244	0.201433	-1.7838
101694	Mir9-3hg	Mir9-3 host gene	-	-0.266755	5.67411	-3.44259	0.00383135	0.201974	-1.79318
76498	Paqr4	progestin and adipoQ receptor family member IV	progestin and adipoQ receptor family member 4	0.340719	4.58139	3.44255	0.00383164	0.201974	-1.79325
14735	Gpc4	glypican 4	glypican-4	-0.384606	4.44815	-3.43684	0.00387588	0.20312	-1.80381
67246	Resf1	retroelement silencing factor 1	uncharacterized protein KIAA1551|likely orthologue of H. sapiens chromosome 12 open reading frame 35 (C12orf35)|uncharacterized protein C12orf35 homolog	-0.303469	5.24049	-3.43508	0.00388964	0.20312	-1.80706
239408	Tmem74	transmembrane protein 74	transmembrane protein 74	0.268672	5.91806	3.43412	0.00389718	0.20312	-1.80884
20927	Abcc8	ATP-binding cassette, sub-family C (CFTR/MRP), member 8	ATP-binding cassette sub-family C member 8|sulfonylurea receptor	-0.289866	5.85212	-3.43131	0.00391931	0.203246	-1.81405
12286	Cacna1a	calcium channel, voltage-dependent, P/Q type, alpha 1A subunit	voltage-dependent P/Q-type calcium channel subunit alpha-1A|brain calcium channel I|calcium channel, L type, alpha-1 polypeptide|leaner|rocker|tottering|voltage-gated calcium channel subunit alpha Cav2.1	0.263663	5.75618	3.4301	0.0039288	0.203246	-1.81627
75723	Amotl1	angiomotin-like 1	angiomotin-like protein 1|junction-enriched and -associated protein	-0.246751	5.85822	-3.42122	0.00399969	0.206147	-1.83271
319984	Jph4	junctophilin 4	junctophilin-4|junctophilin-like 1 protein	0.173766	8.97053	3.41861	0.00402075	0.206468	-1.83754
108153	Adamts7	a disintegrin-like and metallopeptidase (reprolysin type) with thrombospondin type 1 motif, 7	A disintegrin and metalloproteinase with thrombospondin motifs 7|COMPase|a disintegrin-like and metalloprotease (reprolysin type) with thrombospondin type 1 motif, 7	-0.267638	5.51624	-3.41084	0.00408416	0.208681	-1.85192
64075	Smoc1	SPARC related modular calcium binding 1	SPARC-related modular calcium-binding protein 1|SMOC-1|SPARC-related gene protein|SPARC-related protein|secreted modular calcium binding protein 1	-0.589115	3.37681	-3.40888	0.00410031	0.208681	-1.85555
54343	Atf7ip	activating transcription factor 7 interacting protein	activating transcription factor 7-interacting protein 1|ATFa-associated Modulator|MBD1-containing chromatin-associated factor 1|mAM	-0.204532	6.94623	-3.40784	0.00410883	0.208681	-1.85746
319801	Tigar	Trp53 induced glycolysis repulatory phosphatase	fructose-2,6-bisphosphatase TIGAR|TP53-induced glycolysis and apoptosis regulator|TP53-induced glycolysis regulatory phosphatase|probable fructose-2,6-bisphosphatase TIGAR	-0.282815	5.3422	-3.40095	0.00416629	0.209689	-1.87022
320840	Negr1	neuronal growth regulator 1	neuronal growth regulator 1|kindred of IgLON|neurotractin	0.266391	6.18461	3.39908	0.00418194	0.209689	-1.87367
19091	Prkg1	protein kinase, cGMP-dependent, type I	cGMP-dependent protein kinase 1|cGK 1|cGK1|cGMP-dependent protein kinase I	0.640677	2.6927	3.39596	0.00420831	0.209689	-1.87944
73451	Zfp763	zinc finger protein 763	zinc finger protein 763	-0.275711	5.5107	-3.39567	0.00421078	0.209689	-1.87998
245404	Dcaf12l1	DDB1 and CUL4 associated factor 12-like 1	DDB1- and CUL4-associated factor 12-like protein 1|WD repeat domain 40B|WD repeat-containing protein 40B	0.542491	3.24474	3.39529	0.00421398	0.209689	-1.88068
69159	Rhebl1	Ras homolog enriched in brain like 1	GTPase RhebL1|ras homolog enriched in brain-like protein 1|rheb-like protein 1	-0.402258	4.02098	-3.3927	0.00423599	0.209689	-1.88547
93724	Pcdhga12	protocadherin gamma subfamily A, 12	protocadherin gamma-A12|protocadherin 13|protocadherin gamma A12|protocadherin gamma B6	0.297251	5.12212	3.39111	0.00424959	0.209689	-1.88841
13003	Vcan	versican	versican core protein|PG-M core protein|chondroitin sulfate proteoglycan core protein 2|large fibroblast proteoglycan	0.218687	7.4538	3.38961	0.00426249	0.209689	-1.8912
14056	Ezh2	enhancer of zeste 2 polycomb repressive complex 2 subunit	histone-lysine N-methyltransferase EZH2|enhancer of zeste homolog 2	-0.194198	7.28723	-3.38939	0.0042643	0.209689	-1.89159
320508	Cachd1	cache domain containing 1	VWFA and cache domain-containing protein 1|cache domain-containing protein 1|von Willebrand factor type A and cache domain containing 1	-0.253746	6.21867	-3.38396	0.00431122	0.210271	-1.90164
14761	Gpr27	G protein-coupled receptor 27	probable G-protein coupled receptor 27|super conserved receptor expressed in brain 1	0.306845	4.9728	3.3829	0.00432037	0.210271	-1.90359
13167	Dbi	diazepam binding inhibitor	acyl-CoA-binding protein|diazepam binding inhibitor, splice form 1b	-0.276701	5.94047	-3.38111	0.00433598	0.210271	-1.9069
14168	Fgf13	fibroblast growth factor 13	fibroblast growth factor 13|fibroblast growth factor homologous factor 2	0.226368	6.73836	3.38104	0.00433658	0.210271	-1.90703
545622	Ptpn3	protein tyrosine phosphatase, non-receptor type 3	tyrosine-protein phosphatase non-receptor type 3|protein-tyrosine phosphatase H1	-0.689903	2.18634	-3.37893	0.00435507	0.210435	-1.91094
76267	Fads1	fatty acid desaturase 1	acyl-CoA (8-3)-desaturase|fatty acid desaturase 1|D5D|delta(5) desaturase|delta(5) fatty acid desaturase	-0.183926	7.99461	-3.37584	0.00438221	0.210744	-1.91665
243771	Parp12	poly (ADP-ribose) polymerase family, member 12	protein mono-ADP-ribosyltransferase PARP12|ADP-ribosyltransferase diphtheria toxin-like 12|poly ADP-ribose polymerase 12|poly [ADP-ribose] polymerase 12|zinc finger CCCH domain-containing protein 1|zinc finger CCCH type domain containing 1	0.581015	2.84956	3.3745	0.00439409	0.210744	-1.91914
18142	Npas1	neuronal PAS domain protein 1	neuronal PAS domain-containing protein 1|neuronal PAS1	0.501584	3.63979	3.37305	0.00440691	0.210744	-1.92181
50786	Hs6st2	heparan sulfate 6-O-sulfotransferase 2	heparan-sulfate 6-O-sulfotransferase 2	-0.338141	6.71533	-3.41558	0.00455759	0.214994	-1.92218
20692	Sparc	secreted acidic cysteine rich glycoprotein	SPARC|basement-membrane protein 40|osteonectin|secreted protein acidic and rich in cysteine	0.367855	4.35432	3.37039	0.00443055	0.211149	-1.92673
50876	Tmod2	tropomodulin 2	tropomodulin-2|neural tropomodulin|neuronal tropomodulin	0.188889	9.21209	3.36789	0.00445294	0.211492	-1.93136
108073	Grm7	glutamate receptor, metabotropic 7	metabotropic glutamate receptor 7|G protein-coupled receptor GRM7|G protein-coupled receptor, family C, group 1, member G|mGlu7a receptor	0.437483	3.7925	3.35695	0.00455213	0.214994	-1.95159
17755	Map1b	microtubule-associated protein 1B	microtubule-associated protein 1B|MAP-1B|MAP1(X)|MAP1.2|Microtubule-associated protein 1B (MAP 1B) (MAP1.2) (MAP1(X))|microtubule-associated protein 5	0.178265	11.4859	3.35243	0.00459372	0.215967	-1.95994
224129	Adcy5	adenylate cyclase 5	adenylate cyclase type 5|ATP pyrophosphate-lyase 5|adenylate cyclase type V|adenylyl cyclase 5	0.210749	6.55464	3.34972	0.00461884	0.216273	-1.96495
17179	Matk	megakaryocyte-associated tyrosine kinase	megakaryocyte-associated tyrosine-protein kinase|Csk homologous kinase|protein kinase NTK|tyrosine protein kinase|tyrosine-protein kinase CTK	-0.338341	4.80717	-3.34838	0.00463131	0.216273	-1.96743
102871	D330045A20Rik	RIKEN cDNA D330045A20 gene	RPA-related protein RADX|uncharacterized protein CXorf57 homolog|likely orthologue of H. sapiens Chromosome X open reading frame 57 (CXorf57)	2.10079	-1.40421	3.34275	0.00468405	0.218004	-1.97783
19276	Ptprn2	protein tyrosine phosphatase, receptor type, N polypeptide 2	receptor-type tyrosine-protein phosphatase N2|IA-2 beta|PTP IA-2beta|R-PTP-N2|protein tyrosine phosphatase-NP	0.216854	6.36012	3.33811	0.00472806	0.218669	-1.98641
11877	Arvcf	armadillo repeat gene deleted in velocardiofacial syndrome	armadillo repeat protein deleted in velo-cardio-facial syndrome homolog|armadillo repeat gene deleted in velo-cardio-facial syndrome	-0.211554	6.70903	-3.33793	0.00472977	0.218669	-1.98675
70099	Smc4	structural maintenance of chromosomes 4	structural maintenance of chromosomes protein 4|SMC protein 4|SMC4 structural maintenance of chromosomes 4-like 1|XCAP-C homolog|chromosome-associated polypeptide C	-0.2204	6.44609	-3.33553	0.00475267	0.218734	-1.99118
78808	Stxbp5	syntaxin binding protein 5 (tomosyn)	syntaxin-binding protein 5|lethal(2) giant larvae protein homolog 3|tomosyn-1	0.23236	6.08567	3.33449	0.0047626	0.218734	-1.9931
14866	Gstm5	glutathione S-transferase, mu 5	glutathione S-transferase Mu 5|GST class-mu 5|fibrous sheath component 2|fsc2	-0.277503	5.23285	-3.3305	0.00480101	0.219773	-2.00047
76965	Slitrk1	SLIT and NTRK-like family, member 1	SLIT and NTRK-like protein 1|slit and trk like gene 1	0.213767	6.50767	3.32267	0.00487728	0.22238	-2.01494
18854	Pml	promyelocytic leukemia	protein PML|probable transcription factor PML	0.380303	4.13128	3.32138	0.00488994	0.22238	-2.01732
104383	Rcor2	REST corepressor 2	REST corepressor 2|RE1-silencing transcription factor (REST) co-repressor 1|REST co-repressor 2|co-repressor of Rest	-0.199866	7.18328	-3.31877	0.0049157	0.222615	-2.02214
207474	Kctd12b	potassium channel tetramerisation domain containing 12b	potassium channel tetramerisation domain containing 12b	0.997401	0.931936	3.31762	0.00492708	0.222615	-2.02427
21677	Tead2	TEA domain family member 2	transcriptional enhancer factor TEF-4|embryonic TEA domain-containing factor	-0.282047	5.27401	-3.31461	0.0049571	0.223246	-2.02984
271305	Phf21b	PHD finger protein 21B	PHD finger protein 21B	-0.236447	6.72143	-3.30808	0.00502264	0.224913	-2.0419
218440	Ankrd34b	ankyrin repeat domain 34B	ankyrin repeat domain-containing protein 34B|cytosolic phosphoprotein DP58|dendritic phosphoprotein 58 kDa|dendritic protein of 58 kDa	1.81684	-0.490243	3.3042	0.00506199	0.224913	-2.04906
114255	Dok4	docking protein 4	docking protein 4|downstream of tyrosine kinase 4	0.226762	6.06126	3.3036	0.00506816	0.224913	-2.05018
72902	Spock3	sparc/osteonectin, cwcv and kazal-like domains proteoglycan 3	testican-3	0.617538	2.50067	3.30232	0.00508118	0.224913	-2.05253
14630	Gclm	glutamate-cysteine ligase, modifier subunit	glutamate--cysteine ligase regulatory subunit|GCS light chain|gamma-ECS regulatory subunit|gamma-glutamylcysteine synthetase regulatory subunit	0.294874	5.12664	3.30163	0.00508829	0.224913	-2.05382
17172	Ascl1	achaete-scute family bHLH transcription factor 1	achaete-scute homolog 1|achaete-scute complex homolog-like 1|achaete-scute complex-like protein 1|mammalian achaete scute homolog 1	0.304604	5.09544	3.30136	0.00509108	0.224913	-2.05432
14677	Gnai1	guanine nucleotide binding protein (G protein), alpha inhibiting 1	guanine nucleotide-binding protein G(i) subunit alpha-1|adenylate cyclase-inhibiting G alpha protein|guanine nucleotide binding protein, alpha inhibiting 1	0.306528	6.93763	3.33765	0.00529682	0.227487	-2.06074
21819	Tg	thyroglobulin	thyroglobulin|congenital goiter	-2.13189	-1.37091	-3.29536	0.00515285	0.226921	-2.06539
14680	Gnal	guanine nucleotide binding protein, alpha stimulating, olfactory type	guanine nucleotide-binding protein G(olf) subunit alpha|G alpha 10|adenylate cyclase-stimulating G alpha protein, olfactory type|guanine nucleotide binding protein, alpha 10	-0.232552	6.30356	-3.29353	0.00517187	0.22704	-2.06877
19672	Rcn1	reticulocalbin 1	reticulocalbin-1	-0.353949	4.29059	-3.28756	0.00523441	0.227487	-2.0798
76897	Ralyl	RALY RNA binding protein-like	RNA-binding Raly-like protein	0.251676	5.98086	3.2856	0.00525514	0.227487	-2.08342
68026	Pclaf	PCNA clamp associated factor	PCNA-associated factor|HCV NS5A-transactivated protein 9 homolog|PCNA-associated factor of 15 kDa|p15PAF	-0.395123	4.41809	-3.28533	0.00525797	0.227487	-2.08392
242126	Slc22a15	solute carrier family 22 (organic anion/cation transporter), member 15	solute carrier family 22 member 15|solute carrier family 22 (organic cation transporter), member 15	0.455951	3.38522	3.28433	0.00526853	0.227487	-2.08576
319554	Idi1	isopentenyl-diphosphate delta isomerase	isopentenyl-diphosphate Delta-isomerase 1|IPP isomerase 1|isopentenyl pyrophosphate isomerase 1	0.465308	4.08108	3.28413	0.00527071	0.227487	-2.08614
12297	Cacnb3	calcium channel, voltage-dependent, beta 3 subunit	voltage-dependent L-type calcium channel subunit beta-3|calcium channel voltage-dependent subunit beta 3	0.177734	8.15653	3.28283	0.00528453	0.227487	-2.08854
76373	Zfp773	zinc finger protein 773	zinc finger protein LOC76373	-0.362595	4.19303	-3.27955	0.00531948	0.227487	-2.09458
13840	Epha6	Eph receptor A6	ephrin type-A receptor 6|EHK-2|EPH homology kinase 2	0.477411	3.56709	3.27865	0.00532916	0.227487	-2.09625
238205	Lrfn5	leucine rich repeat and fibronectin type III domain containing 5	leucine-rich repeat and fibronectin type-III domain-containing protein 5	0.277525	6.308	3.27615	0.00535601	0.227933	-2.10086
212518	Sprn	shadow of prion protein	shadow of prion protein|Shadoo|protein shadoo	0.35544	4.22413	3.27331	0.00538669	0.22854	-2.1061
76459	Car12	carbonic anhydrase 12	carbonic anhydrase 12|CA XII|carbonate dehydratase XII|carbonic anhydrase XII	0.789128	1.84196	3.27109	0.00541078	0.228864	-2.11019
19286	Pts	6-pyruvoyl-tetrahydropterin synthase	6-pyruvoyl tetrahydrobiopterin synthase|PTP synthase	-0.344994	4.4873	-3.26806	0.00544392	0.229569	-2.1158
12808	Cobl	cordon-bleu WH2 repeat	protein cordon-bleu	0.503162	3.0774	3.26549	0.0054722	0.229665	-2.12055
229791	Plppr4	phospholipid phosphatase related 4	phospholipid phosphatase-related protein type 4|brain-specific phosphatidic acid phosphatase-like protein 1|lipid phosphate phosphatase-related protein type 4|plasticity related gene 1|plasticity-related gene 1 protein	0.311724	5.68043	3.26485	0.00547922	0.229665	-2.12172
16978	Lrrfip1	leucine rich repeat (in FLII) interacting protein 1	leucine-rich repeat flightless-interacting protein 1|FLAP (FLI LRR associated protein)|FLI-LRR-associated protein 1|H186 FLAP|LRR FLII-interacting protein 1|flap-1	0.241442	5.73615	3.26093	0.00552262	0.230513	-2.12896
26878	B3galt2	UDP-Gal:betaGlcNAc beta 1,3-galactosyltransferase, polypeptide 2	beta-1,3-galactosyltransferase 2|UDP-Gal:betaGlcNAc beta 1,3-galactosyltransferase-II|beta-1,3-GalTase 2|beta3Gal-T2|beta3GalT2	0.365344	5.00984	3.25725	0.00556364	0.230513	-2.13575
14810	Grin1	glutamate receptor, ionotropic, NMDA1 (zeta 1)	glutamate receptor ionotropic, NMDA 1|N-methyl-D-aspartate receptor subunit NR1|glutamate [NMDA] receptor subunit zeta-1	0.309176	4.88174	3.25532	0.0055853	0.230513	-2.13931
56458	Foxo1	forkhead box O1	forkhead box protein O1|forkhead box O1a|forkhead box protein O1A|forkhead in rhabdomyosarcoma|forkhead protein 1	0.419216	3.83364	3.2515	0.00562832	0.230513	-2.14634
54338	Slc23a2	solute carrier family 23 (nucleobase transporters), member 2	solute carrier family 23 member 2|Na(+)/L-ascorbic acid transporter 2|SVCT-2|mSVCT2|sodium-dependent vitamin C transporter 2|solute carrier family 23 (nucleobase transporters), member 1|yolk sac permease-like molecule 2	0.208425	6.42907	3.25149	0.00562844	0.230513	-2.14636
18214	Ddr2	discoidin domain receptor family, member 2	discoidin domain-containing receptor 2|CD167 antigen-like family member B|discoidin domain receptor 2|neurotrophic tyrosine kinase, receptor-related 3|receptor protein-tyrosine kinase TKT|tyrosine-protein kinase TYRO10	-0.68454	2.4054	-3.25035	0.00564143	0.230513	-2.14848
20617	Snca	synuclein, alpha	alpha-synuclein|non-A beta component of AD amyloid|non-A4 component of amyloid	0.212477	6.42541	3.24946	0.0056515	0.230513	-2.15011
17119	Mxd1	MAX dimerization protein 1	max dimerization protein 1|max dimerizer 1	-0.288582	4.97626	-3.24661	0.00568397	0.230513	-2.15536
80285	Parp9	poly (ADP-ribose) polymerase family, member 9	protein mono-ADP-ribosyltransferase PARP9|poly [ADP-ribose] polymerase 9|ADP-ribosyltransferase diphtheria toxin-like 9|b aggressive lymphoma protein homolog	0.70801	2.83497	3.24623	0.00568832	0.230513	-2.15607
13813	Eomes	eomesodermin	eomesodermin homolog|T-box brain protein 2|T-brain-2	-0.245345	6.2752	-3.24611	0.00568972	0.230513	-2.15629
268390	Ahsa2	AHA1, activator of heat shock protein ATPase 2	activator of 90 kDa heat shock protein ATPase homolog 2	-0.191597	7.01778	-3.23878	0.00577429	0.230513	-2.16982
12716	Ckmt1	creatine kinase, mitochondrial 1, ubiquitous	creatine kinase U-type, mitochondrial|acidic-type mitochondrial creatine kinase|ubiquitous mitochondrial creatine kinase	0.416482	3.8788	3.23833	0.00577945	0.230513	-2.17064
218977	Dlgap5	DLG associated protein 5	disks large-associated protein 5|discs, large homolog 7|discs, large homolog-associated protein 5|hepatoma up-regulated protein homolog	-0.482456	3.47639	-3.23805	0.00578276	0.230513	-2.17116
208111	Zfp976	zinc finger protein 976	zinc finger protein-like	-0.452459	3.57283	-3.23722	0.00579247	0.230513	-2.1727
14165	Fgf10	fibroblast growth factor 10	fibroblast growth factor 10|keratinocyte growth factor 2	0.584576	3.05764	3.23694	0.00579573	0.230513	-2.17322
12931	Crlf1	cytokine receptor-like factor 1	cytokine receptor-like factor 1|cytokine receptor-like molecule 3|cytokine-like factor 1|novel cytokine receptor 6	-0.353507	4.64725	-3.23634	0.00580271	0.230513	-2.17432
69116	Ubr4	ubiquitin protein ligase E3 component n-recognin 4	E3 ubiquitin-protein ligase UBR4|N-recognin-4|RING-type E3 ubiquitin transferase UBR4|retinoblastoma-associated factor 600|zinc finger UBR1-type protein 1|zinc finger, UBR1 type 1	0.196506	7.95873	3.23627	0.00580346	0.230513	-2.17444
12140	Fabp7	fatty acid binding protein 7, brain	fatty acid-binding protein, brain|brain lipid-binding protein|brain-type fatty acid-binding protein|fatty acid-binding protein 7|mammary-derived growth inhibitor-related	-0.274082	6.61558	-3.23617	0.00580465	0.230513	-2.17463
71085	Arhgap19	Rho GTPase activating protein 19	rho GTPase-activating protein 19|rho-type GTPase-activating protein 19	-0.396659	3.96205	-3.23416	0.00582818	0.230513	-2.17833
12661	Chl1	cell adhesion molecule L1-like	neural cell adhesion molecule L1-like protein|cell adhesion molecule with homology to L1CAM|chl1-like protein|close homolog of L1	0.210901	9.82812	3.23394	0.00583075	0.230513	-2.17874
232785	Zfp783	zinc finger protein 783	-	-0.764014	2.02284	-3.22583	0.00592662	0.232049	-2.19368
19771	Rlbp1	retinaldehyde binding protein 1	retinaldehyde-binding protein 1|cellular retinaldehyde-binding protein	-0.264278	6.08602	-3.22508	0.00593562	0.232049	-2.19508
11911	Atf4	activating transcription factor 4	cyclic AMP-dependent transcription factor ATF-4|c/EBP-related ATF|cAMP-dependent transcription factor ATF-4|tax-responsive enhancer element-binding protein 67 homolog|taxREB67 homolog	0.19163	7.07342	3.22272	0.00596385	0.232049	-2.19942
14221	Fjx1	four jointed box 1	four-jointed box protein 1|four-jointed protein homolog|four-jointed protein x1	0.227874	6.41274	3.22268	0.00596437	0.232049	-2.1995
72203	2610507I01Rik	RIKEN cDNA 2610507I01 gene	-	-0.362478	4.22219	-3.22163	0.005977	0.232049	-2.20144
77220	Tmem200a	transmembrane protein 200A	transmembrane protein 200A	0.344478	4.40545	3.2215	0.00597854	0.232049	-2.20168
226180	Ina	internexin neuronal intermediate filament protein, alpha	alpha-internexin|66 kDa neurofilament protein|neurofilament-66	0.179019	8.17552	3.22085	0.00598631	0.232049	-2.20287
230073	Ddx58	DEAD (Asp-Glu-Ala-Asp) box polypeptide 58	probable ATP-dependent RNA helicase DDX58|DEAD box protein 58|DEAD/H box polypeptide RIG-I|RIG-1|RIG-I-like receptor 1|retinoic acid-inducible gene 1 protein|retinoic acid-inducible gene I protein|retinoic acid-inducible gene-I	0.525596	3.21261	3.21525	0.00605412	0.234025	-2.21319
23964	Tenm2	teneurin transmembrane protein 2	teneurin-2|odd Oz/ten-m homolog 2|protein Odd Oz/ten-m homolog 2|tenascin-M2	0.215019	7.64002	3.21239	0.00608913	0.234727	-2.21847
72096	Eef1akmt2	EEF1A lysine methyltransferase 2	EEF1A lysine methyltransferase 2|protein-lysine N-methyltransferase Mettl10|methyltransferase like 10|methyltransferase-like protein 10	-0.33321	4.76614	-3.20106	0.00622939	0.237873	-2.23934
21778	Tex9	testis expressed gene 9	testis-expressed protein 9|testis-expressed sequence 9 protein|testis-specifically expressed protein 1	-0.482087	3.43844	-3.19895	0.00625596	0.237873	-2.24324
277353	Tcfl5	transcription factor-like 5 (basic helix-loop-helix)	transcription factor-like 5 protein|FIG beta|factor in the germline beta|spermatogenesis- and oogenesis-specific bHLH-containing protein 1	1.23605	0.196218	3.1968	0.00628298	0.237873	-2.24718
30052	Pcsk1n	proprotein convertase subtilisin/kexin type 1 inhibitor	proSAAS|IA-4|basic protein IA-4|big PEN LEN|big SAAS|granin-like neuroendocrine peptide|little LEN|little SAAS|pancreas protein 3|pro-SAAS|proprotein convertase 1 inhibitor|protein serine alanine alanine serine	0.275793	5.6124	3.1968	0.006283	0.237873	-2.24719
50781	Dkk3	dickkopf WNT signaling pathway inhibitor 3	dickkopf-related protein 3|dickkopf homolog 3|dickkopf-3	0.234108	5.77669	3.19635	0.00628867	0.237873	-2.24801
73728	Psd	pleckstrin and Sec7 domain containing	PH and SEC7 domain-containing protein 1|exchange factor for ADP-ribosylation factor guanine nucleotide factor 6|exchange factor for ARF6|exchange factor for ARF6 A|pleckstrin and Sec7 domain containing homolog|pleckstrin homology and SEC7 domain-containing protein 1	0.184263	7.419	3.19579	0.00629575	0.237873	-2.24904
16000	Igf1	insulin-like growth factor 1	insulin-like growth factor I|somatomedin	0.575394	3.10232	3.1952	0.00630327	0.237873	-2.25014
19221	Ptgfrn	prostaglandin F2 receptor negative regulator	prostaglandin F2 receptor negative regulator|prostaglandin F2-alpha receptor regulatory protein|prostaglandin F2-alpha receptor-associated protein	-0.266804	6.11978	-3.19487	0.00630749	0.237873	-2.25075
723966	Mirlet7c-2	microRNA let7c-2	let 7c-2|mmu-let-7c-2	-1.24733	0.337182	-3.19208	0.00634293	0.238547	-2.25588
100529075	Snord100	small nucleolar RNA, C/D box 100	-	-2.09524	-1.41747	-3.19019	0.00636713	0.238547	-2.25937
239618	Pdzrn4	PDZ domain containing RING finger 4	PDZ domain-containing RING finger protein 4	0.37281	4.0707	3.18941	0.00637702	0.238547	-2.26079
233406	Prc1	protein regulator of cytokinesis 1	protein regulator of cytokinesis 1|prc1	-0.260212	5.32338	-3.1881	0.00639393	0.238547	-2.26322
107272	Psat1	phosphoserine aminotransferase 1	phosphoserine aminotransferase|endometrial progesterone-induced protein|phosphohydroxythreonine aminotransferase	-0.248902	5.72553	-3.18182	0.00647515	0.239838	-2.27477
330119	Adamts3	a disintegrin-like and metallopeptidase (reprolysin type) with thrombospondin type 1 motif, 3	A disintegrin and metalloproteinase with thrombospondin motifs 3|ADAM metallopeptidase with thrombospondin type 1 motif, 3	0.205995	6.47663	3.18156	0.00647846	0.239838	-2.27524
17918	Myo5a	myosin VA	unconventional myosin-Va|dilute lethal-20J protein|dilute myosin heavy chain, non-muscle|flailer|myosin-Va	0.197073	8.96231	3.18143	0.00648026	0.239838	-2.2755
434128	Pnmal2	PNMA-like 2	PNMA-like protein 2	0.215843	7.13307	3.17701	0.00653808	0.240846	-2.28363
11987	Slc7a1	solute carrier family 7 (cationic amino acid transporter, y+ system), member 1	high affinity cationic amino acid transporter 1|CAT-1|ERR|cationic amino acid transporter 1|ecotropic retroviral leukemia receptor|ecotropic retrovirus receptor|solute carrier family 7 member 1|system Y+ basic amino acid transporter	0.215151	6.42503	3.1767	0.0065421	0.240846	-2.28419
242481	Palm2	paralemmin 2	paralemmin-2	0.410938	4.15478	3.17168	0.0066085	0.242321	-2.29344
26556	Homer1	homer scaffolding protein 1	homer protein homolog 1|VASP/Ena-related gene up-regulated during seizure and LTP 1|homer homolog 1|homer, neuronal immediate early gene, 1|immediate early gene protein Homer1A	0.224196	6.9771	3.17104	0.00661698	0.242321	-2.29461
100217440	Snora61	small nucleolar RNA, H/ACA box 61	-	-1.70965	-0.940052	-3.16654	0.00667716	0.243883	-2.3029
20807	Srf	serum response factor	serum response factor	0.212726	6.15473	3.16337	0.00671985	0.244315	-2.30874
229949	Ak5	adenylate kinase 5	adenylate kinase isoenzyme 5|ATP-AMP transphosphorylase 5	0.916146	1.20656	3.16305	0.00672409	0.244315	-2.30931
320129	Grk3	G protein-coupled receptor kinase 3	beta-adrenergic receptor kinase 2|adrenergic receptor kinase, beta 2|beta ARK2|beta-ARK-2	-0.321386	4.66921	-3.15688	0.00680807	0.246415	-2.32067
347722	Agap1	ArfGAP with GTPase domain, ankyrin repeat and PH domain 1	arf-GAP with GTPase, ANK repeat and PH domain-containing protein 1|AGAP-1|centaurin-gamma-2|cnt-g2	0.170745	8.09939	3.1562	0.0068173	0.246415	-2.32191
67732	Iah1	isoamyl acetate-hydrolyzing esterase 1 homolog	isoamyl acetate-hydrolyzing esterase 1 homolog	-0.35077	4.14267	-3.15319	0.00685863	0.247266	-2.32745
12424	Cck	cholecystokinin	cholecystokinin	0.466143	3.52572	3.15107	0.00688797	0.247517	-2.33135
15944	Irgm1	immunity-related GTPase family M member 1	immunity-related GTPase family M protein 1|LPS-stimulated RAW 264.7 macrophage protein 47|immunity related GTPase m1|interferon-gamma-inducible GTPase Ifggd3 protein|interferon-inducible protein 1	0.66629	3.07765	3.14653	0.00695108	0.247517	-2.3397
192167	Nlgn1	neuroligin 1	neuroligin-1	0.21283	6.54901	3.14597	0.00695886	0.247517	-2.34072
12315	Calm3	calmodulin 3	calmodulin-3|caM	0.15661	9.28489	3.1457	0.00696272	0.247517	-2.34123
12823	Col19a1	collagen, type XIX, alpha 1	collagen alpha-1(XIX) chain|col19a1|collagen alpha-1(Y) chain|procollagen, type XIX, alpha 1	0.668366	2.48355	3.1435	0.00699355	0.247517	-2.34527
71371	Arid5b	AT rich interactive domain 5B (MRF1-like)	AT-rich interactive domain-containing protein 5B|ARID class DNA binding protein|ARID domain-containing protein 5B|AT rich interactive domain 5B (Mrf1 like)|MRF-2|developmentally and sexually retarded with transient immune abnormalities protein|modulator recognition factor 2|modulator recognition factor protein 2	0.329541	4.6823	3.14323	0.00699738	0.247517	-2.34577
12955	Cryab	crystallin, alpha B	alpha-crystallin B chain|alpha(B)-crystallin|crystallin, alpha 2|heat shock protein CryAB|heat shock protein HspB5	0.80827	1.52568	3.14241	0.00700891	0.247517	-2.34728
16551	Kif11	kinesin family member 11	kinesin-like protein KIF11|kinesin-like 1|kinesin-related motor protein Eg5	-0.248147	5.5424	-3.14227	0.00701089	0.247517	-2.34754
210933	Adgrb3	adhesion G protein-coupled receptor B3	adhesion G protein-coupled receptor B3|G protein-coupled receptor BAI3|brain-specific angiogenesis inhibitor 3	0.228974	5.9053	3.14122	0.00702566	0.247517	-2.34946
30785	Cttnbp2	cortactin binding protein 2	cortactin-binding protein 2|CTTNBP2 intron retention form|cortactin-binding protein 2 intron retention form	-0.173088	7.77601	-3.13833	0.00706656	0.247564	-2.35477
235584	Dusp7	dual specificity phosphatase 7	dual specificity protein phosphatase 7	0.285057	4.88645	3.13802	0.00707093	0.247564	-2.35534
21678	Tead3	TEA domain family member 3	transcriptional enhancer factor TEF-5|ETF-related factor 1	-0.612549	2.46389	-3.13736	0.00708037	0.247564	-2.35656
20130	Rras	related RAS viral (r-ras) oncogene	ras-related protein R-Ras|Harvey rat sarcoma oncogene, subgroup R|p23	1.09671	0.432209	3.13298	0.00714294	0.249126	-2.36461
11924	Neurog2	neurogenin 2	neurogenin-2|atonal homolog 4|helix-loop-helix protein mATH-4A|protein atonal homolog 4	-0.244847	5.74762	-3.13045	0.00717939	0.249771	-2.36926
329152	Hecw2	HECT, C2 and WW domain containing E3 ubiquitin protein ligase 2	E3 ubiquitin-protein ligase HECW2|HECT, C2 and WW domain-containing protein 2|HECT-type E3 ubiquitin transferase HECW2|NEDD4-like E3 ubiquitin-protein ligase 2|NEDD4-related E3 ubiquitin ligase NEDL2	0.349629	4.33651	3.12432	0.00726823	0.251671	-2.38051
207181	Rbms3	RNA binding motif, single stranded interacting protein	RNA-binding motif, single-stranded-interacting protein 3|RNA-binding protein RBMS3	0.368114	4.18417	3.12419	0.00727016	0.251671	-2.38076
20607	Sstr3	somatostatin receptor 3	somatostatin receptor type 3|SS-3-R|SS3-R|SS3R|SSR-28	-0.706374	2.17683	-3.11881	0.00734911	0.253772	-2.39063
14348	Fut9	fucosyltransferase 9	alpha-(1,3)-fucosyltransferase 9|fuc-TIX|fucT-IX|fucosyltransferase IX|galactoside 3-L-fucosyltransferase	0.264047	6.74071	3.11558	0.007397	0.254434	-2.39657
320091	Ano4	anoctamin 4	anoctamin-4|ano4|transmembrane protein 16D (eight membrane-spanning domains)	-0.457662	3.24282	-3.11404	0.00741989	0.254434	-2.3994
70673	Prdm16	PR domain containing 16	PR domain zinc finger protein 16|MDS1/EVI1-like gene 1|PR domain-containing protein 16|line 27|transcription factor MEL1	-0.271691	5.18129	-3.11239	0.00744451	0.254434	-2.40243
16500	Kcnb1	potassium voltage gated channel, Shab-related subfamily, member 1	potassium voltage-gated channel subfamily B member 1|voltage-gated potassium channel subunit Kv2.1	0.301673	5.4379	3.11154	0.00745723	0.254434	-2.40399
214616	Spata5l1	spermatogenesis associated 5-like 1	spermatogenesis-associated protein 5-like protein 1	0.441642	3.39255	3.11102	0.00746503	0.254434	-2.40494
223881	Rnd1	Rho family GTPase 1	rho-related GTP-binding protein Rho6	0.356597	4.06471	3.11016	0.00747796	0.254434	-2.40653
319504	Nrcam	neuronal cell adhesion molecule	neuronal cell adhesion molecule|mBravo|neuron-glia-CAM-related cell adhesion molecule|neuronal surface protein Bravo|ng-CAM-related|ngCAM-related cell adhesion molecule|nr-CAM	0.19532	7.19151	3.10767	0.00751545	0.254905	-2.4111
668303	Kif26a	kinesin family member 26A	kinesin-like protein KIF26A|N-11 kinesin	-0.215714	6.52852	-3.10555	0.00754746	0.254905	-2.41498
68203	Diras2	DIRAS family, GTP-binding RAS-like 2	GTP-binding protein Di-Ras2|distinct subgroup of the Ras family member 2	0.283503	4.99463	3.10527	0.00755173	0.254905	-2.4155
328232	Gfod1	glucose-fructose oxidoreductase domain containing 1	glucose-fructose oxidoreductase domain-containing protein 1	0.253234	5.42703	3.10439	0.00756508	0.254905	-2.41711
217410	Trib2	tribbles pseudokinase 2	tribbles homolog 2|trib2	-0.188795	7.40779	-3.10122	0.00761333	0.254925	-2.42293
64176	Sv2b	synaptic vesicle glycoprotein 2 b	synaptic vesicle glycoprotein 2B|synaptic vesicle protein 2B	0.480011	3.06816	3.10095	0.00761749	0.254925	-2.42343
67203	Nde1	nudE neurodevelopment protein 1	nuclear distribution protein nudE homolog 1|nuclear distribution gene E homolog 1	-0.326252	4.42413	-3.10074	0.00762064	0.254925	-2.4238
224813	Lrrc73	leucine rich repeat containing 73	leucine-rich repeat-containing protein 73	0.340089	4.24335	3.09768	0.00766764	0.255882	-2.42942
269700	Hectd4	HECT domain E3 ubiquitin protein ligase 4	probable E3 ubiquitin-protein ligase HECTD4	0.170794	8.00993	3.09469	0.00771386	0.25636	-2.43492
382236	Brwd3	bromodomain and WD repeat domain containing 3	bromodomain and WD repeat-containing protein 3|bromo domain-containing protein disrupted in leukemia	0.274447	5.64956	3.09315	0.00773766	0.25636	-2.43773
66078	Tsen34	tRNA splicing endonuclease subunit 34	tRNA-splicing endonuclease subunit Sen34|leukocyte receptor cluster (LRC) member 5|leukocyte receptor cluster member 5 homolog|tRNA splicing endonuclease 34 homolog|tRNA-intron endonuclease Sen34	0.250378	5.77853	3.09308	0.00773874	0.25636	-2.43786
110639	Prps2	phosphoribosyl pyrophosphate synthetase 2	ribose-phosphate pyrophosphokinase 2|PRS-II|phosphoribosyl pyrophosphate synthase II|phosphoribosyl pyrophosphate synthetase II	0.388639	4.29129	3.09142	0.00776471	0.25636	-2.44092
22193	Ube2e3	ubiquitin-conjugating enzyme E2E 3	ubiquitin-conjugating enzyme E2 E3|E2 ubiquitin-conjugating enzyme E3|ubiquitin carrier protein E3|ubiquitin-conjugating enzyme 4|ubiquitin-conjugating enzyme E2-23 kDa|ubiquitin-conjugating enzyme E2E 3, UBC4/5 homolog|ubiquitin-protein ligase E3	0.180695	7.60937	3.09081	0.00777408	0.25636	-2.44202
16826	Ldb2	LIM domain binding 2	LIM domain-binding protein 2|LIM domain-binding factor CLIM1|carboxyl-terminal LIM domain-binding protein 1	0.229883	7.21996	3.087	0.00783387	0.257721	-2.44902
59126	Nek6	NIMA (never in mitosis gene a)-related expressed kinase 6	serine/threonine-protein kinase Nek6|NIMA-related expressed kinase 6|never in mitosis A-related kinase 6|nimA-related protein kinase 6	0.217294	6.25904	3.08106	0.00792771	0.260193	-2.4599
66158	Rtl8a	retrotransposon Gag like 8A	mammalian retrotransposon derived 8b|CAAX box 1 homolog A|CAAX box 1A	0.275947	4.94527	3.07863	0.00796646	0.260622	-2.46436
12479	Cd1d1	CD1d1 antigen	antigen-presenting glycoprotein CD1d1|T-cell surface glycoprotein CD1d1	-0.395591	4.23456	-3.07711	0.00799092	0.260622	-2.46716
235086	Igsf9b	immunoglobulin superfamily, member 9B	protein turtle homolog B	0.36606	3.92688	3.07357	0.00804787	0.260622	-2.47365
18483	Palm	paralemmin	paralemmin-1	0.163761	8.65747	3.07209	0.00807184	0.260622	-2.47636
16519	Kcnj3	potassium inwardly-rectifying channel, subfamily J, member 3	G protein-activated inward rectifier potassium channel 1|inward rectifier K(+) channel Kir3.1|potassium channel, inwardly rectifying subfamily J member 3	0.32425	4.38607	3.07164	0.00807902	0.260622	-2.47718
100503043	Armcx4	armadillo repeat containing, X-linked 4	armadillo repeat-containing X-linked protein 4	-0.165101	8.18441	-3.06991	0.00810719	0.260622	-2.48035
22153	Tubb4a	tubulin, beta 4A class IVA	tubulin beta-4A chain|tubulin beta-4 chain	-0.165338	8.53424	-3.06989	0.0081074	0.260622	-2.48038
11722	Amy1	amylase 1, salivary	alpha-amylase 1|1,4-alpha-D-glucan glucanohydrolase 1|salivary and hepatic alpha-amylase	-0.595765	2.37225	-3.06856	0.00812913	0.260622	-2.48282
16571	Kif4	kinesin family member 4	chromosome-associated kinesin KIF4|N-5 kinesin|chromokinesin|kinesin heavy chain member 4	-0.354438	4.16976	-3.06758	0.00814513	0.260622	-2.48462
14563	Gdf5	growth differentiation factor 5	growth/differentiation factor 5|bone morphogenetic protein 14|cartilage-derived morphogenetic protein-1	0.748285	1.60297	3.06746	0.00814711	0.260622	-2.48484
20619	Snap23	synaptosomal-associated protein 23	synaptosomal-associated protein 23|synaptosomal-associated protein, 23kD|vesicle-membrane fusion protein SNAP-23	-0.436968	3.49423	-3.06733	0.00814917	0.260622	-2.48507
67141	Fbxo5	F-box protein 5	F-box only protein 5|early mitotic inhibitor 1|f-box only protein 31|fbxo5	-0.472338	3.15676	-3.06633	0.00816552	0.260622	-2.4869
77300	Raph1	Ras association (RalGDS/AF-6) and pleckstrin homology domains 1	ras-associated and pleckstrin homology domains-containing protein 1|lamellipodin	0.221936	6.23716	3.05994	0.00827084	0.262428	-2.49861
117160	Ttyh2	tweety family member 2	protein tweety homolog 2|mTTY2|tweety homolog 2	-0.573924	2.67721	-3.05913	0.00828441	0.262428	-2.5001
16477	Junb	jun B proto-oncogene	transcription factor jun-B|Jun-B oncogene|myD21	0.578621	2.39869	3.05758	0.00831013	0.262428	-2.50293
22169	Cmpk2	cytidine monophosphate (UMP-CMP) kinase 2, mitochondrial	UMP-CMP kinase 2, mitochondrial|nucleoside-diphosphate kinase|thymidylate kinase LPS-inducible member|thymidylate kinase homologue	-0.395327	3.7874	-3.05725	0.00831574	0.262428	-2.50355
69101	Ydjc	YdjC homolog (bacterial)	carbohydrate deacetylase|UPF0249 protein ydjC homolog	0.329523	4.36942	3.05721	0.00831637	0.262428	-2.50362
19777	Uri1	URI1, prefoldin-like chaperone	unconventional prefoldin RPB5 interactor|RNA polymerase II subunit 5-mediating protein|RPB5-mediating protein|protein phosphatase 1 regulatory subunit 19	0.253554	6.0305	3.05096	0.00842128	0.265137	-2.51507
94282	Sfxn5	sideroflexin 5	sideroflexin-5	-0.358649	4.07402	-3.04789	0.00847322	0.266037	-2.52068
18176	Nras	neuroblastoma ras oncogene	GTPase NRas|transforming protein N-Ras	0.169249	7.78059	3.04465	0.00852847	0.266037	-2.52661
268903	Nrip1	nuclear receptor interacting protein 1	nuclear receptor-interacting protein 1|nrip1|nuclear factor RIP140|receptor-interacting protein 140	0.249109	6.10446	3.04413	0.00853739	0.266037	-2.52757
213895	Bms1	BMS1, ribosome biogenesis factor	ribosome biogenesis protein BMS1 homolog|BMS1 homolog, ribosome assembly protein|BMS1-like, ribosome assembly protein	-0.209444	6.222	-3.04378	0.00854328	0.266037	-2.52819
17174	Masp1	mannan-binding lectin serine peptidase 1	mannan-binding lectin serine protease 1|MASP-1|complement factor MASP-3|complement-activating component of Ra-reactive factor|mannose-binding lectin-associated serine protease 1|mannose-binding protein-associated serine protease|ra-reactive factor serine protease p100|raRF|serine protease 5	-0.216263	6.34485	-3.0428	0.0085601	0.266037	-2.52999
72930	Ppp2r2b	protein phosphatase 2, regulatory subunit B, beta	serine/threonine-protein phosphatase 2A 55 kDa regulatory subunit B beta isoform|PP2A subunit B isoform B55-beta|PP2A subunit B isoform PR55-beta|PP2A subunit B isoform R2-beta|PP2A subunit B isoform beta|protein phosphatase 2 (formerly 2A), regulatory subunit B (PR 52), beta isoform	-0.161744	8.14148	-3.04254	0.00856457	0.266037	-2.53047
67916	Plpp3	phospholipid phosphatase 3	phospholipid phosphatase 3|PAP-2b|PAP2-beta|PAP2b|lipid phosphate phosphohydrolase 3|phosphatidate phosphohydrolase type 2b|phosphatidic acid phosphatase 2b|phosphatidic acid phosphatase type 2B	-0.292995	4.82755	-3.03911	0.00862373	0.267278	-2.53675
14062	F2r	coagulation factor II (thrombin) receptor	proteinase-activated receptor 1	-0.202623	6.21838	-3.03671	0.00866534	0.267971	-2.54114
17762	Mapt	microtubule-associated protein tau	microtubule-associated protein tau|PHF-tau|neurofibrillary tangle protein|paired helical filament-tau	0.142913	10.9341	3.03223	0.00874348	0.269788	-2.54933
56449	Ybx3	Y box protein 3	Y-box-binding protein 3|DNA-binding protein A|cold shock domain protein A|cold shock domain-containing protein A	0.177902	7.05491	3.03017	0.00877968	0.270305	-2.55311
54216	Pcdh7	protocadherin 7	protocadherin-7|BH-protocadherin (brain-heart)	0.27023	6.69054	3.03264	0.00884866	0.270478	-2.55632
17968	Ncam2	neural cell adhesion molecule 2	neural cell adhesion molecule 2|N-CAM-2|R4B12 antigen|neural cell adhesion molecule RB-8|olfactory axon cell adhesion molecule	0.43789	3.91022	3.02621	0.00884969	0.270478	-2.56035
80795	Selenok	selenoprotein K	selenoprotein K|heat shock protein, 30 kDa	0.227276	5.88633	3.02511	0.00886911	0.270478	-2.56235
105005	Fam84a	family with sequence similarity 84, member A	protein FAM84A	-0.23954	6.38189	-3.02439	0.00888197	0.270478	-2.56367
83921	Cemip2	cell migration inducing hyaluronidase 2	cell surface hyaluronidase|transmembrane protein 2	-0.22007	6.3425	-3.0241	0.00888718	0.270478	-2.56421
17961	Nat2	N-acetyltransferase 2 (arylamine N-acetyltransferase)	arylamine N-acetyltransferase 2|N-acetyl transferase 2|N-acetyltransferase type 2|NAT-2|arylamide acetylase 2	-1.33072	0.109721	-3.02271	0.00891185	0.270478	-2.56674
15936	Ier2	immediate early response 2	immediate early response gene 2 protein|CHX1|T-lymphocyte-activated protein|cycloheximide-induced gene protein|growth factor-inducible immediate early protein|proline-rich-induced protein 92	0.335545	4.24177	3.02218	0.00892134	0.270478	-2.56771
108030	Lin7a	lin-7 homolog A (C. elegans)	protein lin-7 homolog A|lin 7 homolog a|mLin-7|mammalian LIN-7 1|mammalian lin-seven protein 1|veli-1|vertebrate homolog of C. elegans Lin-7 type 1|vertebrate lin-7 homolog 1	0.320567	4.97743	3.01929	0.00897326	0.271461	-2.573
268822	Adck5	aarF domain containing kinase 5	uncharacterized aarF domain-containing protein kinase 5	-0.33528	4.14315	-3.01808	0.00899499	0.271528	-2.57521
103967	Dnm3	dynamin 3	dynamin-3|dynamin III|t-dynamin|testicular dynamin	0.21978	6.34155	3.01536	0.00904407	0.272418	-2.58017
266614	Ly6g5b	lymphocyte antigen 6 complex, locus G5B	lymphocyte antigen 6 complex locus protein G5b|Ly6g5b splicing isoform 611|Ly6g5b splicing isoform 707	-1.59596	-0.845292	-3.01283	0.00909014	0.27245	-2.58481
320827	C530008M17Rik	RIKEN cDNA C530008M17 gene	uncharacterized protein KIAA1211	0.158622	8.76245	3.01212	0.00910299	0.27245	-2.58609
330554	Fan1	FANCD2/FANCI-associated nuclease 1	fanconi-associated nuclease 1|coiled-coil domain-containing protein MTMR15|myotubularin-related protein 15	-0.398105	3.61136	-3.01202	0.00910492	0.27245	-2.58629
17123	Madcam1	mucosal vascular addressin cell adhesion molecule 1	mucosal addressin cell adhesion molecule 1|cell adhesion molecule 1	1.50471	-0.677285	3.011	0.00912344	0.27245	-2.58814
67792	Rgs8	regulator of G-protein signaling 8	regulator of G-protein signaling 8	-0.43115	3.31854	-3.00829	0.00917318	0.273147	-2.5931
19713	Ret	ret proto-oncogene	proto-oncogene tyrosine-protein kinase receptor Ret|proto-oncogene c-Ret	0.842079	1.27257	3.00644	0.00920719	0.273147	-2.59647
52187	Rragd	Ras-related GTP binding D	ras-related GTP-binding protein D|rag D|ragD|rragd	0.201619	6.23827	3.00506	0.00923275	0.273147	-2.599
214162	Kmt2a	lysine (K)-specific methyltransferase 2A	histone-lysine N-methyltransferase 2A|histone-lysine N-methyltransferase MLL|myeloid/lymphoid or mixed-lineage leukemia protein 1|trithorax Drosophila|zinc finger protein HRX	0.177348	8.00014	3.00478	0.00923779	0.273147	-2.5995
320742	A230072C01Rik	RIKEN cDNA A230072C01 gene	-	-0.653317	2.34711	-3.00305	0.00926984	0.273147	-2.60266
12805	Cntn1	contactin 1	contactin-1|neural cell surface protein F3	0.234155	6.79984	3.00286	0.00927345	0.273147	-2.60301
65112	Pmepa1	prostate transmembrane protein, androgen induced 1	protein TMEPAI|NEDD4 WW domain-binding protein 4|Nedd4 WW binding protein 4|transmembrane prostate androgen-induced protein|transmembrane, prostate androgen induced RNA	-0.227646	5.68848	-3.00199	0.00928962	0.273147	-2.6046
12896	Cpt2	carnitine palmitoyltransferase 2	carnitine O-palmitoyltransferase 2, mitochondrial|CPT II|carnitine palmitoyltransferase II	-0.568466	2.43954	-3.00123	0.0093038	0.273147	-2.60599
54003	Nell2	NEL-like 2	protein kinase C-binding protein NELL2|NEL-like protein 2|nel-like 2 homolog	0.149097	9.25778	2.99609	0.00940003	0.275391	-2.61537
14570	Arhgdig	Rho GDP dissociation inhibitor (GDI) gamma	rho GDP-dissociation inhibitor 3|guanosine diphosphate (GDP) dissociation inhibitor 5, Rho associated|rho GDI 3|rho-GDI gamma	0.299236	4.65732	2.99385	0.00944222	0.276046	-2.61946
320924	Ccbe1	collagen and calcium binding EGF domains 1	collagen and calcium-binding EGF domain-containing protein 1|full of fluid protein homolog	-0.210879	6.26343	-2.99211	0.00947522	0.276064	-2.62264
15201	Hells	helicase, lymphoid specific	lymphocyte-specific helicase|hells|proliferation-associated SNF2-like protein	-0.336827	4.34321	-2.99173	0.00948252	0.276064	-2.62334
29806	Limd1	LIM domains containing 1	LIM domain-containing protein 1	-0.29066	4.69302	-2.98729	0.00956712	0.277128	-2.63143
23947	Mid2	midline 2	probable E3 ubiquitin-protein ligase MID2|RING-type E3 ubiquitin transferase MID2|midline defect 2|tripartite motif-containing protein 1	0.530756	3.14979	2.98584	0.00959499	0.277128	-2.63408
12010	B2m	beta-2 microglobulin	beta-2-microglobulin	0.338525	4.07187	2.98489	0.00961325	0.277128	-2.63582
270120	Fat3	FAT atypical cadherin 3	protocadherin Fat 3|FAT tumor suppressor homolog 3|protocadherin Fat3	0.244904	6.33546	2.98229	0.00966341	0.277128	-2.64056
14048	Eya1	EYA transcriptional coactivator and phosphatase 1	eyes absent homolog 1|eyes absent 1 homolog	0.470555	3.03025	2.9807	0.00969408	0.277128	-2.64345
20911	Stxbp2	syntaxin binding protein 2	syntaxin-binding protein 2|protein unc-18 homolog 2|protein unc-18 homolog B|syntaxin binding protein Munc18-2	-0.279698	5.04978	-2.97979	0.00971177	0.277128	-2.64511
267019	Rps15a	ribosomal protein S15A	40S ribosomal protein S15a	-0.235843	7.02674	-2.97866	0.00973371	0.277128	-2.64716
17132	Maf	avian musculoaponeurotic fibrosarcoma oncogene homolog	transcription factor Maf|V-maf musculoaponeurotic fibrosarcoma oncogene homolog|avian musculoaponeurotic fibrosarcoma (v-maf) AS42 oncogene homolog|c-Maf long form|proto-oncogene c-maf	0.36735	4.96604	2.97782	0.00975014	0.277128	-2.6487
68566	Caly	calcyon neuron-specific vesicular protein	neuron-specific vesicular protein calcyon|calcyon; D1 dopamine receptor-interacting protein|dopamine receptor D1 interacting protein	0.372705	3.87616	2.97678	0.00977046	0.277128	-2.6506
67017	Fam210b	family with sequence similarity 210, member B	protein FAM210B, mitochondrial|protein FAM210B|transmembrane protein C20orf108 homolog	-0.187978	7.00567	-2.97637	0.00977858	0.277128	-2.65136
51944	Knstrn	kinetochore-localized astrin/SPAG5 binding	small kinetochore-associated protein|TRAF4 associated factor 1 homolog|TRAF4-associated factor 1|kinastrin|kinetochore-localized astrin-binding protein|kinetochore-localized astrin/SPAG5-binding protein|putative TRAF4-associated factor 1	-0.320569	4.35394	-2.97527	0.00979997	0.277128	-2.65335
71897	Lypd6b	LY6/PLAUR domain containing 6B	ly6/PLAUR domain-containing protein 6B	-0.463703	3.10501	-2.97486	0.00980812	0.277128	-2.6541
21331	T2	brachyury 2	brachyury 2|brachyury the second	-1.90604	-0.528615	-2.97433	0.00981846	0.277128	-2.65506
13518	Dst	dystonin	dystonin|BPA|bullous pemphigoid antigen 1|bullous pemphigoid antigen 1, isoforms 1/2/3/4|bullous pemphigoid antigen 1, isoforms 6/7|dystonia musculorum protein|hemidesmosomal plaque protein|microtubule actin cross-linking factor 2	0.164733	8.43335	2.97401	0.00982482	0.277128	-2.65565
17937	Nab2	Ngfi-A binding protein 2	NGFI-A-binding protein 2|EGR-1-binding protein 2|NGFI-A binding protein 2 (EGR-1 binding protein 2)	0.443927	3.48701	2.97396	0.00982586	0.277128	-2.65575
23859	Dlg2	discs large MAGUK scaffold protein 2	disks large homolog 2|channel-associated protein of synapse-110|chapsyn-110|discs large MAGUK scaffold protein 2 eta|discs large MAGUK scaffold protein 2 gamma|discs, large homolog 2|postsynaptic density protein PSD-93	0.181723	8.36615	2.97335	0.00983767	0.277128	-2.65684
103743	Tmem98	transmembrane protein 98	transmembrane protein 98	-0.425573	3.37115	-2.96871	0.00992953	0.279097	-2.66531
101490	Inpp5f	inositol polyphosphate-5-phosphatase F	phosphatidylinositide phosphatase SAC2|sac domain-containing inositol phosphatase 2|sac domain-containing phosphoinositide 4-phosphatase 2|sac domain-containing phosphoinositide 5-phosphatase 2	0.161206	8.62369	2.9678	0.00994771	0.279097	-2.66698
14687	Gnaz	guanine nucleotide binding protein, alpha z subunit	guanine nucleotide-binding protein G(z) subunit alpha|g(x) alpha chain|gz-alpha	0.251731	5.13125	2.96518	0.0099999	0.27935	-2.67174
279653	Pcdh19	protocadherin 19	protocadherin-19	0.240773	5.30734	2.96501	0.0100033	0.27935	-2.67205
26913	Gprin1	G protein-regulated inducer of neurite outgrowth 1	G protein-regulated inducer of neurite outgrowth 1	0.158757	8.25659	2.9643	0.0100175	0.27935	-2.67335
231134	Dok7	docking protein 7	protein Dok-7|downstream of tyrosine kinase 7|oncoprotein induced transcript 5	-0.730995	1.71158	-2.9624	0.0100556	0.27935	-2.6768
27370	Rps26	ribosomal protein S26	40S ribosomal protein S26	-0.283756	6.04119	-2.96233	0.0100571	0.27935	-2.67694
23963	Tenm1	teneurin transmembrane protein 1	teneurin-1|protein Odd Oz/ten-m homolog 1|tenascin-M1	0.441921	3.48439	2.95484	0.0102088	0.282612	-2.69057
16451	Jak1	Janus kinase 1	tyrosine-protein kinase JAK1|JAK-1	0.180365	7.15601	2.95453	0.0102151	0.282612	-2.69114
72925	2001-03-01	membrane-associated ring finger (C3HC4) 1	E3 ubiquitin-protein ligase MARCH1|MARCH-I|RING-type E3 ubiquitin transferase MARCH1|membrane-associated RING finger protein 1|membrane-associated RING-CH protein I	0.207238	6.82907	2.94934	0.0103218	0.284773	-2.70059
53860	2009-09-01	septin 9	septin-9|MLL septin-like fusion|SL3-3 integration site 1 protein	-0.193319	7.23916	-2.94874	0.0103342	0.284773	-2.70169
228911	Tshz2	teashirt zinc finger family member 2	teashirt homolog 2|SDCCAG33-like protein|serologically defined colon cancer antigen 33 like|teashirt 2|zinc finger protein 218	0.407549	3.68308	2.94751	0.0103596	0.28491	-2.70392
70549	Tln2	talin 2	talin-2	0.279169	5.38726	2.94571	0.0103969	0.285372	-2.70719
54604	Pcnx	pecanex homolog	pecanex-like protein 1|pecanex 1|pecanex homolog protein 1	0.180379	7.51119	2.94328	0.0104476	0.285824	-2.71162
16658	Mafb	v-maf musculoaponeurotic fibrosarcoma oncogene family, protein B (avian)	transcription factor MafB|Kreisler (maf-related) leucine zipper protein|V-maf musculoaponeurotic fibrosarcoma oncogene homolog B|maf-B|segmentation protein Kr|transcription factor Maf-1	-0.390413	4.72771	-2.94247	0.0104644	0.285824	-2.71309
215819	Nhsl1	NHS-like 1	NHS-like protein 1	-0.200036	6.70679	-2.94197	0.010475	0.285824	-2.71401
241732	Tspyl3	TSPY-like 3	TSPY-like 3	0.267585	5.18059	2.93182	0.0106896	0.290847	-2.73246
338362	Ust	uronyl-2-sulfotransferase	uronyl 2-sulfotransferase	-0.24781	5.36298	-2.93129	0.0107009	0.290847	-2.73342
14420	Galc	galactosylceramidase	galactocerebrosidase|GALCERase|galactocerebroside beta-galactosidase|galactosylceramide beta-galactosidase	-0.285098	4.60705	-2.92829	0.0107651	0.292023	-2.73887
21335	Tacc3	transforming, acidic coiled-coil containing protein 3	transforming acidic coiled-coil-containing protein 3|ARNT-interacting protein	-0.275324	4.80739	-2.92285	0.0108828	0.292162	-2.74876
68498	Tspan11	tetraspanin 11	tetraspanin-11|tspan-11	-0.37637	3.90182	-2.92253	0.0108897	0.292162	-2.74934
246104	Rhbdl3	rhomboid like 3	rhomboid-related protein 3|rhomboid protease 3|rhomboid related gene 1|rhomboid, veinlet-like 3|rhomboid, veinlet-like 4|ventrhoid transmembrane protein	-0.448796	3.64974	-2.92216	0.0108979	0.292162	-2.75001
270192	Rab6b	RAB6B, member RAS oncogene family	ras-related protein Rab-6B	0.156314	8.28609	2.9219	0.0109035	0.292162	-2.75049
26908	Eif2s3y	eukaryotic translation initiation factor 2, subunit 3, structural gene Y-linked	eukaryotic translation initiation factor 2 subunit 3, Y-linked|eIF-2-gamma Y|eukaryotic translation initiation factor 2 subunit gamma, Y-linked|spermatogenesis Y|spermatogonial proliferation factor	-0.201749	6.10899	-2.9214	0.0109144	0.292162	-2.75139
28200	Dhrs4	dehydrogenase/reductase (SDR family) member 4	dehydrogenase/reductase SDR family member 4|NADPH-dependent carbonyl reductase/NADP-retinol dehydrogenase|NADPH-dependent retinol dehydrogenase/reductase|peroxisomal short-chain alcohol dehydrogenase	-0.502135	2.99128	-2.92112	0.0109206	0.292162	-2.75191
239650	Ccdc184	coiled-coil domain containing 184	coiled-coil domain-containing protein 184	0.389049	3.94098	2.92067	0.0109303	0.292162	-2.75272
23893	Grem2	gremlin 2, DAN family BMP antagonist	gremlin-2|Gremlin1|cysteine knot superfamily 1, BMP antagonist 2|gremlin 2 homolog, cysteine knot superfamily|protein related to DAN and cerberus	1.71635	-0.950802	2.92031	0.0109382	0.292162	-2.75338
234889	Gucy1a2	guanylate cyclase 1, soluble, alpha 2	guanylate cyclase soluble subunit alpha-2	0.228883	6.24354	2.91804	0.0109879	0.292842	-2.7575
320024	Nceh1	neutral cholesterol ester hydrolase 1	neutral cholesterol ester hydrolase 1|arylacetamide deacetylase-like 1|chlorpyrifos oxon-binding protein	-0.77088	2.22203	-2.91715	0.0110075	0.292842	-2.75912
67412	Soga3	SOGA family member 3	protein SOGA3	0.1594	8.5196	2.91627	0.0110268	0.292842	-2.76071
239606	Slc2a13	solute carrier family 2 (facilitated glucose transporter), member 13	proton myo-inositol cotransporter|h(+)-myo-inositol cotransporter|h(+)-myo-inositol symporter|hmit|solute carrier family 2 member 13	0.447169	3.22667	2.91261	0.0111078	0.294014	-2.76737
50496	E2f6	E2F transcription factor 6	transcription factor E2F6|E2F-6|E2F-binding site-modulating activity protein|transcriptional repressor E2F6	-0.269198	4.79341	-2.91236	0.0111132	0.294014	-2.76781
18377	Omg	oligodendrocyte myelin glycoprotein	oligodendrocyte-myelin glycoprotein	1.358	0.0242351	2.9091	0.0111858	0.29523	-2.77373
17116	Mab21l1	mab-21-like 1 (C. elegans)	putative nucleotidyltransferase MAB21L1|protein mab-21-like 1	1.16892	0.456495	2.90839	0.0112016	0.29523	-2.77501
68034	Fam122a	family with sequence similarity 122, member A	protein FAM122A	0.324153	4.17444	2.90645	0.0112451	0.295552	-2.77854
208869	Dock3	dedicator of cyto-kinesis 3	dedicator of cytokinesis protein 3|modifier of cell adhesion|presenilin-binding protein	0.191946	6.86554	2.90595	0.0112563	0.295552	-2.77944
242506	Frmd3	FERM domain containing 3	FERM domain-containing protein 3	0.313017	4.89349	2.90392	0.0113021	0.295981	-2.78313
217837	Itpk1	inositol 1,3,4-triphosphate 5/6 kinase	inositol-tetrakisphosphate 1-kinase|inositol 1,3,4-trisphosphate 5/6-kinase|inositol-triphosphate 5/6-kinase|ins(1,3,4)P(3) 5/6-kinase	-0.178269	6.72075	-2.90322	0.0113179	0.295981	-2.7844
14812	Grin2b	glutamate receptor, ionotropic, NMDA2B (epsilon 2)	glutamate receptor ionotropic, NMDA 2B|N-methyl D-aspartate receptor subtype 2B|glutamate [NMDA] receptor subunit epsilon-2	0.213742	5.98889	2.90011	0.0113883	0.295981	-2.79004
13175	Dclk1	doublecortin-like kinase 1	serine/threonine-protein kinase DCLK1|CLICK-I beta|doublecortin and calcium/calmodulin-dependent protein kinase-like 1|doublecortin-like and CAM kinase-like 1	0.14924	9.70449	2.89985	0.0113944	0.295981	-2.79053
69538	Antxr1	anthrax toxin receptor 1	anthrax toxin receptor 1|tumor endothelial marker 8	-0.43189	3.27138	-2.89819	0.0114321	0.295981	-2.79353
239857	Cadm2	cell adhesion molecule 2	cell adhesion molecule 2|NECL-3|immunoglobulin superfamily member 4D|immunoglobulin superfamily, member 4|nectin-like protein 3|synaptic cell adhesion molecule 2	0.366626	7.82557	3.08528	0.0138761	0.312459	-2.79459
69675	Pxdn	peroxidasin	peroxidasin homolog	-0.209495	6.55193	-2.89752	0.0114473	0.295981	-2.79474
192897	Itgb4	integrin beta 4	integrin beta-4	-0.708961	1.62194	-2.89654	0.0114699	0.295981	-2.79653
17536	Meis2	Meis homeobox 2	homeobox protein Meis2|Cbp/p300-interacting transactivator with Glu/Asp-rich carboxy-terminal domain 2|meis1-related protein 1|myeloid ecotropic viral integration site-related gene 1	-0.158977	8.81346	-2.89592	0.011484	0.295981	-2.79764
67371	Gtf3c6	general transcription factor IIIC, polypeptide 6, alpha	general transcription factor 3C polypeptide 6|TFIIIC 35 kDa subunit|TFIIIC35|gtf3c6|transcription factor IIIC 35 kDa subunit|transcription factor IIIC subunit 6	-0.243454	5.39341	-2.89561	0.011491	0.295981	-2.7982
330369	Fbxo41	F-box protein 41	F-box only protein 41	0.203336	6.25084	2.89559	0.0114916	0.295981	-2.79825
69227	Selenot	selenoprotein T	thioredoxin reductase-like selenoprotein T|thioredoxin reductase-like enzyme	0.199127	7.26277	2.89405	0.011527	0.295981	-2.80104
72657	Selenoh	selenoprotein H	selenoprotein H	-0.281465	5.49989	-2.89401	0.0115279	0.295981	-2.80111
64113	Moap1	modulator of apoptosis 1	modulator of apoptosis 1	0.975815	0.567193	2.89244	0.011564	0.296083	-2.80396
56784	Ralgapa1	Ral GTPase activating protein, alpha subunit 1	ral GTPase-activating protein subunit alpha-1|GAP-related interacting partner to E12|GTPase activating RANGAP domain-like 1|GTPase-activating RapGAP domain-like 1|p240|ral GTPase-activating protein alpha subunit 1|tuberin-like protein 1|tulip 1 protein	0.180303	7.25554	2.89125	0.0115916	0.296083	-2.80612
72607	Usp13	ubiquitin specific peptidase 13 (isopeptidase T-3)	ubiquitin carboxyl-terminal hydrolase 13|deubiquitinating enzyme 13|ubiquitin specific protease 13 (isopeptidase T-3)|ubiquitin thioesterase 13|ubiquitin-specific-processing protease 13	0.394777	3.8023	2.89107	0.0115957	0.296083	-2.80644
12389	Cav1	caveolin 1, caveolae protein	caveolin-1|caveolin, caveolae protein 1|caveolin, caveolae protein, 22 kDa	0.325854	4.10601	2.88947	0.0116328	0.296269	-2.80935
21366	Slc6a6	solute carrier family 6 (neurotransmitter transporter, taurine), member 6	sodium- and chloride-dependent taurine transporter|solute carrier family 6 member 6|taurine/beta-alanine transporter	0.17362	8.31106	2.88826	0.0116609	0.296269	-2.81154
14560	Gdf10	growth differentiation factor 10	growth/differentiation factor 10|bone morphogenetic protein 3b	0.690003	1.67668	2.88787	0.0116699	0.296269	-2.81224
52897	Rbfox3	RNA binding protein, fox-1 homolog (C. elegans) 3	RNA binding protein fox-1 homolog 3|fox-1 homolog C|hexaribonucleotide binding protein 3|neuN antigen|neuronal nuclear antigen A60|neuronal nuclei antigen	0.180723	6.82709	2.88709	0.0116881	0.296269	-2.81366
241514	Zfp804a	zinc finger protein 804A	zinc finger protein 804A	0.384256	4.21671	2.88567	0.0117212	0.296276	-2.81623
13681	Eif4a1	eukaryotic translation initiation factor 4A1	eukaryotic initiation factor 4A-I|ATP-dependent RNA helicase eIF4A-1|eIF-4A-I|eIF4A-I|initiation factor eIF-4A long form	-0.155813	8.0191	-2.88518	0.0117328	0.296276	-2.81712
66249	Pno1	partner of NOB1 homolog	RNA-binding protein PNO1|expressed during mesenchymal induction 3|induced during mesenchymal induction 3	0.27666	4.89989	2.88435	0.0117523	0.296276	-2.81863
19698	Relb	avian reticuloendotheliosis viral (v-rel) oncogene related B	transcription factor RelB	0.672459	1.89649	2.88271	0.0117906	0.296706	-2.82159
12874	Cpd	carboxypeptidase D	carboxypeptidase D|gp180|metallocarboxypeptidase D	0.239547	6.25894	2.87946	0.0118673	0.298097	-2.82748
214253	Etnk2	ethanolamine kinase 2	ethanolamine kinase 2|ethanolamine kinase-like protein|putative ethanolamine kinase	0.859138	1.03062	2.87641	0.0119397	0.299226	-2.833
17978	Ncoa2	nuclear receptor coactivator 2	nuclear receptor coactivator 2|glucocorticoid receptor interacting protein 1|steroid receptor coactivator 2|transcriptional intermediary factor 2	0.182402	6.83557	2.87555	0.0119602	0.299226	-2.83456
13371	Dio2	deiodinase, iodothyronine, type II	type II iodothyronine deiodinase|iodothyronine type II deiodinase|type 2 DI|type-II 5' deiodinase	0.500727	3.09765	2.87486	0.0119768	0.299226	-2.83582
140904	Caln1	calneuron 1	calcium-binding protein 8|calneuron I	0.478783	3.10838	2.8724	0.0120355	0.299672	-2.84026
94191	Adarb2	adenosine deaminase, RNA-specific, B2	double-stranded RNA-specific editase B2|RNA dependent adenosine deaminase 3|RNA-editing deaminase 2|RNA-editing enzyme 2|adenosine deaminase 3, RNA dependent|dsRNA adenosine deaminase B2	0.490703	2.76116	2.87179	0.0120502	0.299672	-2.84137
54194	Akap8l	A kinase (PRKA) anchor protein 8-like	A-kinase anchor protein 8-like|AKAP8-like protein|neighbor of A-kinase anchoring protein 95|neighbor of AKAP95	-0.241033	6.16449	-2.87054	0.0120801	0.299672	-2.84362
12653	Chgb	chromogranin B	secretogranin-1|secretogranin I	0.207291	6.30337	2.86821	0.0121366	0.299672	-2.84785
23992	Prkra	protein kinase, interferon inducible double stranded RNA dependent activator	interferon-inducible double-stranded RNA-dependent protein kinase activator A|PKR-associated protein X|PKR-associating protein X|protein activator of the interferon-induced protein kinase	-0.221749	5.54724	-2.868	0.0121415	0.299672	-2.84822
229900	Gbp7	guanylate binding protein 7	guanylate binding protein 7	0.834901	1.21385	2.8674	0.0121562	0.299672	-2.84932
69871	Ppp1r35	protein phosphatase 1, regulatory subunit 35	protein phosphatase 1 regulatory subunit 35|UPF0683 protein C7orf47 homolog	0.337114	4.01218	2.86663	0.0121747	0.299672	-2.8507
11426	Macf1	microtubule-actin crosslinking factor 1	microtubule-actin cross-linking factor 1|actin cross-linking family 7|actin-crosslinking protein 7|trabeculin alpha	0.165863	9.27897	2.86657	0.0121763	0.299672	-2.85082
74998	Rab11fip2	RAB11 family interacting protein 2 (class I)	rab11 family-interacting protein 2	0.19053	6.44976	2.86542	0.0122043	0.299672	-2.8529
77593	Usp45	ubiquitin specific petidase 45	ubiquitin carboxyl-terminal hydrolase 45|deubiquitinating enzyme 45|granule cell antiserum positive 7|ubiquitin specific protease 45|ubiquitin thioesterase 45|ubiquitin thiolesterase 45|ubiquitin-specific-processing protease 45	-0.273894	4.79856	-2.86518	0.01221	0.299672	-2.85333
53886	Cdkl2	cyclin-dependent kinase-like 2 (CDC2-related kinase)	cyclin-dependent kinase-like 2	0.305136	4.32017	2.86363	0.0122479	0.300073	-2.85614
12667	Chrd	chordin	chordin	-0.361503	3.73755	-2.86006	0.0123351	0.301638	-2.86259
20194	S100a10	S100 calcium binding protein A10 (calpactin)	protein S100-A10|S100 calcium binding protein A10 (calgizzarin)|S100 calcium-binding protein A10|calcium binding protein A11 (calgizzarin)|calpactin I light chain|calpactin-1 light chain|cellular ligand of annexin II	0.258885	5.4943	2.85868	0.0123691	0.301638	-2.86508
13199	Ddn	dendrin	dendrin	1.27101	0.606527	2.85837	0.0123768	0.301638	-2.86565
14051	Eya4	EYA transcriptional coactivator and phosphatase 4	eyes absent homolog 4|eyes absent 4 homolog	0.628006	1.9489	2.85641	0.0124253	0.302291	-2.8692
66272	Cox16	cytochrome c oxidase assembly protein 16	cytochrome c oxidase assembly protein COX16 homolog, mitochondrial	-0.39017	3.83048	-2.85406	0.0124837	0.303181	-2.87345
18072	Nhlh2	nescient helix loop helix 2	helix-loop-helix protein 2|HEN-2	0.379905	4.34287	2.84941	0.0125997	0.304506	-2.88185
50927	Nasp	nuclear autoantigenic sperm protein (histone-binding)	nuclear autoantigenic sperm protein|nasp|somatic histone binding protein NASP	-0.176042	8.01205	-2.84817	0.0126309	0.304506	-2.88409
75894	Adal	adenosine deaminase-like	adenosine deaminase-like protein	-0.273519	4.99212	-2.8458	0.0126905	0.304506	-2.88837
56386	B4galt6	UDP-Gal:betaGlcNAc beta 1,4-galactosyltransferase, polypeptide 6	beta-1,4-galactosyltransferase 6|UDP-Gal:beta-GlcNAc beta-1,4-galactosyltransferase 6|UDP-Gal:glucosylceramide beta-1,4-galactosyltransferase|UDP-galactose:beta-N-acetylglucosamine beta-1,4-galactosyltransferase 6|b4Gal-T6|beta-1, 4-galactosyltransferase VI|beta-1,4-GalTase 6|beta4Gal-T6|glucosylceramide beta-1,4-galactosyltransferase|lacCer synthase|lactosylceramide synthase	0.198147	6.94021	2.84549	0.0126983	0.304506	-2.88892
18044	Nfya	nuclear transcription factor-Y alpha	nuclear transcription factor Y subunit alpha|CAAT box DNA-binding protein subunit A|NF-YA|nuclear transcription factor Y subunit A	0.176438	6.87812	2.84517	0.0127066	0.304506	-2.88951
52033	Pbk	PDZ binding kinase	lymphokine-activated killer T-cell-originated protein kinase|MAPKK-like protein kinase|T-LAK cell-originated protein kinase	-0.308624	4.28969	-2.8445	0.0127235	0.304506	-2.89072
73998	Herc3	hect domain and RLD 3	probable E3 ubiquitin-protein ligase HERC3	-0.207691	6.59457	-2.8445	0.0127236	0.304506	-2.89073
13649	Egfr	epidermal growth factor receptor	epidermal growth factor receptor|avian erythroblastic leukemia viral (v-erb-b) oncogene homolog|waved 2	0.446083	3.04066	2.84406	0.0127346	0.304506	-2.89151
110265	Msra	methionine sulfoxide reductase A	mitochondrial peptide methionine sulfoxide reductase|PMSR|peptide Met(O) reductase|peptide methionine sulfoxide reductase|peptide-methionine (S)-S-oxide reductase|protein-methionine-S-oxide reductase	0.187038	6.39326	2.84395	0.0127375	0.304506	-2.89172
22070	Tpt1	tumor protein, translationally-controlled 1	translationally-controlled tumor protein|21 kDa polypeptide under translational control|fortilin|translationally regulated transcript (21 kDa)	-0.220837	6.66309	-2.84318	0.012757	0.304506	-2.89311
18189	Nrxn1	neurexin I	neurexin-1|alpha-latrotoxin receptor (calcium-dependent)|neurexin 1 NRXN1+7a|neurexin 1 NRXN1-7	0.25235	7.84238	2.86627	0.0131537	0.310144	-2.89523
75209	Sv2c	synaptic vesicle glycoprotein 2c	synaptic vesicle glycoprotein 2C|synaptic vesicle protein 2C	0.876859	1.1453	2.84111	0.0128097	0.30524	-2.89685
52708	Zfp410	zinc finger protein 410	zinc finger protein 410|another partner for ARF 1|zinc finger protein APA-1	-0.210762	5.99517	-2.83712	0.0129118	0.307146	-2.90405
77864	Ypel2	yippee like 2	protein yippee-like 2|ortholog of human yippee-like 2 YPEL2	-0.347565	4.09319	-2.83267	0.0130266	0.308589	-2.91207
20422	Sem1	SEM1, 26S proteasome complex subunit	26S proteasome complex subunit SEM1|26S proteasome complex subunit DSS1|deleted in split hand/split foot protein 1 homolog|split hand/foot deleted gene 1|split hand/foot deleted protein 1 homolog|split hand/foot malformation (ectrodactyly) type 1|split hand/foot malformation type 1 protein homolog	-0.231663	6.16868	-2.83232	0.0130358	0.308589	-2.91271
77117	Zfp934	zinc finger protein 934	zinc finger protein 934	-0.624482	2.39822	-2.8317	0.0130517	0.308589	-2.91382
71729	Rgs12	regulator of G-protein signaling 12	regulator of G-protein signaling 12	-0.182012	6.61774	-2.83134	0.0130612	0.308589	-2.91448
26417	Mapk3	mitogen-activated protein kinase 3	mitogen-activated protein kinase 3|MAP kinase 3|extracellular signal-regulated kinase 1|insulin-stimulated MAP2 kinase|microtubule-associated protein 2 kinase|p44 MAP kinase|pp42/MAP kinase	0.186194	6.72803	2.82644	0.0131892	0.310144	-2.92332
208727	Hdac4	histone deacetylase 4	histone deacetylase 4	0.241797	5.09839	2.8259	0.0132033	0.310144	-2.92429
94214	Spock2	sparc/osteonectin, cwcv and kazal-like domains proteoglycan 2	testican-2|granule cell antiserum positive 26	0.178669	6.5979	2.82541	0.0132161	0.310144	-2.92517
64297	Gprc5b	G protein-coupled receptor, family C, group 5, member B	G-protein coupled receptor family C group 5 member B|RAIG-2|hypothetical protein, clone 2-63|retinoic acid-induced gene 2 protein	-0.301	4.40327	-2.82316	0.0132755	0.310495	-2.92924
74032	Sdr42e1	short chain dehydrogenase/reductase family 42E, member 1	short-chain dehydrogenase/reductase family 42E member 1	1.42357	0.131527	2.82315	0.0132757	0.310495	-2.92925
213211	Rnf26	ring finger protein 26	E3 ubiquitin-protein ligase RNF26	-0.338361	4.90479	-2.82136	0.0133231	0.310676	-2.93248
70546	Zdhhc2	zinc finger, DHHC domain containing 2	palmitoyltransferase ZDHHC2|zinc finger DHHC domain-containing protein 2	0.315499	4.71845	2.82117	0.0133281	0.310676	-2.93282
72301	Shisal1	shisa like 1	protein shisa-like-1|uncharacterized protein KIAA1644	0.235027	5.33188	2.81928	0.0133785	0.311272	-2.93624
93714	Pcdhga6	protocadherin gamma subfamily A, 6	protocadherin gamma-A6	0.300539	4.49258	2.81853	0.0133984	0.311272	-2.93759
319713	Ablim3	actin binding LIM protein family, member 3	actin-binding LIM protein 3|abLIM-3	0.268875	4.80714	2.81744	0.0134273	0.311327	-2.93954
544696	Tbc1d32	TBC1 domain family, member 32	protein broad-minded	0.360324	3.83184	2.81676	0.0134455	0.311327	-2.94077
56711	Plag1	pleiomorphic adenoma gene 1	zinc finger protein PLAG1|C2H2 zinc finger protein PLAG1|pleiomorphic adenoma gene 1 protein	0.97268	1.23932	2.8149	0.0134953	0.311864	-2.94412
52323	Klhl7	kelch-like 7	kelch-like protein 7|BTB/POZ domain containing protein	-0.170666	8.14932	-2.81396	0.0135207	0.311864	-2.94583
21960	Tnr	tenascin R	tenascin-R|neural recognition molecule J1-160/180	0.224832	5.9792	2.81339	0.013536	0.311864	-2.94685
12293	Cacna2d1	calcium channel, voltage-dependent, alpha2/delta subunit 1	voltage-dependent calcium channel subunit alpha-2/delta-1|dihydropyridine-sensitive calcium channel alpha 2|voltage-gated calcium channel subunit alpha-2/delta-1	0.222331	8.17262	2.82532	0.0137574	0.311864	-2.94792
18516	Pbx3	pre B cell leukemia homeobox 3	pre-B-cell leukemia transcription factor 3|homeobox protein PBX3	-0.483091	4.12274	-2.83611	0.0139391	0.312865	-2.9481
170770	Bbc3	BCL2 binding component 3	bcl-2-binding component 3|BH3-only|Bcl-2 binding component 3|p53 up-regulated modulator of apoptosis	0.322186	4.83721	2.8125	0.01356	0.311864	-2.94845
68107	Cntd1	cyclin N-terminal domain containing 1	cyclin N-terminal domain-containing protein 1	-1.17116	-0.0805894	-2.81089	0.0136033	0.311864	-2.95134
71835	Lancl2	LanC (bacterial lantibiotic synthetase component C)-like 2	lanC-like protein 2|testis-specific adriamycin sensitivity protein	0.15696	7.49621	2.80923	0.0136482	0.311864	-2.95433
108655	Foxp1	forkhead box P1	forkhead box protein P1|forkhead-related transcription factor 1	0.222681	6.32142	2.80869	0.0136629	0.311864	-2.95531
79059	Nme3	NME/NM23 nucleoside diphosphate kinase 3	nucleoside diphosphate kinase 3|NDK 3|NDP kinase 3|NDPKC|expressed in non-metastatic cells 3|non-metastatic cells 3, protein expressed in|nucleoside diphosphate kinase C|nucleoside diphosphate kinase DR-nm23	-0.356731	3.85535	-2.80692	0.0137111	0.311864	-2.95849
104382	Barhl2	BarH like homeobox 2	barH-like 2 homeobox protein|BarH-class homeodomain transcription factor|bar-class homeodomain protein MBH1|homeobox protein B-H1	1.01641	0.353056	2.80582	0.0137412	0.311864	-2.96049
216724	Rufy1	RUN and FYVE domain containing 1	RUN and FYVE domain-containing protein 1|FYVE-finger containing protein|Rab4a interacting protein|rab4-interacting protein	-0.286694	4.6152	-2.80535	0.0137541	0.311864	-2.96133
53885	Nphp1	nephronophthisis 1 (juvenile) homolog (human)	nephrocystin-1	-0.423779	3.46377	-2.80519	0.0137583	0.311864	-2.96161
11980	Atp8a1	ATPase, aminophospholipid transporter (APLT), class I, type 8A, member 1	phospholipid-transporting ATPase IA|ATPase 8A1, aminophospholipid transporter (APLT), class I|ATPase 8A1, p type|ATPase class I type 8A member 1|P4-ATPase flippase complex alpha subunit ATP8A1|chromaffin granule ATPase II|probable phospholipid-transporting ATPase IA	0.212238	7.24397	2.80513	0.01376	0.311864	-2.96172
56698	Phax	phosphorylated adaptor for RNA export	phosphorylated adapter RNA export protein|RNA U small nuclear RNA export adapter protein|RNA U, small nuclear RNA export adaptor|phosphorylation regulated	-0.194831	6.38509	-2.80346	0.0138058	0.312392	-2.96473
19106	Eif2ak2	eukaryotic translation initiation factor 2-alpha kinase 2	interferon-induced, double-stranded RNA-activated protein kinase|IFN- type I-induced and dsRNA-activated kinase|IFN-induced and double-stranded RNA-activated kinase|P1/eIF-2A protein kinase|T-cell viral integration site|dsRNA-activated kinase|eIF-2 alpha|eIF-2A protein kinase 2|interferon-inducible RNA-dependent protein kinase|p68 kinase|protein kinase R|protein kinase RNA-activated|protein kinas…	0.444474	3.90418	2.80261	0.013829	0.312411	-2.96626
108116	Slco3a1	solute carrier organic anion transporter family, member 3a1	solute carrier organic anion transporter family member 3A1|androgen regulated protein 1|organic anion-transporting polypeptide D|sodium-independent organic anion transporter D|solute carrier family 21 (organic anion transporter), member 11	0.267346	5.41041	2.80091	0.0138759	0.312459	-2.96932
75316	Taf1d	TATA-box binding protein associated factor, RNA polymerase I, D	TATA box-binding protein-associated factor RNA polymerase I subunit D|Josephin domain containing 3|TATA box binding protein (Tbp)-associated factor, RNA polymerase I, D|TATA box-binding protein-associated factor 1D|TBP-associated factor 1D|transcription initiation factor SL1/TIF-IB subunit D	-0.24223	5.29451	-2.79985	0.0139052	0.312608	-2.97123
27103	Eif2ak4	eukaryotic translation initiation factor 2 alpha kinase 4	eIF-2-alpha kinase GCN2|GCN2 eIF2alpha kinase|GCN2-like protein	-0.256823	5.08609	-2.79052	0.0141653	0.317431	-2.98801
54218	B3galt4	UDP-Gal:betaGlcNAc beta 1,3-galactosyltransferase, polypeptide 4	beta-1,3-galactosyltransferase 4|UDP-Gal:betaGlcNAc beta 13-galactosyltransferase polypeptide 4|UDP-galactose:beta-N-acetyl-galactosamine-beta-1,3-galactosyltransferase|b3Gal-T4|beta-1,3-GalTase 4|beta3Gal-T4|beta3GalT4|ganglioside galactosyltransferase	-0.708042	1.74251	-2.78838	0.0142257	0.318145	-2.99187
57265	Fzd2	frizzled class receptor 2	frizzled-2|frizzled homolog 2|frizzled-10|fz-10|fz-2|mFz2	-0.304538	4.61891	-2.78777	0.0142429	0.318145	-2.99296
19679	Pitpnm2	phosphatidylinositol transfer protein, membrane-associated 2	membrane-associated phosphatidylinositol transfer protein 2|drosophila retinal degeneration B homolog 2|pyk2 N-terminal domain-interacting receptor 3|retinal degeneration B2 homolog	0.16368	7.10422	2.78492	0.0143237	0.319437	-2.99808
192734	Lrrc75b	leucine rich repeat containing 75B	leucine-rich repeat-containing protein 75B|family with sequence similarity 211, member B|leucine-rich repeat-containing protein C22orf36 homolog|leucine-rich repeat-containing protein FAM211B	-0.1965	6.10046	-2.78321	0.0143723	0.320008	-3.00115
56296	Dmrtb1	DMRT-like family B with proline-rich C-terminal, 1	doublesex- and mab-3-related transcription factor B1|doublesex and mab-3 related transcription factor 6|proline-rich protein 13	-1.14124	-0.0874073	-2.78086	0.0144397	0.320324	-3.00538
11886	Asah1	N-acylsphingosine amidohydrolase 1	acid ceramidase|ACDase|acid CDase|acylsphingosine deacylase	-0.240885	5.13832	-2.78053	0.0144491	0.320324	-3.00597
50766	Crim1	cysteine rich transmembrane BMP regulator 1 (chordin like)	cysteine-rich motor neuron 1 protein|CRIM-1	0.21867	6.28821	2.7803	0.0144556	0.320324	-3.00638
98402	Sh3bp4	SH3-domain binding protein 4	SH3 domain-binding protein 4	0.202339	5.80762	2.77899	0.0144932	0.320648	-3.00873
170823	Glmn	glomulin, FKBP associated protein	glomulin|FAP|FK506-binding protein-associated protein|FKBP-associated protein	-0.274491	4.60983	-2.77747	0.014537	0.321105	-3.01146
14167	Fgf12	fibroblast growth factor 12	fibroblast growth factor 12|fibroblast growth factor homologous factor 1|myocyte-activating factor	0.384196	4.17759	2.77395	0.0146389	0.322182	-3.01778
245683	Klhl34	kelch-like 34	kelch-like protein 34	0.434248	3.19897	2.77343	0.0146542	0.322182	-3.01873
230085	Phf24	PHD finger protein 24	PHD finger protein 24	0.208551	5.68802	2.77309	0.0146639	0.322182	-3.01932
27981	Rsrp1	arginine/serine rich protein 1	arginine/serine-rich protein 1|UPF0471 protein C1orf63 homolog	-0.176763	7.24002	-2.77089	0.014728	0.322182	-3.02327
75881	4930579K19Rik	RIKEN cDNA 4930579K19 gene	-	-1.79967	-1.2928	-2.77088	0.0147286	0.322182	-3.02331
16324	Inhbb	inhibin beta-B	inhibin beta B chain|activin beta-B chain	0.192328	5.99368	2.77064	0.0147355	0.322182	-3.02374
75599	Pcdh1	protocadherin 1	protocadherin-1	0.243669	4.98312	2.77022	0.0147478	0.322182	-3.02449
77938	Fam53b	family with sequence similarity 53, member B	protein FAM53B	-0.255982	5.00258	-2.7693	0.0147747	0.322264	-3.02614
17993	Ndufs4	NADH:ubiquinone oxidoreductase core subunit S4	NADH dehydrogenase [ubiquinone] iron-sulfur protein 4, mitochondrial|CI-18 kDa|CI-AQDQ|NADH-ubiquinone oxidoreductase 18 kDa subunit|complex I-18 kDa|complex I-AQDQ	-0.19824	6.29483	-2.76692	0.0148446	0.323283	-3.03041
18718	Pip4k2a	phosphatidylinositol-5-phosphate 4-kinase, type II, alpha	phosphatidylinositol 5-phosphate 4-kinase type-2 alpha|1-phosphatidylinositol 5-phosphate 4-kinase 2-alpha|PI(5)P 4-kinase type II alpha|PIP4KII-alpha|diphosphoinositide kinase 2-alpha|phosphatidylinositol-4-phosphate 5-kinase, type II, alpha|ptdIns(5)P-4-kinase isoform 2-alpha	0.232686	5.40489	2.76196	0.0149915	0.324844	-3.03931
17250	Abcc1	ATP-binding cassette, sub-family C (CFTR/MRP), member 1	multidrug resistance-associated protein 1|ATP-binding cassette, sub-family C (CFTR/MRP), member 1a|ATP-binding cassette, sub-family C (CFTR/MRP), member 1b|LTC4 transporter|leukotriene C(4) transporter|multiple drug resistance-associated protein	0.253359	5.17689	2.76129	0.0150112	0.324844	-3.0405
66977	Nuf2	NUF2, NDC80 kinetochore complex component	kinetochore protein Nuf2|cell division cycle-associated protein 1	-0.335195	4.01561	-2.76075	0.0150275	0.324844	-3.04148
14958	H1f0	H1 histone family, member 0	histone H1.0|H1-0 histone|histone H1'|histone H1(0)|myD196	-0.171311	7.53015	-2.76047	0.0150358	0.324844	-3.04199
18761	Prkcq	protein kinase C, theta	protein kinase C theta type|PKC theta|nPKC-theta	0.881973	0.897891	2.76007	0.0150475	0.324844	-3.04269
24117	Wif1	Wnt inhibitory factor 1	wnt inhibitory factor 1	0.969337	0.395098	2.75932	0.01507	0.324844	-3.04404
22294	Uxt	ubiquitously expressed prefoldin like chaperone	protein UXT|ubiquitously expressed transcript protein	-0.900369	0.70368	-2.759	0.0150797	0.324844	-3.04462
327987	Med13	mediator complex subunit 13	mediator of RNA polymerase II transcription subunit 13|Zmediator complex subunit 13|mediator of RNA polymerase II transcription, subunit 13|thyroid hormone receptor associated protein 1|thyroid hormone receptor associated protein, 240 kDa subunit|thyroid hormone receptor-associated protein complex 240 kDa component	0.200429	8.10238	2.7528	0.0152662	0.327774	-3.05573
232855	Zfp772	zinc finger protein 772	zinc finger protein 419	0.351284	3.68377	2.75276	0.0152672	0.327774	-3.0558
13555	E2f1	E2F transcription factor 1	transcription factor E2F1	-0.314762	4.20378	-2.75135	0.01531	0.327774	-3.05832
68846	Rnf208	ring finger protein 208	RING finger protein 208	0.219761	5.44567	2.75084	0.0153254	0.327774	-3.05923
75747	Sesn3	sestrin 3	sestrin-3	0.27667	4.48895	2.74967	0.0153612	0.327774	-3.06134
18604	Pdk2	pyruvate dehydrogenase kinase, isoenzyme 2	pyruvate dehydrogenase kinase, isoenzyme 2|PDH kinase 2|[Pyruvate dehydrogenase (acetyl-transferring)] kinase isozyme 2, mitochondrial|[Pyruvate dehydrogenase [lipoamide]] kinase isozyme 2, mitochondrial|pyruvate dehydrogenase 2|pyruvate dehydrogenase kinase, isozyme 2	-0.371723	3.82317	-2.74814	0.0154078	0.327774	-3.06408
76229	Vmn2r29	vomeronasal 2, receptor 29	vomeronasal 2, receptor 29|vomeronasal receptor Vmn2r29	0.753055	1.50689	2.74573	0.0154816	0.327774	-3.0684
16542	Kdr	kinase insert domain protein receptor	vascular endothelial growth factor receptor 2|VEGF receptor-2|fetal liver kinase 1|kinase NYK|protein-tyrosine kinase receptor flk-1|soluble vascular endothelial growth factor receptor 2|vascular endothelial growth factor receptor-3	0.741321	1.5933	2.74427	0.0155264	0.327774	-3.07101
103213	Traf3ip2	TRAF3 interacting protein 2	adapter protein CIKS	0.400246	3.24701	2.74365	0.0155455	0.327774	-3.07213
93712	Pcdhga4	protocadherin gamma subfamily A, 4	protocadherin gamma-A4|PCDH-gamma-A4|pcdhga4	0.27577	4.61513	2.7433	0.0155562	0.327774	-3.07275
245578	Pcdh11x	protocadherin 11 X-linked	protocadherin-11 X-linked|protocadherin X-linked 11	0.607118	2.12055	2.74307	0.0155633	0.327774	-3.07316
210104	Zfp658	zinc finger protein 658	zinc finger protein 658	-0.243364	5.00226	-2.7423	0.0155871	0.327774	-3.07454
216725	Adamts2	a disintegrin-like and metallopeptidase (reprolysin type) with thrombospondin type 1 motif, 2	A disintegrin and metalloproteinase with thrombospondin motifs 2|a disintegrin and metalloproteinase with thrombospondin repeats|a disintegrin-like and metalloprotease (reprolysin type) with thrombospondin type 1 motif, 2|procollagen I/II amino propeptide-processing enzyme|procollagen N-endopeptidase|procollagen N-proteinase	-0.740665	1.79248	-2.74183	0.0156015	0.327774	-3.07537
67603	Dusp6	dual specificity phosphatase 6	dual specificity protein phosphatase 6|MAP kinase phosphatase 3|mitogen-activated protein kinase phosphatase 3	0.275154	5.09395	2.74159	0.0156089	0.327774	-3.0758
101544	Zfp575	zinc finger protein 575	zinc finger protein 575	0.400271	3.29409	2.74151	0.0156113	0.327774	-3.07594
68272	Rbm28	RNA binding motif protein 28	RNA-binding protein 28	-0.183932	6.57259	-2.74052	0.0156422	0.327774	-3.07773
52250	Reep1	receptor accessory protein 1	receptor expression-enhancing protein 1	0.14396	8.79589	2.74047	0.0156437	0.327774	-3.07781
15550	Htr1a	5-hydroxytryptamine (serotonin) receptor 1A	5-hydroxytryptamine receptor 1A|5-HT-1A|5-HT1A receptor|G-protein coupled receptor 18|serotonin receptor 1A	0.641719	1.9934	2.7396	0.0156706	0.327774	-3.07937
238505	Mtr	5-methyltetrahydrofolate-homocysteine methyltransferase	methionine synthase|vitamin-B12 dependent methionine synthase	0.380584	3.83208	2.73854	0.0157034	0.327774	-3.08126
13190	Dct	dopachrome tautomerase	L-dopachrome tautomerase|DOPAchrome conversion factor|DOPAchrome isomerase|DOPAchrome oxidoreductase|L-dopachrome Delta-isomerase|SLATY locus protein|tyrosinase-related protein 2	-0.798754	1.12277	-2.7384	0.0157078	0.327774	-3.08151
235184	Msantd2	Myb/SANT-like DNA-binding domain containing 2	myb/SANT-like DNA-binding domain-containing protein 2	-0.258963	4.94789	-2.73828	0.0157118	0.327774	-3.08174
106200	Txndc11	thioredoxin domain containing 11	thioredoxin domain-containing protein 11|EF-hand binding protein 1	0.238628	5.24429	2.73697	0.0157526	0.327774	-3.08408
26456	Sema4g	sema domain, immunoglobulin domain (Ig), transmembrane domain (TM) and short cytoplasmic domain, (semaphorin) 4G	semaphorin-4G	-0.158631	7.20544	-2.73642	0.0157697	0.327774	-3.08506
18994	Pou3f4	POU domain, class 3, transcription factor 4	POU domain, class 3, transcription factor 4|brain-4 class III POU-domain protein|brain-specific homeobox/POU domain protein 4|octamer-binding protein 9|octamer-binding transcription factor 9|sex linked fidget	0.481596	2.90929	2.73558	0.015796	0.327774	-3.08657
81910	Rrbp1	ribosome binding protein 1	ribosome-binding protein 1|RRp|mRRp|ribosome receptor protein	0.254637	5.20227	2.73517	0.0158086	0.327774	-3.08729
320302	Glt28d2	glycosyltransferase 28 domain containing 2	glycosyltransferase 28 domain containing 1-like	-1.80346	-1.14978	-2.73455	0.0158281	0.327774	-3.0884
269951	Idh2	isocitrate dehydrogenase 2 (NADP+), mitochondrial	isocitrate dehydrogenase [NADP], mitochondrial|ICD-M|IDH|IDP|NADP(+)-specific ICDH|NADP+-specific isocitrate dehydrogenase|oxalosuccinate decarboxylase	-0.20197	6.72905	-2.73308	0.0158743	0.328242	-3.09103
12832	Col5a2	collagen, type V, alpha 2	collagen alpha-2(V) chain|procollagen, type V, alpha 2	0.358537	3.68665	2.73129	0.0159307	0.328918	-3.09424
170638	Hpcal4	hippocalcin-like 4	hippocalcin-like protein 4|neural visinin-like protein 2	0.362581	3.7258	2.7301	0.0159682	0.329205	-3.09636
210789	Tbc1d4	TBC1 domain family, member 4	TBC1 domain family member 4|akt substrate of 160 kDa	-0.344012	4.09677	-2.72902	0.0160025	0.329291	-3.0983
29858	Pmm1	phosphomannomutase 1	phosphomannomutase 1|PMM 1|Secp53 homolog	0.214999	5.64293	2.72776	0.0160424	0.329291	-3.10055
15168	Hcn3	hyperpolarization-activated, cyclic nucleotide-gated K+ 3	potassium/sodium hyperpolarization-activated cyclic nucleotide-gated channel 3|HAC-3|hyperpolarization-activated cation channel 3|hyperpolarization-activated, cyclic nucleotide-gated K+ 4	-0.232332	5.50142	-2.72773	0.0160433	0.329291	-3.1006
195531	Zfp982	zinc finger protein 982	uncharacterized protein LOC195531	-1.72982	-1.1761	-2.72683	0.0160719	0.32939	-3.10221
432628	Mfsd2b	major facilitator superfamily domain containing 2B	major facilitator superfamily domain-containing protein 2B|mMfsd2b	-1.00483	0.702233	-2.72397	0.0161632	0.329924	-3.10732
239510	Phf20l1	PHD finger protein 20-like 1	PHD finger protein 20-like protein 1|tudor domain-containing protein PHF20L1	-0.210344	7.4568	-2.72387	0.0161662	0.329924	-3.10749
238330	Irf2bpl	interferon regulatory factor 2 binding protein-like	interferon regulatory factor 2-binding protein-like|enhanced at puberty protein 1|polyglutamine-containing protein	0.155007	7.47145	2.72378	0.0161691	0.329924	-3.10765
60595	Actn4	actinin alpha 4	alpha-actinin-4|F-actin cross-linking protein|non-muscle alpha-actinin 4	0.162676	6.91356	2.72206	0.0162242	0.330273	-3.11073
623131	Prr19	proline rich 19	proline-rich protein 19	1.47889	-0.566784	2.72177	0.0162336	0.330273	-3.11125
57776	Ttyh1	tweety family member 1	protein tweety homolog 1|tweety homolog 1	-0.20161	5.80406	-2.72002	0.01629	0.330937	-3.11438
26965	Cul1	cullin 1	cullin-1	-0.148268	8.0481	-2.71907	0.0163207	0.33103	-3.11608
22138	Ttn	titin	titin|connectin|ttn	0.880942	0.761794	2.71802	0.0163547	0.33103	-3.11796
330908	Opcml	opioid binding protein/cell adhesion molecule-like	opioid-binding protein/cell adhesion molecule	0.165877	7.98029	2.71736	0.016376	0.33103	-3.11913
215387	Ncaph	non-SMC condensin I complex, subunit H	condensin complex subunit 2|XCAP-H homolog|barren homolog protein 1|chromosome-associated protein H	-0.346368	3.99475	-2.71655	0.0164022	0.33103	-3.12058
26877	B3galt1	UDP-Gal:betaGlcNAc beta 1,3-galactosyltransferase, polypeptide 1	beta-1,3-galactosyltransferase 1|UDP-galactose:beta-N-acetylglucosamine beta1, 3-galactosyltransferase 1|beta-1,3-GalTase 1	0.209621	6.10425	2.71467	0.0164634	0.33103	-3.12394
13860	Eps8	epidermal growth factor receptor pathway substrate 8	epidermal growth factor receptor kinase substrate 8	0.316041	4.03436	2.71447	0.0164697	0.33103	-3.12429
12709	Ckb	creatine kinase, brain	creatine kinase B-type|creatine kinase B chain|creatine phosphokinase B-type	0.148205	8.54939	2.71439	0.0164724	0.33103	-3.12443
226409	Zranb3	zinc finger, RAN-binding domain containing 3	DNA annealing helicase and endonuclease ZRANB3|annealing helicase 2|zinc finger Ran-binding domain-containing protein 3	-0.402494	3.17908	-2.71388	0.016489	0.33103	-3.12534
54610	Tbc1d8	TBC1 domain family, member 8	TBC1 domain family member 8|BUB2-like protein 1|GRAM domain|vascular Rab-GAP/TBC-containing protein	-0.292149	4.41501	-2.71302	0.016517	0.33103	-3.12687
66940	Shisa5	shisa family member 5	protein shisa-5|shisa homolog 5	0.317232	4.93604	2.71255	0.0165325	0.33103	-3.12772
68514	Micu2	mitochondrial calcium uptake 2	calcium uptake protein 2, mitochondrial|EF hand domain family A1|EF-hand domain-containing family member A1	-0.234311	5.88314	-2.71174	0.016559	0.331086	-3.12917
18626	Per1	period circadian clock 1	period circadian protein homolog 1|circadian clock protein PERIOD 1|circadian pacemaker protein Rigui|period homolog 1	0.235687	5.34966	2.71084	0.0165885	0.331199	-3.13077
73261	1700037C18Rik	RIKEN cDNA 1700037C18 gene	uncharacterized protein C16orf90 homolog	0.745631	1.73228	2.7079	0.0166851	0.33265	-3.13601
108068	Grm2	glutamate receptor, metabotropic 2	metabotropic glutamate receptor 2|G protein-coupled receptor, family C, group 1, member B	0.286425	4.5869	2.70614	0.0167434	0.333336	-3.13916
66235	Eif1ax	eukaryotic translation initiation factor 1A, X-linked	eukaryotic translation initiation factor 1A, X-chromosomal|eIF-1A X isoform|eukaryotic translation initiation factor 1A, Y-linked|eukaryotic translation initiation factor 4C	-0.171126	6.91605	-2.70401	0.0168138	0.333426	-3.14295
21888	Tle4	transducin-like enhancer of split 4	transducin-like enhancer protein 4|B lymphocyte gene 1|groucho-related protein 4|transducin-like enhancer of split 4, homolog of Drosophila E(spl)	-0.234681	5.10268	-2.70391	0.0168172	0.333426	-3.14313
56016	Hebp2	heme binding protein 2	heme-binding protein 2|putative heme-binding protein	-1.38101	0.410016	-2.71062	0.01697	0.334496	-3.14322
16875	Lhx8	LIM homeobox protein 8	LIM/homeobox protein Lhx8|LIM homeo box protein 8|LIM homeobox protein 7|LIM/homeobox protein Lhx7	-1.31195	-0.629111	-2.70383	0.0168199	0.333426	-3.14327
103199	Fig4	FIG4 phosphoinositide 5-phosphatase	polyphosphoinositide phosphatase|FIG4 homolog|SAC domain-containing protein 3|Sac domain-containing inositol phosphatase 3|phosphatidylinositol 3,5-bisphosphate 5-phosphatase	-0.206879	5.58981	-2.70252	0.0168636	0.333593	-3.14561
19871	Rnu73b	U73B small nuclear RNA	-	-1.6174	-1.17311	-2.70214	0.0168762	0.333593	-3.14629
69723	Rpain	RPA interacting protein	RPA-interacting protein|RPA interacting protein delta 2|RPA interacting protein epsilon	-0.376577	3.38844	-2.69966	0.0169591	0.334496	-3.15071
20112	Rps6ka2	ribosomal protein S6 kinase, polypeptide 2	ribosomal protein S6 kinase alpha-2|90 kDa ribosomal protein S6 kinase 2|MAP kinase-activated protein kinase 1c|MAPK-activated protein kinase 1c|MAPKAP kinase 1c|MAPKAPK-1c|RSK-3|S6K-alpha 2|p90-RSK 2|p90RSK2|pp90RSK3|protein-tyrosine kinase Mpk-9|ribosomal S6 kinase 3|ribosomal protein S6 kinase, 90kD, polypeptide 2	-0.190285	6.01	-2.69757	0.0170293	0.335191	-3.15444
109202	A930024E05Rik	RIKEN cDNA A930024E05 gene	-	-0.330888	3.80067	-2.69581	0.0170885	0.335584	-3.15756
12014	Bach2	BTB and CNC homology, basic leucine zipper transcription factor 2	transcription regulator protein BACH2|BTB and CNC homolog 2|BTB and CNC homology 2|Transcription regulator protein BACH2 (BTB and CNC homolog 2)	0.146717	8.16936	2.69542	0.0171018	0.335584	-3.15827
381626	Rbm33	RNA binding motif protein 33	RNA-binding protein 33|proline rich 8|proline-rich protein 8	-0.166679	7.12999	-2.69483	0.0171216	0.335584	-3.15931
217664	Mgat2	mannoside acetylglucosaminyltransferase 2	alpha-1,6-mannosyl-glycoprotein 2-beta-N-acetylglucosaminyltransferase|N-glycosyl-oligosaccharide-glycoprotein N-acetylglucosaminyltransferase II|beta-1,2-N-acetylglucosaminyltransferase II|glcNAc-T II	0.199994	5.73806	2.69324	0.0171756	0.335823	-3.16215
16918	Mycl	v-myc avian myelocytomatosis viral oncogene lung carcinoma derived	protein L-Myc|L-myc-1 proto-oncogene protein|lung carcinoma myc related oncogene 1|protein L-Myc-1|v-myc myelocytomatosis viral oncogene homolog 1, lung carcinoma derived|v-myc myelocytomatosis viral oncogene homolog, lung carcinoma derived	0.163273	7.78664	2.69305	0.0171821	0.335823	-3.16249
71872	Aox4	aldehyde oxidase 4	aldehyde oxidase 4|aldehyde oxidase homolog 2|aldehyde oxidase structural homolog 2|azaheterocycle hydroxylase 4|retinal oxidase	-0.439575	3.01605	-2.69162	0.0172307	0.335856	-3.16504
15558	Htr2a	5-hydroxytryptamine (serotonin) receptor 2A	5-hydroxytryptamine receptor 2A|5-HT2A receptor|5-hydroxytryptamine 2 receptor	1.23566	0.3542	2.69158	0.0172321	0.335856	-3.16511
233878	Sez6l2	seizure related 6 homolog like 2	seizure 6-like protein 2|brain-specific receptor-like protein A|type I transmembrane receptor (seizure-related protein)	0.153784	7.29562	2.68983	0.0172918	0.336307	-3.16823
16431	Itm2a	integral membrane protein 2A	integral membrane protein 2A	0.465666	2.79163	2.68906	0.017318	0.336307	-3.1696
13178	Dck	deoxycytidine kinase	deoxycytidine kinase	-0.173243	6.73532	-2.68878	0.0173277	0.336307	-3.1701
13527	Dtna	dystrobrevin alpha	dystrobrevin alpha|alpha-dystrobrevin	0.184589	6.8795	2.68769	0.0173649	0.336397	-3.17203
244668	Sipa1l2	signal-induced proliferation-associated 1 like 2	signal-induced proliferation-associated 1-like protein 2|SIPA1-like protein 2	-0.175525	6.95981	-2.68693	0.0173909	0.336397	-3.17338
12614	Celsr1	cadherin, EGF LAG seven-pass G-type receptor 1	cadherin EGF LAG seven-pass G-type receptor 1|cadherin, EGF LAG seven-pass G-type receptor 1 (flamingo homolog, Drosophila)|seven-pass transmembrane receptor	-0.199525	6.47262	-2.68653	0.0174049	0.336397	-3.17411
67011	Mettl6	methyltransferase like 6	methyltransferase-like protein 6	-0.262183	4.7351	-2.68343	0.0175117	0.3376	-3.17962
16525	Kcnk1	potassium channel, subfamily K, member 1	potassium channel subfamily K member 1|inward rectifying potassium channel protein TWIK-1	0.264639	4.60228	2.68312	0.0175223	0.3376	-3.18017
70489	5730405O15Rik	RIKEN cDNA 5730405O15 gene	-	1.02632	0.317611	2.68261	0.0175399	0.3376	-3.18107
83925	Trps1	transcriptional repressor GATA binding 1	zinc finger transcription factor Trps1|trichorhinophalangeal syndrome I	0.283942	4.41288	2.68071	0.017606	0.337942	-3.18446
57276	Vsig2	V-set and immunoglobulin domain containing 2	V-set and immunoglobulin domain-containing protein 2|CT-like protein|CTM|cortical thymocyte receptor (X. laevis CTX) like|cortical thymocyte-like protein	-1.88422	-1.72616	-2.6807	0.0176062	0.337942	-3.18448
54123	Irf7	interferon regulatory factor 7	interferon regulatory factor 7|IRF-7	0.59017	2.37359	2.67983	0.0176365	0.338056	-3.18602
16170	Il16	interleukin 16	pro-interleukin-16	-1.35559	-0.720028	-2.67875	0.0176739	0.338308	-3.18793
16869	Lhx1	LIM homeobox protein 1	LIM/homeobox protein Lhx1|LIM homeo box protein 1|homeobox protein Lim-1	0.880384	0.640553	2.67741	0.017721	0.338349	-3.19033
213417	Klhdc8a	kelch domain containing 8A	kelch domain-containing protein 8A	-0.581467	1.99585	-2.6773	0.0177246	0.338349	-3.19052
13869	Erbb4	erb-b2 receptor tyrosine kinase 4	receptor tyrosine-protein kinase erbB-4|avian erythroblastosis oncogene B 4|proto-oncogene-like protein c-ErbB-4|v-erb-a erythroblastic leukemia viral oncogene homolog 4	0.315158	4.01295	2.67661	0.017749	0.338349	-3.19175
208691	Eif5a2	eukaryotic translation initiation factor 5A2	eukaryotic translation initiation factor 5A-2|eukaryotic initiation factor 5A	0.277092	4.52822	2.67386	0.0178454	0.33931	-3.19664
216292	Mettl25	methyltransferase like 25	methyltransferase-like protein 25	-0.487571	2.69021	-2.67315	0.0178703	0.33931	-3.19789
209378	Itih5	inter-alpha (globulin) inhibitor H5	inter-alpha-trypsin inhibitor heavy chain H5|ITI heavy chain H5|ITI-HC5|inter-alpha trypsin inhibitor heavy chain precursor 5|inter-alpha-inhibitor heavy chain 5	1.36168	-0.782048	2.67259	0.0178903	0.33931	-3.1989
13115	Cyp27b1	cytochrome P450, family 27, subfamily b, polypeptide 1	25-hydroxyvitamin D-1 alpha hydroxylase, mitochondrial|1alpha(OH)ase|25(OH)D 1alpha-hydroxylase|25-OHD-1 alpha-hydroxylase|25-hydroxyvitamin D(3) 1-alpha-hydroxylase|25-hydroxyvitamin D-1 alpha hydroxylase, mitochondrial precursor (25-OHD-1 alpha-hydroxylase) (25-hydroxyvitamin D3 1-alpha-hydroxylase) (VD3 1A hydroxylase) (P450C1 alpha) (P450VD1-alpha)|25-hydroxyvitamin D3 1alpha-hydroxylase|P450…	-1.13803	-0.200955	-2.67209	0.0179077	0.33931	-3.19978
69683	Emc10	ER membrane protein complex subunit 10	ER membrane protein complex subunit 10|UPF0510 protein INM02|hematopoietic signal peptide-containing membrane domain-containing protein 1	0.199773	7.01326	2.67159	0.0179254	0.33931	-3.20067
18824	Plp2	proteolipid protein 2	proteolipid protein 2	-0.555117	2.10886	-2.67102	0.0179457	0.33931	-3.20169
224997	Dlgap1	DLG associated protein 1	disks large-associated protein 1|DAP-1 beta|PSD-95/SAP90-binding protein 1|SAP90/PSD-95 associated protein 1|discs, large homolog-associated protein 1|guanylate kinase-associated protein	0.17459	6.51446	2.66725	0.0180798	0.341382	-3.20839
52668	Ifi27	interferon, alpha-inducible protein 27	interferon, alpha-inducible protein 27 like 1	0.85395	1.34263	2.66625	0.0181155	0.341592	-3.21017
14170	Fgf15	fibroblast growth factor 15	fibroblast growth factor 15|FGF-15	-1.42319	0.0496951	-2.66333	0.0182198	0.343094	-3.21534
234311	Ddx60	DEAD (Asp-Glu-Ala-Asp) box polypeptide 60	probable ATP-dependent RNA helicase DDX60	1.07254	0.337874	2.6617	0.0182784	0.343733	-3.21823
665562	Rpl31-ps12	ribosomal protein L31, pseudogene 1 2	predicted gene, EG665562|predicted pseudogene 7689	1.11881	-0.0346727	2.66009	0.0183367	0.343996	-3.2211
65970	Lima1	LIM domain and actin binding 1	LIM domain and actin-binding protein 1|epithelial protein lost in neoplasm	-0.216808	5.91284	-2.65957	0.0183554	0.343996	-3.22202
22390	Wee1	WEE 1 homolog 1 (S. pombe)	wee1-like protein kinase|WEE1 tyrosine kinase|wee1A kinase	-0.356062	3.50745	-2.65878	0.0183841	0.343996	-3.22343
12308	Calb2	calbindin 2	calretinin	0.420209	3.86755	2.65858	0.0183913	0.343996	-3.22378
18082	Nipsnap1	nipsnap homolog 1	protein NipSnap homolog 1|4-nitrophenylphosphatase domain and non-neuronal SNAP25-like protein homolog 1	-0.163093	6.79214	-2.65695	0.0184506	0.344642	-3.22668
71707	Ubiad1	UbiA prenyltransferase domain containing 1	ubiA prenyltransferase domain-containing protein 1|transitional epithelia response protein	-0.355803	3.57626	-2.6543	0.0185472	0.345428	-3.23138
67937	Tmem59l	transmembrane protein 59-like	transmembrane protein 59-like|brain-specific membrane-anchored protein	0.219125	5.29692	2.65401	0.0185579	0.345428	-3.2319
21429	Ubtf	upstream binding transcription factor, RNA polymerase I	nucleolar transcription factor 1|transcription factor UBF|upstream-binding factor 1	-0.154733	7.80129	-2.65375	0.0185671	0.345428	-3.23235
19943	Rpl28	ribosomal protein L28	60S ribosomal protein L28	0.467588	3.12275	2.65292	0.0185977	0.345534	-3.23382
269152	Kif26b	kinesin family member 26B	kinesin-like protein KIF26B|N-11 kinesin|kinesin family protein 26b	0.182586	6.2467	2.65193	0.0186338	0.345685	-3.23557
72535	Aldh1b1	aldehyde dehydrogenase 1 family, member B1	aldehyde dehydrogenase X, mitochondrial|aldehyde dehydrogenase family 1 member B1	-0.249067	4.85967	-2.64883	0.0187479	0.345685	-3.24107
233744	Spon1	spondin 1, (f-spondin) extracellular matrix protein	spondin-1|F-spondin	-0.474427	2.84725	-2.64877	0.0187504	0.345685	-3.24119
66993	Smarcd3	SWI/SNF related, matrix associated, actin dependent regulator of chromatin, subfamily d, member 3	SWI/SNF-related matrix-associated actin-dependent regulator of chromatin subfamily D member 3|60 kDa BRG-1/Brm-associated factor subunit C|BRG1-associated factor 60C|mBAF60c	-0.174501	6.73214	-2.64876	0.0187508	0.345685	-3.24121
57778	Fmnl1	formin-like 1	formin-like protein 1|formin-related gene in leukocytes|formin-related protein|lymphocyte specific formin related protein	-0.400982	3.18187	-2.64841	0.0187634	0.345685	-3.24181
242667	Dlgap3	DLG associated protein 3	disks large-associated protein 3|PSD-95/SAP90-binding protein 3|SAP90/PSD 95 associated protein 3|discs, large homolog-associated protein 3|prion protein ligand 8	0.222227	5.63265	2.64754	0.0187958	0.345685	-3.24336
232227	Iqsec1	IQ motif and Sec7 domain 1	IQ motif and SEC7 domain-containing protein 1	0.218865	5.86371	2.64745	0.018799	0.345685	-3.24352
225467	Pggt1b	protein geranylgeranyltransferase type I, beta subunit	geranylgeranyl transferase type-1 subunit beta|GGTase-I-beta|geranylgeranyl transferase type I subunit beta|type I protein geranyl-geranyltransferase subunit beta	0.357007	4.28166	2.64725	0.0188066	0.345685	-3.24388
216150	Cdc34	cell division cycle 34	ubiquitin-conjugating enzyme E2 R1|(E3-independent) E2 ubiquitin-conjugating enzyme R1|E2 ubiquitin-conjugating enzyme R1|cell division cycle 34 homolog|ubiquitin-conjugating enzyme Cdc34|ubiquitin-conjugating enzyme E2-32 kDa complementing|ubiquitin-conjugating enzyme E2-CDC34|ubiquitin-protein ligase R1	0.230627	5.08024	2.64663	0.0188294	0.345685	-3.24497
12236	Bub1b	BUB1B, mitotic checkpoint serine/threonine kinase	mitotic checkpoint serine/threonine-protein kinase BUB1 beta|MAD3/BUB1-related protein kinase|budding uninhibited by benzimidazoles 1 beta|budding uninhibited by benzimidazoles 1 homolog, beta|mitotic checkpoint kinase MAD3L	-0.256175	4.86895	-2.64438	0.0189131	0.346257	-3.24896
18700	Piga	phosphatidylinositol glycan anchor biosynthesis, class A	N-acetylglucosaminyl-phosphatidylinositol biosynthetic protein|glcNAc-PI synthesis protein|phosphatidylinositol glycan, class A|phosphatidylinositol-glycan biosynthesis class A protein|phosphatidylinositolglycan class A	-0.474461	2.94309	-2.64316	0.0189584	0.346257	-3.25112
29876	Clic4	chloride intracellular channel 4 (mitochondrial)	chloride intracellular channel protein 4|mc3s5/mtCLIC	-0.169815	7.00931	-2.64266	0.0189771	0.346257	-3.252
30953	Schip1	schwannomin interacting protein 1	schwannomin-interacting protein 1|neurofibromatosis 2 interacting protein	0.316051	3.87773	2.64247	0.0189843	0.346257	-3.25234
12294	Cacna2d3	calcium channel, voltage-dependent, alpha2/delta subunit 3	voltage-dependent calcium channel subunit alpha-2/delta-3|alpha 2 delta-3|voltage-gated calcium channel subunit alpha-2/delta-3	0.234559	4.9756	2.64175	0.0190111	0.346257	-3.25361
20358	Sema6a	sema domain, transmembrane domain (TM), and cytoplasmic domain, (semaphorin) 6A	semaphorin-6A|Mutant line 997|sema Q|sema VIA|semaphorin Q|semaphorin VIA|semaphorin-6A-1	0.395607	4.6975	2.65973	0.0195424	0.350196	-3.25496
15194	Htt	huntingtin	huntingtin|HD protein homolog|Huntington disease gene homolog|huntington disease protein homolog	0.180807	6.67835	2.64096	0.0190409	0.346257	-3.25502
66790	Grtp1	GH regulated TBC protein 1	growth hormone-regulated TBC protein 1|TBC1 domain family member 6	-0.365123	3.56055	-2.64055	0.0190562	0.346257	-3.25575
74522	Morc2a	microrchidia 2A	MORC family CW-type zinc finger protein 2A|zinc finger CW-type coiled-coil domain protein 1|zinc finger, CW-type with coiled-coil domain 1	-0.150007	7.63904	-2.64035	0.0190637	0.346257	-3.2561
224893	Zfp959	zinc finger protein 959	uncharacterized protein LOC224893	-0.359562	3.75827	-2.63962	0.0190912	0.346257	-3.2574
16450	Jag2	jagged 2	protein jagged-2|syndactylism	0.211897	5.51821	2.63914	0.0191093	0.346257	-3.25825
22772	Zic2	zinc finger protein of the cerebellum 2	zinc finger protein ZIC 2|GENA 29|Zic family member 2 (odd-paired homolog, Drosophila)|kumba|odd-paired homolog	0.354719	3.97863	2.63644	0.0192112	0.347244	-3.26303
218203	Mylip	myosin regulatory light chain interacting protein	E3 ubiquitin-protein ligase MYLIP|RING-type E3 ubiquitin transferase MYLIP|idol|inducible degrader of the LDL-receptor	0.516981	2.29327	2.63637	0.0192137	0.347244	-3.26315
11568	Aebp1	AE binding protein 1	adipocyte enhancer-binding protein 1|aortic carboxypeptidase-like protein	1.04527	0.318706	2.63277	0.0193504	0.349009	-3.26952
19346	Rab6a	RAB6A, member RAS oncogene family	ras-related protein Rab-6A|RAB6, member RAS oncogene family|rab-6	0.145753	8.6816	2.63247	0.0193615	0.349009	-3.27004
75286	4930549G23Rik	RIKEN cDNA 4930549G23 gene	-	-1.70809	-1.03891	-2.63086	0.0194231	0.349665	-3.2729
30839	Fbxw5	F-box and WD-40 domain protein 5	F-box/WD repeat-containing protein 5|F-box and WD-40 domain-containing protein 5|F-box protein Fbw5	-0.177093	6.25092	-2.62978	0.0194645	0.349959	-3.27481
70315	Hdac8	histone deacetylase 8	histone deacetylase 8|HD8	-0.392261	3.6144	-2.62818	0.0195258	0.350196	-3.27764
72415	Sgo1	shugoshin 1	shugoshin 1|shugoshin-like 1|shugoshin 1A protein	-0.463805	2.91845	-2.62747	0.0195532	0.350196	-3.2789
72293	Nkd2	naked cuticle 2	protein naked cuticle homolog 2|naked cuticle 1 homolog|naked cuticle 2 homolog|naked-2	0.295956	4.30046	2.62536	0.0196345	0.351052	-3.28263
211673	Arfgef1	ADP-ribosylation factor guanine nucleotide-exchange factor 1(brefeldin A-inhibited)	brefeldin A-inhibited guanine nucleotide-exchange protein 1|ADP-ribosylation factor guanine nucleotide-exchange factor 1|brefeldin A-inhibited GEP 1	0.149842	7.46231	2.62452	0.019667	0.351052	-3.28412
381373	Sp9	trans-acting transcription factor 9	transcription factor Sp9|buttonhead-like zinc finger transcription factor Sp9	-0.566953	2.94194	-2.62427	0.0196767	0.351052	-3.28456
21892	Tll1	tolloid-like	tolloid-like protein 1	0.633178	1.65765	2.62344	0.0197087	0.351148	-3.28602
57257	Vav3	vav 3 oncogene	guanine nucleotide exchange factor VAV3|VAV-3	0.345073	4.06824	2.62283	0.0197325	0.351148	-3.28711
18606	Enpp2	ectonucleotide pyrophosphatase/phosphodiesterase 2	ectonucleotide pyrophosphatase/phosphodiesterase family member 2|autotaxin|extracellular lysophospholipase D|phosphodiesterase I/nucleotide pyrophosphatase 2	0.579703	1.98125	2.62163	0.0197791	0.351527	-3.28923
20660	Sorl1	sortilin-related receptor, LDLR class A repeats-containing	sortilin-related receptor|LDLR relative with 11 ligand-binding repeats|low-density lipoprotein receptor relative with 11 ligand-binding repeats|sorLA-1|sorting protein-related receptor containing LDLR class A repeats	-0.154562	7.06882	-2.6202	0.0198347	0.352066	-3.29175
19290	Pura	purine rich element binding protein A	transcriptional activator protein Pur-alpha|purine-rich single-stranded DNA-binding protein alpha	0.337157	3.67146	2.61949	0.0198622	0.352105	-3.293
100041273	Ndufb4c	NADH:ubiquinone oxidoreductase subunit B4C	NADH dehydrogenase [ubiquinone] 1 beta subcomplex subunit 4|predicted pseudogene 3244	0.757804	1.08509	2.61843	0.0199037	0.352393	-3.29487
268527	Greb1	gene regulated by estrogen in breast cancer protein	protein GREB1	1.48802	-0.97967	2.6174	0.0199439	0.35249	-3.29669
100126242	Frs3os	fibroblast growth factor receptor substrate 3, opposite strand	Frs3 opposite strand transcript	1.30932	-0.689387	2.61644	0.0199817	0.35249	-3.29839
53412	Ppp1r3c	protein phosphatase 1, regulatory subunit 3C	protein phosphatase 1 regulatory subunit 3C|PP1 subunit R5|ppp1r3c|protein phosphatase 1 binding protein PTG|protein phosphatase 1 regulatory subunit 5|protein phosphatase 1, regulatory (inhibitor) subunit 3C|protein phosphatase 1, regulatory (inhibitor) subunit 5|protein targeting to glicogen|protein targeting to glycogen	-0.811774	1.00472	-2.61571	0.0200105	0.35249	-3.29968
13198	Ddit3	DNA-damage inducible transcript 3	DNA damage-inducible transcript 3 protein|C/EBP homoologous protein 10|C/EBP zeta|CCAAT/enhancer-binding protein homologous protein|DDIT-3|c/EBP-homologous protein 10|growth arrest and DNA-damage-inducible protein GADD153	0.279399	4.27949	2.61409	0.0200743	0.35249	-3.30254
72061	2010111I01Rik	RIKEN cDNA 2010111I01 gene	aminopeptidase O	-0.440805	2.79939	-2.61304	0.0201156	0.35249	-3.30439
22158	Tulp3	tubby-like protein 3	tubby-related protein 3	-0.250302	4.75027	-2.61274	0.0201275	0.35249	-3.30492
12865	Cox7a1	cytochrome c oxidase subunit 7A1	cytochrome c oxidase subunit 7A1, mitochondrial|cytochrome c oxidase subunit VIIa 1|cytochrome c oxidase subunit VIIa-H|cytochrome c oxidase subunit VIIa-M|cytochrome c oxidase subunit VIIa-heart|cytochrome c oxidase subunit VIIa-muscle	-1.82336	-1.59484	-2.61247	0.0201383	0.35249	-3.3054
17996	Neb	nebulin	nebulin	0.387231	4.00641	2.6124	0.020141	0.35249	-3.30552
329628	Fat4	FAT atypical cadherin 4	protocadherin Fat 4|FAT tumor suppressor homolog 4|fat-like cadherin protein FAT-J	0.183563	8.11445	2.61195	0.0201588	0.35249	-3.30632
12442	Ccnb2	cyclin B2	G2/mitotic-specific cyclin-B2	-0.39032	3.59702	-2.61175	0.0201667	0.35249	-3.30667
67211	Armc10	armadillo repeat containing 10	armadillo repeat-containing protein 10	-0.163254	6.69427	-2.61122	0.0201879	0.35249	-3.30761
75690	Vsig10l	V-set and immunoglobulin domain containing 10 like	V-set and immunoglobulin domain-containing protein 10-like|ZV-set and immunoglobulin domain containing 10 like	-0.505358	2.45307	-2.61033	0.0202232	0.352664	-3.30918
269587	Epb41	erythrocyte membrane protein band 4.1	protein 4.1|P4.1|Protein 4.1R|band 4.1|erythrocyte protein band 4.1	0.139151	8.22292	2.60947	0.0202574	0.352819	-3.3107
16008	Igfbp2	insulin-like growth factor binding protein 2	insulin-like growth factor-binding protein 2|IGF-binding protein 2	0.155004	6.94438	2.60878	0.0202846	0.35285	-3.3119
80743	Vps16	VSP16 CORVET/HOPS core subunit	vacuolar protein sorting-associated protein 16 homolog|vacuolar protein sorting 16	-0.186478	6.17649	-2.60788	0.0203208	0.352851	-3.31351
12288	Cacna1c	calcium channel, voltage-dependent, L type, alpha 1C subunit	voltage-dependent L-type calcium channel subunit alpha-1C|brain class C|calcium channel voltage-dependent alpha1c subunit|calcium channel, L type, alpha-1 polypeptide, isoform 1, cardiac muscle|neuronal voltage-gated calcium channel alpha 1C subunit|skeletal muscle-specific calcium channel|voltage-gated calcium channel subunit alpha Cav1.2	0.185746	6.52774	2.60751	0.0203353	0.352851	-3.31415
211429	Pla2g4b	phospholipase A2, group IVB (cytosolic)	cytosolic phospholipase A2 beta|phospholipase A2 group IVB	-0.2498	4.74842	-2.60682	0.0203631	0.352892	-3.31537
84036	Kcnn1	potassium intermediate/small conductance calcium-activated channel, subfamily N, member 1	small conductance calcium-activated potassium channel protein 1|SKCa 1|SKCa1	-0.373485	3.68539	-2.60561	0.0204114	0.353291	-3.3175
83704	Slc12a9	solute carrier family 12 (potassium/chloride transporters), member 9	solute carrier family 12 member 9|cation-chloride cotransporter-interacting protein 1|potassium-chloride transporter 9	-0.30237	4.07196	-2.60443	0.0204587	0.353669	-3.31958
240041	Zfp945	zinc finger protein 945	uncharacterized protein LOC240041	-0.274056	4.86471	-2.60181	0.0205643	0.353905	-3.3242
15118	Has3	hyaluronan synthase 3	hyaluronan synthase 3|HA synthase 3|hyaluronate synthase 3|hyaluronic acid synthase 3	0.290083	4.52765	2.6015	0.020577	0.353905	-3.32476
213550	Dis3l	DIS3 like exosome 3'-5' exoribonuclease	DIS3-like exonuclease 1|DIS3 mitotic control homolog-like	0.220579	5.31763	2.6012	0.0205892	0.353905	-3.32529
270163	Myo9a	myosin IXa	unconventional myosin-IXa|unconventional myosin-9a	0.184145	7.75854	2.59923	0.0206688	0.353905	-3.32876
140721	Caskin2	CASK-interacting protein 2	caskin-2	-0.321429	3.79184	-2.59851	0.0206981	0.353905	-3.33003
66826	Taz	tafazzin	tafazzin	-0.222496	5.20994	-2.59837	0.0207036	0.353905	-3.33027
75424	Zfp820	zinc finger protein 820	zinc finger protein 820	0.682727	1.36514	2.59777	0.0207281	0.353905	-3.33133
22067	Trpc5	transient receptor potential cation channel, subfamily C, member 5	short transient receptor potential channel 5|capacitative calcium entry channel 2|transient receptor protein 5|trp-related protein 5|vtransient receptor potential cation channel, subfamily C, member 5	0.779557	1.39866	2.59727	0.0207485	0.353905	-3.33221
72834	2810468N07Rik	RIKEN cDNA 2810468N07 gene	-	-1.54373	-0.930422	-2.59685	0.0207654	0.353905	-3.33294
75426	Igfbpl1	insulin-like growth factor binding protein-like 1	insulin-like growth factor-binding protein-like 1|IGFBP-like protein|IGFBP-rP4|IGFBP-related protein 10|insulin-like growth factor-binding-related protein 4	-0.153179	9.4605	-2.59593	0.0208029	0.353905	-3.33456
53357	Pla2g6	phospholipase A2, group VI	85/88 kDa calcium-independent phospholipase A2|85 kDa calcium-independent phospholipase A2|GVI PLA2|caI-PLA2|group VI phospholipase A2|iPLA2-beta|intracellular membrane-associated calcium-independent phospholipase A2 beta|patatin-like phospholipase domain-containing protein 9	-0.254917	4.74344	-2.59532	0.0208281	0.353905	-3.33565
81904	Cacng7	calcium channel, voltage-dependent, gamma subunit 7	voltage-dependent calcium channel gamma-7 subunit|TARP gamma-7|neuronal voltage-gated calcium channel gamma-7 subunit|transmembrane AMPAR regulatory protein gamma-7	0.192541	6.03014	2.59512	0.0208362	0.353905	-3.336
21951	Tnks	tankyrase, TRF1-interacting ankyrin-related ADP-ribose polymerase	poly [ADP-ribose] polymerase tankyrase-1|ADP-ribosyltransferase diphtheria toxin-like 5|TRF1-interacting ankyrin-related ADP-ribose polymerase 1|protein poly-ADP-ribosyltransferase tankyrase-1|tankyrase I|tankyrase-1	0.145663	7.8177	2.59509	0.0208376	0.353905	-3.33606
17758	Map4	microtubule-associated protein 4	microtubule-associated protein 4|MAP 4	0.132168	9.09714	2.59499	0.0208416	0.353905	-3.33623
67996	Srsf6	serine/arginine-rich splicing factor 6	serine/arginine-rich splicing factor 6|pre-mRNA-splicing factor SRP55|splicing factor, arginine/serine-rich 6	-0.158542	7.90659	-2.59469	0.0208539	0.353905	-3.33676
23934	Ly6h	lymphocyte antigen 6 complex, locus H	lymphocyte antigen 6H|ly-6H	0.162205	7.16812	2.59256	0.020941	0.354809	-3.3405
228357	Lrp4	low density lipoprotein receptor-related protein 4	low-density lipoprotein receptor-related protein 4|LDLR dan|LRP-4	-0.312485	3.98736	-2.59128	0.0209937	0.354809	-3.34276
227327	B3gnt7	UDP-GlcNAc:betaGal beta-1,3-N-acetylglucosaminyltransferase 7	UDP-GlcNAc:betaGal beta-1,3-N-acetylglucosaminyltransferase 7|BGnT-7|beta-1,3-Gn-T7|beta-1,3-N-acetylglucosaminyltransferase 7|beta3Gn-T7	0.449844	2.82029	2.59006	0.0210439	0.354809	-3.3449
384783	Irs2	insulin receptor substrate 2	insulin receptor substrate 2|4PS	0.23146	4.96567	2.5893	0.0210756	0.354809	-3.34625
106042	Prickle1	prickle planar cell polarity protein 1	prickle-like protein 1|prickle homolog 1	0.348166	3.54433	2.58903	0.0210868	0.354809	-3.34673
50708	Hist1h1c	histone cluster 1, H1c	histone H1.2|H1 VAR.1|H1 histone family, member 2|histone 1, H1c|histone H1	-0.339928	3.85655	-2.58828	0.0211175	0.354809	-3.34804
19255	Ptpn2	protein tyrosine phosphatase, non-receptor type 2	tyrosine-protein phosphatase non-receptor type 2|MPTP|T cell protein-tyrosine phosphatase|protein-tyrosine phosphatase PTP-2	-0.220328	5.72458	-2.58779	0.0211378	0.354809	-3.3489
100503659	Cbarp	calcium channel, voltage-dependent, beta subunit associated regulatory protein	voltage-dependent calcium channel beta subunit-associated regulatory protein|downstream of Stk11 protein|protein Dos	0.157198	7.24838	2.58767	0.0211429	0.354809	-3.34911
70508	Bbx	bobby sox HMG box containing	HMG box transcription factor BBX|HMG box-containing protein 2|bobby sox homolog	-0.283391	4.43231	-2.58623	0.0212029	0.354809	-3.35166
68117	Apool	apolipoprotein O-like	MICOS complex subunit Mic27	-0.499544	2.41934	-2.5854	0.0212371	0.354809	-3.3531
72119	Tpx2	TPX2, microtubule-associated	targeting protein for Xklp2|TPX2, microtubule-associated protein homolog	-0.212925	5.55743	-2.58518	0.0212465	0.354809	-3.3535
68999	Anapc10	anaphase promoting complex subunit 10	anaphase-promoting complex subunit 10|cyclosome subunit 10	-0.259941	4.52936	-2.58515	0.0212476	0.354809	-3.35355
12814	Col11a1	collagen, type XI, alpha 1	collagen alpha-1(XI) chain|a1(XI) collagen|pro-alpha1(XI) collagen|procollagen, type XI, alpha 1	-0.291303	4.06964	-2.58458	0.0212716	0.354809	-3.35456
12300	Cacng2	calcium channel, voltage-dependent, gamma subunit 2	voltage-dependent calcium channel gamma-2 subunit|TARP gamma-2|neuronal voltage-gated calcium channel gamma-2 subunit|transmembrane AMPAR regulatory protein gamma-2	0.22103	5.1077	2.58437	0.02128	0.354809	-3.35491
215821	Arfgef3	ARFGEF family member 3	brefeldin A-inhibited guanine nucleotide-exchange protein 3	0.221132	5.20502	2.58364	0.0213108	0.354809	-3.35621
20091	Rps3a1	ribosomal protein S3A1	40S ribosomal protein S3a|ribosomal protein S3A	-0.205893	6.30179	-2.58354	0.021315	0.354809	-3.35639
15331	Hmgn2	high mobility group nucleosomal binding domain 2	non-histone chromosomal protein HMG-17|high mobility group nucleosome-binding domain-containing protein 2|high mobility group protein 17	-0.15742	6.76468	-2.58214	0.0213735	0.355356	-3.35884
54561	Nap1l3	nucleosome assembly protein 1-like 3	nucleosome assembly protein 1-like 3|brain-specific protein MB20	0.326158	4.45103	2.58087	0.0214269	0.355819	-3.36108
545156	Kalrn	kalirin, RhoGEF kinase	kalirin|huntingtin-associated protein interacting protein (duo)|kalrn|protein Duo|serine/threonine kinase with Dbl- and pleckstrin homology domain|serine/threonine kinase with Dbl- and pleckstrin homology domains|serine/threonine-protein kinase with Dbl- and pleckstrin homology domain	0.134688	8.47055	2.57985	0.0214697	0.356105	-3.36288
268697	Ccnb1	cyclin B1	G2/mitotic-specific cyclin-B1|cyclin B1, related sequence 1|cyclin B1, related sequence 13	-0.305974	3.93775	-2.579	0.0215056	0.356275	-3.36437
69863	Ttc39b	tetratricopeptide repeat domain 39B	tetratricopeptide repeat protein 39B|TPR repeat protein 39B	-0.314161	3.96301	-2.57832	0.021534	0.356323	-3.36556
239170	Fam160b2	family with sequence similarity 160, member B2	protein FAM160B2|retinoic acid induced 16|retinoic acid-induced protein 16	-0.242782	4.9374	-2.57578	0.0216415	0.357294	-3.37003
107975	Pacs1	phosphofurin acidic cluster sorting protein 1	phosphofurin acidic cluster sorting protein 1|cytosolic sorting protein PACS-1	0.156206	6.91211	2.57477	0.0216844	0.357294	-3.3718
18984	Por	P450 (cytochrome) oxidoreductase	NADPH--cytochrome P450 reductase|NADH cytochrome P450 oxydoreductase	0.171333	6.31061	2.57403	0.0217159	0.357294	-3.3731
75782	Lca5	Leber congenital amaurosis 5 (human)	lebercilin|leber congenital amaurosis 5 protein homolog	-0.242658	4.9447	-2.57344	0.0217411	0.357294	-3.37414
13483	Dpp6	dipeptidylpeptidase 6	dipeptidyl aminopeptidase-like protein 6|DPPX|dipeptidyl aminopeptidase-related protein|dipeptidyl peptidase IV-like protein|dipeptidyl peptidase VI|dipeptidylpeptidase VI|inversion, Chr 5, Harwell 6, proximal	0.194414	6.07965	2.57343	0.0217413	0.357294	-3.37415
73112	Abracl	ABRA C-terminal like	costars family protein ABRACL|ABRA C-terminal-like protein	-0.221338	6.33145	-2.57331	0.0217468	0.357294	-3.37438
69146	Gsdmd	gasdermin D	gasdermin-D|gasdermin domain containing 1|gasdermin domain-containing protein 1	-1.4646	-0.168001	-2.57215	0.0217962	0.357684	-3.37641
18647	Cdk14	cyclin-dependent kinase 14	cyclin-dependent kinase 14|cell division protein kinase 14|serine/threonine-protein kinase PFTAIRE-1	0.172106	6.46097	2.57123	0.0218356	0.357908	-3.37803
231637	Ssh1	slingshot protein phosphatase 1	protein phosphatase Slingshot homolog 1|SSH-like protein 1|slingshot 1L|slingshot-like 1	0.306398	4.2145	2.57039	0.0218714	0.358073	-3.3795
16531	Kcnma1	potassium large conductance calcium-activated channel, subfamily M, alpha member 1	calcium-activated potassium channel subunit alpha-1|BK channel alpha subunit|BKCA alpha|KCa1.1|calcium-activated potassium channel, subfamily M subunit alpha-1|k(VCA)alpha|maxi K channel|slo homolog|slo-alpha|slowpoke homolog	0.282582	4.39583	2.56961	0.0219048	0.358199	-3.38087
20498	Slc12a4	solute carrier family 12, member 4	solute carrier family 12 member 4|K-Cl Co-transporter-1|K-Cl cotransporter KCC1|electroneutral potassium-chloride cotransporter 1|erythroid K-Cl cotransporter 1|mKCC1	0.261325	4.43992	2.56698	0.0220179	0.359318	-3.38548
215449	Rap1b	RAS related protein 1b	ras-related protein Rap-1b|GTP-binding protein smg p21B	-0.251501	5.43631	-2.56682	0.0220249	0.359318	-3.38577
56490	Zbtb20	zinc finger and BTB domain containing 20	zinc finger and BTB domain-containing protein 20|APP Tg|BTB/POZ domain zinc finger factor HOF|PDGF-APPSwInd|PDGF-hAPP695,751,770V171F, KM670/671NL|POZ/zinc finger transcription factor ODA-8|zinc finger protein 288	0.248487	4.68383	2.56472	0.0221157	0.360167	-3.38946
211586	Tfdp2	transcription factor Dp 2	transcription factor Dp-2|E2F dimerization partner 2	-0.195635	5.64716	-2.56442	0.0221287	0.360167	-3.38998
233919	Gpr26	G protein-coupled receptor 26	G-protein coupled receptor 26	0.313335	3.80301	2.56379	0.022156	0.36019	-3.39109
228482	Arhgap11a	Rho GTPase activating protein 11A	rho GTPase-activating protein 11A|GAP (1-12)|rho-type GTPase-activating protein 11A	-0.233429	4.96727	-2.56318	0.0221825	0.3602	-3.39216
78286	Nav2	neuron navigator 2	neuron navigator 2|retinoic acid inducible in neuroblastoma	0.164397	7.49089	2.56238	0.0222173	0.360345	-3.39356
68177	Ebpl	emopamil binding protein-like	emopamil-binding protein-like|emopamil binding related protein, delta8-delta7 sterol isomerase related protein|emopamil-binding-related protein	-0.362543	3.41722	-2.56082	0.0222851	0.361024	-3.3963
227731	Slc25a25	solute carrier family 25 (mitochondrial carrier, phosphate carrier), member 25	calcium-binding mitochondrial carrier protein SCaMC-2|mitochondrial Ca2+-dependent solute carrier|small calcium-binding mitochondrial carrier protein 2|solute carrier family 25 member 25	0.184156	5.96644	2.55996	0.0223228	0.361214	-3.39781
110637	Grik4	glutamate receptor, ionotropic, kainate 4	glutamate receptor ionotropic, kainate 4|glutamate receptor KA1	0.37344	3.23842	2.55913	0.0223589	0.361378	-3.39926
327814	Ppfia2	protein tyrosine phosphatase, receptor type, f polypeptide (PTPRF), interacting protein (liprin), alpha 2	liprin-alpha-2|PTPRF interacting protein alpha 2|protein tyrosine phosphatase receptor type f polypeptide-interacting protein alpha-2	0.150992	8.05712	2.55735	0.0224367	0.361467	-3.40237
382083	Snx22	sorting nexin 22	sorting nexin-22	-0.522936	2.44264	-2.55678	0.0224619	0.361467	-3.40338
72508	Rps6kb1	ribosomal protein S6 kinase, polypeptide 1	ribosomal protein S6 kinase beta-1|70 kDa ribosomal protein S6 kinase 1|p70 S6 kinase alpha|p70 ribosomal S6 kinase alpha|ribosomal protein S6 kinase I|ribosomal protein S6 kinase, 70kD, polypeptide 1	-0.155967	6.77821	-2.55677	0.0224624	0.361467	-3.4034
66629	Golph3	golgi phosphoprotein 3	Golgi phosphoprotein 3|coat protein GPP34	0.170664	6.5496	2.55664	0.0224683	0.361467	-3.40363
20357	Sema5b	sema domain, seven thrombospondin repeats (type 1 and type 1-like), transmembrane domain (TM) and short cytoplasmic domain, (semaphorin) 5B	semaphorin-5B|sema G|semaphorin-G	-0.202531	5.45695	-2.55506	0.0225377	0.361944	-3.40639
72391	Cdkn3	cyclin-dependent kinase inhibitor 3	cyclin-dependent kinase inhibitor 3|CDK2-associated dual-specificity phosphatase|cdkn3|kinase-associated phosphatase	-0.893693	0.535497	-2.55478	0.02255	0.361944	-3.40688
68612	Ube2c	ubiquitin-conjugating enzyme E2C	ubiquitin-conjugating enzyme E2 C|(E3-independent) E2 ubiquitin-conjugating enzyme C|E2 ubiquitin-conjugating enzyme C|ubcH10|ubiquitin carrier protein C|ubiquitin-protein ligase C	-0.266695	4.58535	-2.55354	0.022605	0.362409	-3.40906
216613	Ccdc85a	coiled-coil domain containing 85A	coiled-coil domain-containing protein 85A	0.478657	2.80743	2.55224	0.0226625	0.362558	-3.41134
212531	Sh3bgrl2	SH3 domain binding glutamic acid-rich protein like 2	SH3 domain-binding glutamic acid-rich-like protein 2	-0.254975	4.70885	-2.55184	0.02268	0.362558	-3.41203
407812	Zfp941	zinc finger protein 941	uncharacterized protein LOC407812	-0.693481	1.71338	-2.55156	0.0226924	0.362558	-3.41252
116847	Prelp	proline arginine-rich end leucine-rich repeat	prolargin|proline-arginine-rich end leucine-rich repeat protein	1.27211	0.17271	2.54861	0.0228239	0.364068	-3.4177
320705	Bend6	BEN domain containing 6	BEN domain-containing protein 6	0.163064	6.49624	2.54826	0.0228393	0.364068	-3.4183
210293	Dock10	dedicator of cytokinesis 10	dedicator of cytokinesis protein 10|zizimin-3	0.773254	0.897231	2.54545	0.0229651	0.365655	-3.42322
74211	1700017B05Rik	RIKEN cDNA 1700017B05 gene	uncharacterized protein C15orf39 homolog	0.409562	2.95888	2.5408	0.0231748	0.368145	-3.43136
107566	Arl2bp	ADP-ribosylation factor-like 2 binding protein	ADP-ribosylation factor-like protein 2-binding protein|ADP-ribosylation-like 2 binding protein|ARF-like 2-binding protein|binder of ARF2 protein 1	-0.154056	7.26116	-2.54034	0.0231959	0.368145	-3.43217
17470	Cd200	CD200 antigen	OX-2 membrane glycoprotein|MRC OX-2 antigen|antigen identified by monoclonal antibody MRC OX-2	0.141292	7.53674	2.53989	0.0232162	0.368145	-3.43295
56839	Lgi1	leucine-rich repeat LGI family, member 1	leucine-rich glioma-inactivated protein 1	0.298668	4.16026	2.53965	0.0232273	0.368145	-3.43338
52864	Slx4	SLX4 structure-specific endonuclease subunit homolog (S. cerevisiae)	structure-specific endonuclease subunit SLX4|BTB/POZ domain-containing protein 12	0.187723	6.07485	2.53826	0.0232901	0.368527	-3.4358
68642	Tmem216	transmembrane protein 216	transmembrane protein 216|thymus atrophy-related protein	-0.409392	2.9468	-2.53738	0.0233303	0.368527	-3.43734
12919	Crhbp	corticotropin releasing hormone binding protein	corticotropin-releasing factor-binding protein|CRF-BP|CRF-binding protein	1.34922	-0.917704	2.53719	0.0233391	0.368527	-3.43768
545370	Hmcn1	hemicentin 1	hemicentin-1|fibulin-6	1.02397	0.0469062	2.53679	0.0233574	0.368527	-3.43838
217154	Stac2	SH3 and cysteine rich domain 2	SH3 and cysteine-rich domain-containing protein 2|SRC homology 3 and cysteine-rich domain-containing protein 2	0.341045	3.70777	2.53573	0.0234059	0.368633	-3.44024
15161	Hcfc1	host cell factor C1	host cell factor 1|VP16 accessory protein	0.137443	8.19415	2.53548	0.0234171	0.368633	-3.44066
226922	Kcnq5	potassium voltage-gated channel, subfamily Q, member 5	potassium voltage-gated channel subfamily KQT member 5|KQT-like 5|potassium channel subunit alpha KvLQT5|voltage-gated potassium channel subunit Kv7.5|voltage-gated potassium channel type Kv7.5	0.230109	5.60721	2.5335	0.0235077	0.369366	-3.44412
13819	Epas1	endothelial PAS domain protein 1	endothelial PAS domain-containing protein 1|EPAS-1|HIF-1-alpha-like factor|HIF-2-alpha|HIF-related factor|HIF1 alpha-like factor|HIF1alpha-like factor|HIF2-alpha|HLF (HIF1alpha-like factor)|Hif like protein|hypoxia inducible transcription factor 2alpha|hypoxia-inducible factor 2-alpha|mHLF	0.946579	0.320413	2.53331	0.0235167	0.369366	-3.44446
103466	Nt5dc3	5'-nucleotidase domain containing 3	5'-nucleotidase domain-containing protein 3|TU12B1-TY protein homolog	-0.142703	7.69528	-2.532	0.0235769	0.36945	-3.44675
66395	Ahnak	AHNAK nucleoprotein (desmoyokin)	neuroblast differentiation-associated protein AHNAK|desmoyokin	0.488781	2.43409	2.53175	0.0235885	0.36945	-3.44719
94229	Slc4a10	solute carrier family 4, sodium bicarbonate cotransporter-like, member 10	sodium-driven chloride bicarbonate exchanger|sodium bicarbonate cotransporter NBCn2-E|sodium bicarbonate cotransporter member 10 variant NBCn2-E'	0.332023	3.86114	2.53146	0.0236017	0.36945	-3.44769
380928	Lmo7	LIM domain only 7	LIM domain only protein 7	0.169524	6.35038	2.52923	0.0237047	0.370646	-3.45159
432731	Zscan26	zinc finger and SCAN domain containing 26	zinc finger and SCAN domain-containing protein 26|zinc finger protein 187	-0.211094	5.61685	-2.52796	0.0237635	0.370916	-3.45381
319807	Nwd2	NACHT and WD repeat domain containing 2	NACHT and WD repeat domain-containing protein 2|hematological and neurological expressed 1	0.466859	3.40931	2.52722	0.0237981	0.370916	-3.45511
18590	Pdgfa	platelet derived growth factor, alpha	platelet-derived growth factor subunit A|PDGF A-chain|PDGF subunit A|platelet-derived growth factor A-chain|platelet-derived growth factor alpha polypeptide	0.36741	3.68131	2.52698	0.0238091	0.370916	-3.45552
14011	Etv6	ets variant 6	transcription factor ETV6|ETS translocation variant 6|ETS-related protein Tel1|ets variant gene 6 (TEL oncogene)|translocation-ets-leukemia	-0.245359	4.62026	-2.52601	0.0238542	0.370916	-3.45721
100683	Trrap	transformation/transcription domain-associated protein	transformation/transcription domain-associated protein|tra1 homolog|transactivation/transformation-domain associated protein	0.15487	7.68438	2.52599	0.0238553	0.370916	-3.45725
319710	Frmd6	FERM domain containing 6	FERM domain-containing protein 6	-0.271648	4.40428	-2.52399	0.0239482	0.370934	-3.46073
14388	Gab1	growth factor receptor bound protein 2-associated protein 1	GRB2-associated-binding protein 1|GRB2-associated binder 1	-0.192409	5.64967	-2.52354	0.0239695	0.370934	-3.46152
11676	Aldoc	aldolase C, fructose-bisphosphate	fructose-bisphosphate aldolase C|aldolase 3, C isoform|brain-type aldolase|scrapie responsive gene 2|scrapie-responsive protein 2|zebrin II	-0.28468	5.29199	-2.52334	0.0239786	0.370934	-3.46187
237761	Sowaha	sosondowah ankyrin repeat domain family member A	ankyrin repeat domain-containing protein SOWAHA|ankyrin repeat domain 43|ankyrin repeat domain-containing protein 43|protein sosondowah homolog A	1.06154	-0.109686	2.52262	0.0240125	0.370934	-3.46313
18032	Nfix	nuclear factor I/X	nuclear factor 1 X-type|CCAAT-box-binding transcription factor|TGGCA-binding protein|nuclear factor 1/X	0.129178	10.0273	2.52259	0.0240138	0.370934	-3.46318
71683	Gypc	glycophorin C	glycophorin-C|Gerbich antigen	-0.975781	0.722141	-2.52254	0.0240163	0.370934	-3.46327
378431	Txlnb	taxilin beta	beta-taxilin|muscle specific protein|muscle-derived protein 77	1.58287	-1.40337	2.52105	0.0240864	0.371604	-3.46588
16678	Krt1	keratin 1	keratin, type II cytoskeletal 1|67 kDa cytokeratin|CK-1|K1|cytokeratin-1|keratin 86|keratin complex 2, basic, gene 1|type-II keratin Kb1	0.590016	1.78584	2.52003	0.024134	0.371615	-3.46764
13803	Enc1	ectodermal-neural cortex 1	ectoderm-neural cortex protein 1|ENC-1	-0.124933	9.98575	-2.51898	0.0241835	0.371615	-3.46947
26920	Cntrl	centriolin	centriolin|110 kDa centrosomal protein|antigen identified by monoclonal antibody 2A8|centrosomal protein 110|centrosomal protein of 110 kDa	-0.254162	4.76729	-2.51886	0.0241895	0.371615	-3.4697
224171	Cip2a	cell proliferation regulating inhibitor of protein phosphatase 2A	protein CIP2A|cancerous inhibitor of PP2A|p90 autoantigen homolog	-0.240039	4.73996	-2.51876	0.024194	0.371615	-3.46986
66286	Sec11c	SEC11 homolog C, signal peptidase complex subunit	signal peptidase complex catalytic subunit SEC11C|SEC11-like protein 3|SPC21|SPase 21 kDa subunit|Sec11-like 3|microsomal signal peptidase 21 kDa subunit	-0.226284	5.03581	-2.51775	0.0242416	0.371725	-3.47162
72145	Wdfy3	WD repeat and FYVE domain containing 3	WD repeat and FYVE domain-containing protein 3|beach domain, WD repeat and FYVE domain-containing protein 1|galactosyltransferase 3 beta 1, 4	0.138314	8.02267	2.51748	0.0242546	0.371725	-3.4721
171543	Bmf	BCL2 modifying factor	bcl-2-modifying factor	-0.447486	3.09518	-2.51626	0.0243122	0.372077	-3.47422
54124	Cks1b	CDC28 protein kinase 1b	cyclin-dependent kinases regulatory subunit 1|CKS-1|cyclin-dependent kinase regulatory subunit 1|sid 1334	-0.296532	4.31426	-2.51587	0.024331	0.372077	-3.47491
75745	Rian	RNA imprinted and accumulated in nucleus	-	0.178104	7.93712	2.5144	0.0244009	0.372254	-3.47747
17349	Mlf1	myeloid leukemia factor 1	myeloid leukemia factor 1|hematopoietic lineage switch 7|myelodysplasia-myeloid leukemia factor 1	0.859919	0.48263	2.51384	0.0244275	0.372254	-3.47845
14396	Gabra3	gamma-aminobutyric acid (GABA) A receptor, subunit alpha 3	gamma-aminobutyric acid receptor subunit alpha-3|GABA(A) receptor subunit alpha-3	0.295808	4.31284	2.51361	0.0244385	0.372254	-3.47885
16504	Kcnc3	potassium voltage gated channel, Shaw-related subfamily, member 3	potassium voltage-gated channel subfamily C member 3|voltage-gated potassium channel subunit Kv3.3	0.256551	5.09938	2.51269	0.0244822	0.372254	-3.48045
17345	Mki67	antigen identified by monoclonal antibody Ki 67	proliferation marker protein Ki-67|antigen KI-67|antigen KI-67 homolog|antigen Ki67 homolog|antigen identified by monoclonal antibody Ki-67 homolog	-0.166276	6.48532	-2.51259	0.024487	0.372254	-3.48062
20614	Snap25	synaptosomal-associated protein 25	synaptosomal-associated protein 25|blind drunk|super protein|synaptosomal-associated 25 kDa protein|synaptosomal-associated protein, 25 kDa	0.159973	7.71295	2.51225	0.0245031	0.372254	-3.48121
11803	Aplp1	amyloid beta (A4) precursor-like protein 1	amyloid-like protein 1|APLP|APLP-1	0.138714	9.33476	2.51026	0.0245985	0.372477	-3.48468
15488	Hsd17b4	hydroxysteroid (17-beta) dehydrogenase 4	peroxisomal multifunctional enzyme type 2|17-beta-HSD 4|17-beta-hydroxysteroid dehydrogenase 4|D-bifunctional protein|multifunctional protein 2	-0.171102	6.59684	-2.50966	0.0246272	0.372477	-3.48572
69748	Aldh16a1	aldehyde dehydrogenase 16 family, member A1	aldehyde dehydrogenase family 16 member A1	-0.298466	3.961	-2.50946	0.0246371	0.372477	-3.48608
67847	Sncaip	synuclein, alpha interacting protein (synphilin)	synphilin-1|alpha-synuclein-interacting protein	-0.150155	6.90173	-2.50897	0.0246606	0.372477	-3.48693
17306	Sypl2	synaptophysin-like 2	synaptophysin-like protein 2|mitsugumin 29	-0.469316	2.44068	-2.50842	0.0246869	0.372477	-3.48789
18015	Nf1	neurofibromin 1	neurofibromin|neurofibromatosis 1|neurofibromatosis-related protein NF-1	0.160532	7.11005	2.50838	0.024689	0.372477	-3.48796
100616095	Snhg18	small nucleolar RNA host gene 18	-	-0.792546	0.727009	-2.50804	0.0247051	0.372477	-3.48854
57914	Crlf2	cytokine receptor-like factor 2	cytokine receptor-like factor 2|TSLP receptor|cytokine receptor-like molecule 2|lymphocyte antigen 114|thymic stromal lymphopoietin protein receptor|thymic stromal-derived lymphopoietin, receptor|transmembrane phosphoinositide 3-phosphatase and tensin homolog 2|type I cytokine receptor delta 1	-0.335383	3.56159	-2.50665	0.0247722	0.372738	-3.49097
74229	Paqr8	progestin and adipoQ receptor family member VIII	membrane progestin receptor beta|lysosomal membrane protein in brain 1|mPR beta|membrane progesterone P4 receptor beta|membrane progesterone receptor beta|progesterone and adipoQ receptor family member 8|progestin and adipoQ receptor family member 8	-0.193374	5.72414	-2.50574	0.024816	0.372738	-3.49255
11757	Prdx3	peroxiredoxin 3	thioredoxin-dependent peroxide reductase, mitochondrial|AOP-1|Prx III|anti-oxidant protein 1|antioxidant protein|mitochondrial Trx dependent peroxide reductase|mitochondrial thioredoxin dependent peroxide reductase|perioredoxin-3|peroxiredoxin III	0.248544	5.0918	2.50527	0.0248387	0.372738	-3.49336
13426	Dync1i1	dynein cytoplasmic 1 intermediate chain 1	cytoplasmic dynein 1 intermediate chain 1|Dynein intermediate chain 1, cytosolic (DH IC-1) (Cytoplasmic dynein intermediate chain 1)|cytoplasmic dynein intermediate chain 1 isoform 1.6|dynein, cytoplasmic, intermediate chain 1	0.160739	7.31769	2.50513	0.0248459	0.372738	-3.49362
231821	Adap1	ArfGAP with dual PH domains 1	arf-GAP with dual PH domain-containing protein 1|centaurin, alpha 1	0.190912	5.72582	2.50491	0.0248564	0.372738	-3.494
13557	E2f3	E2F transcription factor 3	transcription factor E2F3	-0.227309	5.37098	-2.50296	0.0249508	0.373116	-3.49739
18481	Pak3	p21 (RAC1) activated kinase 3	serine/threonine-protein kinase PAK 3|CDC42/RAC effector kinase PAK-B|beta-PAK|p21 protein (Cdc42/Rac)-activated kinase 3|p21-activated kinase 3	0.152439	8.00131	2.50273	0.0249621	0.373116	-3.49779
227937	Pkp4	plakophilin 4	plakophilin-4|armadillo-related protein	0.167559	6.86112	2.50269	0.0249641	0.373116	-3.49786
19664	Rbpj	recombination signal binding protein for immunoglobulin kappa J region	recombining binding protein suppressor of hairless|J-kappa recombination signal binding protein|Jkappa recombination signal binding protein	-0.190555	6.18965	-2.50218	0.0249888	0.373116	-3.49875
228715	Smim26	small integral membrane protein 26	uncharacterized protein LOC228715	-0.521167	2.54409	-2.50126	0.0250338	0.373387	-3.50035
18993	Pou3f3	POU domain, class 3, transcription factor 3	POU domain, class 3, transcription factor 3|OTF-8|brain-1|brain-specific homeobox/POU domain protein 1|oct-8|octamer-binding protein 8|octamer-binding transcription factor 8	-0.128539	8.82424	-2.50047	0.0250723	0.373541	-3.50173
11891	Rab27a	RAB27A, member RAS oncogene family	ras-related protein Rab-27A|ashen	0.822928	0.677656	2.49995	0.0250978	0.373541	-3.50263
433759	Hdac1	histone deacetylase 1	histone deacetylase 1	-0.299367	4.01246	-2.49892	0.0251479	0.373871	-3.50442
53322	Nucb2	nucleobindin 2	nucleobindin-2|DNA-binding protein NEFA|prepronefastin|prepronesfatin	0.309676	3.88999	2.49814	0.0251861	0.373871	-3.50577
66948	Acad8	acyl-Coenzyme A dehydrogenase family, member 8	isobutyryl-CoA dehydrogenase, mitochondrial|ACAD-8|acyl-CoA dehydrogenase family member 8	-0.271888	4.31671	-2.49785	0.0252006	0.373871	-3.50628
26905	Eif2s3x	eukaryotic translation initiation factor 2, subunit 3, structural gene X-linked	eukaryotic translation initiation factor 2 subunit 3, X-linked|eukaryotic translation initiation factor 2 subunit gamma, X-linked	0.239995	4.86471	2.49696	0.0252445	0.373921	-3.50784
74769	Pik3cb	phosphatidylinositol-4,5-bisphosphate 3-kinase catalytic subunit beta	phosphatidylinositol 4,5-bisphosphate 3-kinase catalytic subunit beta isoform|PI3-kinase subunit beta|PI3K-beta|PI3Kbeta|phosphatidylinositol 3-kinase, catalytic, beta polypeptide|phosphatidylinositol 4,5-bisphosphate 3-kinase 110 kDa catalytic subunit beta|ptdIns-3-kinase subunit beta|ptdIns-3-kinase subunit p110-beta	-0.242024	4.80956	-2.49669	0.0252576	0.373921	-3.5083
78925	Srd5a1	steroid 5 alpha-reductase 1	3-oxo-5-alpha-steroid 4-dehydrogenase 1|SR type 1|type 1 5alpha-reductase	-0.294116	3.99564	-2.49488	0.025347	0.374844	-3.51146
76376	Slc24a2	solute carrier family 24 (sodium/potassium/calcium exchanger), member 2	sodium/potassium/calcium exchanger 2	0.374243	3.15447	2.49347	0.0254165	0.375473	-3.5139
13445	Cdk2ap1	CDK2 (cyclin-dependent kinase 2)-associated protein 1	cyclin-dependent kinase 2-associated protein 1|CDK2-associated protein 1|deleted in oral cancer 1|putative oral cancer suppressor	-0.193745	5.89077	-2.49256	0.0254615	0.37574	-3.51548
14432	Gap43	growth associated protein 43	neuromodulin|axonal membrane protein GAP-43|brain abundant, membrane attached signal protein 2|calmodulin-binding protein P-57|growth accentuating protein 43	0.134076	8.88967	2.49129	0.0255245	0.375973	-3.51769
14763	Gpr37	G protein-coupled receptor 37	prosaposin receptor GPR37|parkin-associated endothelin B-like receptor|probable G-protein coupled receptor 37	0.413501	3.07106	2.491	0.0255389	0.375973	-3.51819
23983	Pcbp1	poly(rC) binding protein 1	poly(rC)-binding protein 1|alpha-CP1|heterogeneous nuclear ribonucleoprotein E1	0.133146	8.29734	2.49061	0.0255584	0.375973	-3.51887
72465	Zfp131	zinc finger protein 131	zinc finger protein 131|putative transcription factor ZNF131	-0.186302	6.68355	-2.48712	0.0257325	0.377919	-3.52493
18129	Notch2	notch 2	neurogenic locus notch homolog protein 2|Motch B|Notch gene homolog 2	-0.214755	5.05368	-2.48675	0.0257509	0.377919	-3.52557
114601	Ehbp1l1	EH domain binding protein 1-like 1	EH domain-binding protein 1-like protein 1|tangerin	-0.290905	3.97877	-2.48631	0.025773	0.377919	-3.52634
235169	Foxred1	FAD-dependent oxidoreductase domain containing 1	FAD-dependent oxidoreductase domain-containing protein 1|testis expressed gene 23	-0.224712	4.97749	-2.48525	0.0258264	0.377919	-3.52818
666173	Vps13b	vacuolar protein sorting 13B	vacuolar protein sorting-associated protein 13B|cohen syndrome protein 1 homolog	0.273755	5.00106	2.48525	0.0258265	0.377919	-3.52818
11799	Birc5	baculoviral IAP repeat-containing 5	baculoviral IAP repeat-containing protein 5|apoptosis inhibitor 4|apoptosis inhibitor survivin|survivin	-0.423844	3.26427	-2.48334	0.0259224	0.378925	-3.53149
15894	Icam1	intercellular adhesion molecule 1	intercellular adhesion molecule 1|myD10	1.27296	-0.474271	2.48209	0.0259856	0.37945	-3.53367
22724	Zbtb7b	zinc finger and BTB domain containing 7B	zinc finger and BTB domain-containing protein 7B|T-helper-inducing POZ/Krueppel-like factor|Vzinc finger and BTB domain containing 7B|krueppel-related zinc finger protein cKrox|zinc finger protein 67|zinc finger protein Th-POK	-0.615419	1.53313	-2.48065	0.0260582	0.379757	-3.53616
73422	Prox2	prospero homeobox 2	prospero homeobox protein 2|homeobox prospero-like protein PROX2	-1.47176	-0.825297	-2.48059	0.0260612	0.379757	-3.53626
18286	Odf2	outer dense fiber of sperm tails 2	outer dense fiber protein 2|84 kDa outer dense fiber protein|cenexin|outer dense fiber of sperm tails protein 2	-0.16388	6.59774	-2.47932	0.0261258	0.380013	-3.53847
69085	Zcchc9	zinc finger, CCHC domain containing 9	zinc finger CCHC domain-containing protein 9	-0.293212	4.0219	-2.47875	0.0261548	0.380013	-3.53946
14799	Gria1	glutamate receptor, ionotropic, AMPA1 (alpha 1)	glutamate receptor 1|AMPA-selective glutamate receptor 1|glutamate receptor A|glutamate receptor ionotropic, AMPA 1	0.161659	7.17239	2.47812	0.0261868	0.380013	-3.54055
15354	Hmgb3	high mobility group box 3	high mobility group protein B3|high mobility group protein 2a|high mobility group protein 4|high mobilty group protein 2A	-0.152102	6.70501	-2.4781	0.026188	0.380013	-3.54059
57745	Zfp112	zinc finger protein 112	zinc finger protein 112|zfp-112|zinc finger protein 112 homolog|zinc finger protein 112; zinc finger protein ZFP112	-0.390944	3.01712	-2.47708	0.0262397	0.380125	-3.54235
243961	Shank1	SH3 and multiple ankyrin repeat domains 1	SH3 and multiple ankyrin repeat domains protein 1|SH3/ankyrin domain gene 1	0.135101	8.00038	2.47687	0.0262504	0.380125	-3.54271
14813	Grin2c	glutamate receptor, ionotropic, NMDA2C (epsilon 3)	glutamate receptor ionotropic, NMDA 2C|GluRepsilon3|N-methyl D-aspartate receptor subtype 2C|glutamate [NMDA] receptor subunit epsilon-3	-0.444678	2.69762	-2.4743	0.0263822	0.381636	-3.54718
74044	Ttf2	transcription termination factor, RNA polymerase II	transcription termination factor 2|RNA polymerase II termination factor|transcription release factor 2	-0.370429	3.32349	-2.47188	0.0265066	0.382696	-3.55137
223922	Atf7	activating transcription factor 7	cyclic AMP-dependent transcription factor ATF-7|cAMP-dependent transcription factor ATF-7|transcription factor ATF-A	-0.351272	3.53446	-2.4718	0.0265104	0.382696	-3.5515
11845	Arf6	ADP-ribosylation factor 6	ADP-ribosylation factor 6	0.174535	6.77623	2.47005	0.026601	0.383606	-3.55454
16332	Inppl1	inositol polyphosphate phosphatase-like 1	phosphatidylinositol 3,4,5-trisphosphate 5-phosphatase 2|INPPL-1|SH2 domain-containing inositol 5'-phosphatase 2|SH2 domain-containing inositol phosphatase 2|SHIP-2|ablSH3-binding protein|inositol polyphosphate phosphatase-like protein 1	-0.243025	4.91559	-2.46904	0.0266531	0.383959	-3.55629
101187	Parp11	poly (ADP-ribose) polymerase family, member 11	protein mono-ADP-ribosyltransferase PARP11|poly [ADP-ribose] polymerase 11|ADP-ribosyltransferase diphtheria toxin-like 11	-0.162691	6.36535	-2.46795	0.0267096	0.384127	-3.55818
13179	Dcn	decorin	decorin|bone proteoglycan II	0.914921	0.999462	2.46775	0.0267199	0.384127	-3.55852
56846	Necab3	N-terminal EF-hand calcium binding protein 3	N-terminal EF-hand calcium-binding protein 3|X11L-binding protein 51|amyloid beta (A4) precursor protein-binding family A member 1 binding protein|amyloid beta (A4) precursor protein-binding, family A, member 2 binding protein|amyloid beta A4 protein-binding family A member 2-binding protein|mXB51	-0.641489	2.54444	-2.46657	0.0267812	0.384591	-3.56056
17389	Mmp16	matrix metallopeptidase 16	matrix metalloproteinase-16|Membrane type 3-MMP|membrane-type matrix metalloproteinase 3	0.215755	5.60174	2.46607	0.0268075	0.384591	-3.56144
232223	Txnrd3	thioredoxin reductase 3	thioredoxin reductase 3|thioredoxin and glutathione reductase|thioredoxin reductase TR2	-0.275209	4.09879	-2.46538	0.0268432	0.384707	-3.56262
192651	Zfp286	zinc finger protein 286	zinc finger protein 286A	-0.211224	5.10396	-2.46468	0.0268798	0.384835	-3.56384
11641	Akap2	A kinase (PRKA) anchor protein 2	A-kinase anchor protein 2|AKAP expressed in kidney and lung|protein kinase A-anchoring protein 2	0.383376	3.05705	2.46385	0.0269233	0.385061	-3.56528
68709	Cilp2	cartilage intermediate layer protein 2	cartilage intermediate layer protein 2	0.48435	2.36753	2.46217	0.027011	0.385768	-3.56817
237175	Adgrg2	adhesion G protein-coupled receptor G2	adhesion G-protein coupled receptor G2|G protein coupled receptor He6|G-protein coupled receptor 64|LNB-TM7 heptahelical receptor Me6|epididymis-specific protein 6	0.88395	0.596392	2.46169	0.0270365	0.385768	-3.56902
381405	Zfp663	zinc finger protein 663	zinc finger protein 663	0.49312	2.39256	2.46132	0.0270559	0.385768	-3.56965
212547	Nepro	nucleolus and neural progenitor protein	nucleolus and neural progenitor protein|protein nepro|neural progenitor protein	-0.276138	4.38333	-2.45991	0.02713	0.386252	-3.57209
75974	Dock11	dedicator of cytokinesis 11	dedicator of cytokinesis protein 11|ACG|activated Cdc42-associated guanine nucleotide exchange factor|spleen specific 238 kDa protein with PH domain|zizimin-2	0.200532	5.55802	2.45953	0.0271496	0.386252	-3.57274
56739	Rec8	REC8 meiotic recombination protein	meiotic recombination protein REC8 homolog|REC8-like 1|cohesin Rec8p|meiotic cohesion Rec8	-0.339352	4.04781	-2.45861	0.0271985	0.386252	-3.57434
21912	Tspan7	tetraspanin 7	tetraspanin-7|TALLA homolog|cell surface glycoprotein A15|transmembrane 4 superfamily member 2|tspan-7	0.136708	7.63561	2.45819	0.0272204	0.386252	-3.57506
235439	Herc1	HECT and RLD domain containing E3 ubiquitin protein ligase family member 1	probable E3 ubiquitin-protein ligase HERC1|hect (homologous to the E6-AP (UBE3A) carboxyl terminus) domain and RCC1 (CHC1)-like domain (RLD) 1	0.13433	8.31164	2.45758	0.0272525	0.386252	-3.57611
68705	Gtf2f2	general transcription factor IIF, polypeptide 2	general transcription factor IIF subunit 2|ATP-dependent helicase GTF2F2|TFIIF-beta|transcription initiation factor IIF subunit beta	-0.187459	5.6871	-2.45706	0.0272805	0.386252	-3.57702
70796	Zdhhc1	zinc finger, DHHC domain containing 1	probable palmitoyltransferase ZDHHC1|zinc finger DHHC domain-containing protein 1	-0.299373	3.82837	-2.45699	0.0272841	0.386252	-3.57714
16007	Ccn1	cellular communication network factor 1	protein CYR61|3CH61|CCN family member 1|IBP-10|IGF-binding protein 10|IGFBP-10|cysteine rich protein 61|cysteine-rich angiogenic inducer 61|insulin-like growth factor-binding protein 10|intermediate early	0.385945	3.4859	2.45504	0.0273874	0.386944	-3.58051
71817	Tmem50a	transmembrane protein 50A	transmembrane protein 50A|small membrane protein 1	0.173963	5.99747	2.45502	0.0273886	0.386944	-3.58055
76709	Arpc2	actin related protein 2/3 complex, subunit 2	actin-related protein 2/3 complex subunit 2|arp2/3 complex 34 kDa subunit	0.131839	8.01746	2.4535	0.0274692	0.387515	-3.58316
17873	Gadd45b	growth arrest and DNA-damage-inducible 45 beta	growth arrest and DNA damage-inducible protein GADD45 beta|myeloid differentiation primary response gene 118|myeloid differentiation primary response protein MyD118|negative growth regulatory protein MyD118	0.808844	1.15854	2.45321	0.0274847	0.387515	-3.58367
234309	Cbr4	carbonyl reductase 4	carbonyl reductase family member 4|3-ketoacyl-[acyl-carrier-protein] reductase beta subunit|3-oxoacyl-[acyl-carrier-protein] reductase|KAR beta subunit|quinone reductase CBR4	-0.48537	2.86363	-2.45211	0.0275433	0.387644	-3.58556
19731	Rgl1	ral guanine nucleotide dissociation stimulator,-like 1	ral guanine nucleotide dissociation stimulator-like 1|ralGDS-like 1	0.194899	5.55105	2.452	0.0275496	0.387644	-3.58576
19270	Ptprg	protein tyrosine phosphatase, receptor type, G	receptor-type tyrosine-protein phosphatase gamma|Protein-tyrosine phosphatase gamma precursor (R-PTP-gamma)|R-PTP-gamma	0.186889	5.5728	2.4513	0.0275871	0.387779	-3.58698
227399	Ppip5k2	diphosphoinositol pentakisphosphate kinase 2	inositol hexakisphosphate and diphosphoinositol-pentakisphosphate kinase 2|VIP1 homolog 2|histidine acid phosphatase domain containing 1|histidine acid phosphatase domain-containing protein 1|insP6 and PP-IP5 kinase 2	-0.174676	6.94155	-2.44878	0.0277221	0.389135	-3.59133
231207	Cpeb2	cytoplasmic polyadenylation element binding protein 2	cytoplasmic polyadenylation element-binding protein 2|CPE-binding protein 2	0.211216	5.23215	2.44846	0.0277394	0.389135	-3.59188
20449	St8sia1	ST8 alpha-N-acetyl-neuraminide alpha-2,8-sialyltransferase 1	alpha-N-acetylneuraminide alpha-2,8-sialyltransferase|GD3 synthase|SIAT8-A|ST8Sia I|ST8SiaI|alpha-2, 8-sialyltransferase|alpha-2,8-sialyltransferase 8A|ganglioside GD3 synthase|ganglioside GT3 synthase|sialyltransferase 8 A|sialyltransferase 8A|sialyltransferase St8Sia I|sialytransferase St8Sia I	0.163585	7.52783	2.44705	0.0278153	0.389727	-3.59431
13644	Efs	embryonal Fyn-associated substrate	embryonal Fyn-associated substrate|SRC-interacting protein|signal-integrating protein	-0.240751	5.04484	-2.44663	0.0278376	0.389727	-3.59503
232288	Frmd4b	FERM domain containing 4B	FERM domain-containing protein 4B|GRP1 binding protein GRSP1|golgi-associated band 4.1-like protein	-0.130216	8.12249	-2.44562	0.0278922	0.390099	-3.59677
76089	Rapgef2	Rap guanine nucleotide exchange factor (GEF) 2	rap guanine nucleotide exchange factor 2|PDZ domain-containing guanine nucleotide exchange factor 1|cyclic nucleotide ras GEF|neural RAP guanine nucleotide exchange protein|ras/Rap1-associating GEF-1	0.164345	6.67185	2.44505	0.0279233	0.390141	-3.59776
54710	Hs3st3b1	heparan sulfate (glucosamine) 3-O-sulfotransferase 3B1	heparan sulfate glucosamine 3-O-sulfotransferase 3B1|D-glycosaminyl 3-O-sulfotransferase-3B|heparan sulfate 3-O-sulfotransferase 3B1|heparan sulfate D-glucosaminyl 3-O-sulfotransferase 3B1	-1.55865	-1.16966	-2.44187	0.0280959	0.392159	-3.60325
654793	G630016G05Rik	RIKEN cDNA G630016G05 gene	-	-0.54203	2.29673	-2.43999	0.0281981	0.393192	-3.60648
319636	Fsd1l	fibronectin type III and SPRY domain containing 1-like	FSD1-like protein|FSD1 N-terminal-like protein|coiled-coil domain-containing protein 10|cystatin and DUF19 domain containing 1	0.230851	7.25506	2.45361	0.0288934	0.394708	-3.60705
74194	Rnd3	Rho family GTPase 3	rho-related GTP-binding protein RhoE|ras homolog gene family, member E	-0.218672	5.50394	-2.43795	0.02831	0.394307	-3.61
20523	Slc25a14	solute carrier family 25 (mitochondrial carrier, brain), member 14	brain mitochondrial carrier protein 1|mitochondrial uncoupling protein 5	-0.233865	4.87848	-2.4375	0.0283348	0.394307	-3.61078
12534	Cdk1	cyclin-dependent kinase 1	cyclin-dependent kinase 1|cell cycle p34 CDC2 kinase protein|cell division control protein 2 homolog|cell division cycle 2 homolog A|cell division cycle control protein 2a|cell division protein kinase 1|p34 protein kinase	-0.261811	4.53118	-2.43573	0.0284321	0.394708	-3.61383
22779	Ikzf2	IKAROS family zinc finger 2	zinc finger protein Helios|ikaros family zinc finger protein 2|zinc finger protein, subfamily 1A, 2 (Helios)	-0.525837	2.14742	-2.43539	0.0284509	0.394708	-3.61442
104156	Etv5	ets variant 5	ETS translocation variant 5|ets variant gene 5	0.200768	5.6506	2.43531	0.0284554	0.394708	-3.61456
22759	Zfp97	zinc finger protein 97	zinc finger protein 97	-0.63344	1.61339	-2.4337	0.028544	0.394708	-3.61733
11994	Pcdh15	protocadherin 15	protocadherin-15|Ames waltzer|protocadherin 15 CD2|protocadherin 15 CD3 isoform	0.671849	1.25854	2.43367	0.0285459	0.394708	-3.61739
13244	Degs1	delta(4)-desaturase, sphingolipid 1	sphingolipid delta(4)-desaturase DES1|degenerative spermatocyte homolog 1|dihydroceramide desaturase	0.210317	5.07658	2.43303	0.028581	0.394708	-3.61848
29820	Tnfrsf19	tumor necrosis factor receptor superfamily, member 19	tumor necrosis factor receptor superfamily member 19|Toxicity and JNK inducer	-0.173156	5.94602	-2.4328	0.0285939	0.394708	-3.61888
20605	Sstr1	somatostatin receptor 1	somatostatin receptor type 1	0.365866	3.49888	2.4319	0.0286435	0.394708	-3.62042
13078	Cyp1b1	cytochrome P450, family 1, subfamily b, polypeptide 1	cytochrome P450 1B1|cytochrome P450, 1b1, benz[a]anthracene inducible|cytochrome P450CMEF|cytochrome P450EF	0.813102	0.565295	2.43154	0.0286638	0.394708	-3.62106
140494	Atp6v0a4	ATPase, H+ transporting, lysosomal V0 subunit A4	V-type proton ATPase 116 kDa subunit a isoform 4|ATPase, H+ transporting, lysosomal (vacuolar proton pump) noncatalytic accessory protein 1B|V-ATPase 116 kDa|V-ATPase alpha 4|V-type proton ATPase 116 kDa subunit a|vacuolar proton translocating ATPase 100 kDa a4 subunit|vacuolar proton translocating ATPase 116 kDa subunit a kidney isoform	-1.50146	-1.36087	-2.43032	0.0287315	0.394708	-3.62315
218271	B4galt7	xylosylprotein beta1,4-galactosyltransferase, polypeptide 7 (galactosyltransferase I)	beta-1,4-galactosyltransferase 7|UDP-Gal:beta-GlcNAc beta-1,4-galactosyltransferase 7|UDP-galactose:beta-N-acetylglucosamine beta-1,4-galactosyltransferase 7|UDP-galactose:beta-xylose beta-1,4-galactosyltransferase|b4Gal-T7|beta-1,4-GalTase 7|beta4Gal-T7|proteoglycan UDP-galactose:beta-xylose beta1,4-galactosyltransferase I|xylosylprotein 4-beta-galactosyltransferase|xylosylprotein beta-1,4-galac…	-0.259632	4.32136	-2.42998	0.0287506	0.394708	-3.62374
271278	BC024139	cDNA sequence BC024139	uncharacterized protein LOC271278	-0.78268	0.794813	-2.42965	0.0287686	0.394708	-3.6243
27053	Asns	asparagine synthetase	asparagine synthetase [glutamine-hydrolyzing]|glutamine-dependent asparagine synthetase	0.16513	6.3036	2.42897	0.0288066	0.394708	-3.62547
68394	Ccdc163	coiled-coil domain containing 163	coiled-coil domain containing 163	-0.639152	1.42821	-2.42803	0.028859	0.394708	-3.62709
27276	Plekhb1	pleckstrin homology domain containing, family B (evectins) member 1	pleckstrin homology domain-containing family B member 1|PH domain-containing family B member 1|PH domain-containing protein in retina 1|evectin-1|pleckstrin homology domain retinal protein 1	-1.36637	-0.979653	-2.4276	0.0288831	0.394708	-3.62783
15204	Herc2	HECT and RLD domain containing E3 ubiquitin protein ligase 2	E3 ubiquitin-protein ligase HERC2|HECT domain and RCC1-like domain-containing protein 2|HECT-type E3 ubiquitin transferase HERC2|hect (homologous to the E6-AP (UBE3A) carboxyl terminus) domain and RCC1 (CHC1)-like domain (RLD) 2|mutant HERC2 isoform|probable E3 ubiquitin-protein ligase HERC2	0.140284	8.18409	2.42738	0.0288955	0.394708	-3.62821
20301	Ccl27a	chemokine (C-C motif) ligand 27A	C-C motif chemokine 27|CC chemokine ILC|IL-11 R-alpha-locus chemokine|cutaneous T-cell-attracting chemokine|skinkine|skinskine|small inducible cytokine A27a	-0.264957	4.28475	-2.42709	0.0289116	0.394708	-3.62871
12570	Cdk5r2	cyclin-dependent kinase 5, regulatory subunit 2 (p39)	cyclin-dependent kinase 5 activator 2|CDK5 activator 2|cyclin-dependent kinase 5 regulatory subunit 2|p39I	0.207487	5.25022	2.427	0.0289166	0.394708	-3.62886
231991	Creb5	cAMP responsive element binding protein 5	cyclic AMP-responsive element-binding protein 5	0.411644	2.76026	2.42608	0.0289682	0.394708	-3.63045
52915	Zmiz2	zinc finger, MIZ-type containing 2	zinc finger MIZ domain-containing protein 2|PIAS-like protein Zimp7	0.126623	8.75329	2.42563	0.0289935	0.394708	-3.63122
94253	Hecw1	HECT, C2 and WW domain containing E3 ubiquitin protein ligase 1	E3 ubiquitin-protein ligase HECW1|HECT type E3 ubiquitin ligase|HECT, C2 and WW domain-containing protein 1|HECT-type E3 ubiquitin transferase HECW1|NEDD4-like E3 ubiquitin-protein ligase 1|mNEDL1	0.170967	7.95862	2.42534	0.0290099	0.394708	-3.63173
69692	Hddc2	HD domain containing 2	HD domain-containing protein 2	-0.347814	3.97166	-2.42523	0.0290159	0.394708	-3.63191
19338	Rab33b	RAB33B, member RAS oncogene family	ras-related protein Rab-33B|RAB33B, member of RAS oncogene family	0.205129	5.17688	2.4246	0.029051	0.394799	-3.63299
319757	Smo	smoothened, frizzled class receptor	smoothened homolog|bent body	-0.218343	5.34547	-2.42385	0.0290936	0.394991	-3.63429
217366	Lrrc45	leucine rich repeat containing 45	leucine-rich repeat-containing protein 45	-0.180936	6.36202	-2.4225	0.0291696	0.395318	-3.63661
11750	Anxa7	annexin A7	annexin A7|annexin VII|annexin-7	0.233878	4.62958	2.42221	0.0291856	0.395318	-3.6371
13607	Eda	ectodysplasin-A	ectodysplasin-A|EDA protein homolog|tumor necrosis factor ligand 7c	0.468783	2.33555	2.42059	0.0292777	0.395318	-3.6399
76311	1110019D14Rik	RIKEN cDNA 1110019D14 gene	-	-1.20457	-0.559538	-2.42035	0.0292908	0.395318	-3.64029
20128	Trim30a	tripartite motif-containing 30A	tripartite motif-containing protein 30A|down regulatory protein of interleukin-2 receptor|regulatory protein, T lymphocyte 1|tripartite motif protein 30|tripartite motif-containing 30|tripartite motif-containing protein 30	0.98863	0.256592	2.42027	0.0292956	0.395318	-3.64044
19946	Rpl30	ribosomal protein L30	60S ribosomal protein L30	-0.433675	3.49866	-2.42011	0.0293044	0.395318	-3.64071
320706	Soga1	suppressor of glucose, autophagy associated 1	protein SOGA1|SOGA family member 1|suppressor of glucose by autophagy|suppressor of glucose, autophagy-associated protein 1	0.149272	9.10422	2.4199	0.0293165	0.395318	-3.64107
27362	Dnajb9	DnaJ heat shock protein family (Hsp40) member B9	dnaJ homolog subfamily B member 9|DNA j protein b9|DnaJ (Hsp40) homolog, subfamily B, member 9|ER-resident protein ERdj4|endoplasmic reticulum DNA J domain-containing protein 4|microvascular endothelial differentiation gene 1	0.247959	4.70655	2.41819	0.0294134	0.395861	-3.64401
69216	Svbp	small vasohibin binding protein	small vasohibin-binding protein|coiled-coil domain containing 23|coiled-coil domain-containing protein 23	-0.245145	5.47563	-2.41819	0.0294136	0.395861	-3.64401
13476	Reep5	receptor accessory protein 5	receptor expression-enhancing protein 5|GP106|deleted in polyposis 1|polyposis locus protein 1 homolog|protein TB2 homolog	0.136059	7.86197	2.41587	0.0295462	0.396274	-3.64801
207921	Fam228b	family with sequence similarity 228, member B	protein FAM228B|UPF0638 protein B	0.651599	1.31483	2.41572	0.0295546	0.396274	-3.64826
26462	Txnrd2	thioredoxin reductase 2	thioredoxin reductase 2, mitochondrial|TR beta|thioredoxin reductase TR3	-0.396125	3.09201	-2.41564	0.0295593	0.396274	-3.6484
319742	Mpzl3	myelin protein zero-like 3	myelin protein zero-like protein 3|Ig-like domain-containing protein UNQ2966	-1.47243	-1.20256	-2.41545	0.0295696	0.396274	-3.64871
214791	Sertad4	SERTA domain containing 4	SERTA domain-containing protein 4	0.162835	6.26444	2.41481	0.0296067	0.396274	-3.64983
245671	Klf8	Kruppel-like factor 8	Krueppel-like factor 8	0.195279	5.31324	2.41466	0.0296152	0.396274	-3.65008
328133	Slc39a9	solute carrier family 39 (zinc transporter), member 9	zinc transporter ZIP9|ZIP-9|solute carrier family 39 member 9|zrt- and Irt-like protein 9	0.168689	6.18899	2.41287	0.0297176	0.396951	-3.65315
225742	St8sia5	ST8 alpha-N-acetyl-neuraminide alpha-2,8-sialyltransferase 5	alpha-2,8-sialyltransferase 8E|SIAT8-E|sialyltransferase 8 (alpha-2, 8-sialyltransferase) E|sialyltransferase 8E|sialyltransferase St8Sia V|sialytransferase St8Sia V	-0.528641	2.18158	-2.41278	0.0297228	0.396951	-3.65331
107589	Mylk	myosin, light polypeptide kinase	myosin light chain kinase, smooth muscle|kinase-related protein|mylk|telokin	1.39923	-0.882789	2.41169	0.0297855	0.397017	-3.65518
14402	Gabrb3	gamma-aminobutyric acid (GABA) A receptor, subunit beta 3	gamma-aminobutyric acid receptor subunit beta-3|GABA(A) receptor subunit beta-3|cleft palate 1	0.138015	8.14793	2.41137	0.0298041	0.397017	-3.65573
67530	Uqcrb	ubiquinol-cytochrome c reductase binding protein	cytochrome b-c1 complex subunit 7|complex III subunit 7|complex III subunit VII|ubiquinol-cytochrome c reductase complex 14 kDa protein	-0.250538	4.50284	-2.41121	0.0298134	0.397017	-3.65601
67099	Mettl21a	methyltransferase like 21A	protein N-lysine methyltransferase METTL21A|family with sequence similarity 119, member A|methyltransferase-like protein 21A|protein-lysine methyltransferase METTL21A	-0.338514	3.54731	-2.41055	0.0298513	0.397142	-3.65714
71306	Mfap3l	microfibrillar-associated protein 3-like	microfibrillar-associated protein 3-like	0.390255	3.13947	2.40986	0.0298909	0.39729	-3.65832
11515	Adcy9	adenylate cyclase 9	adenylate cyclase type 9|ATP pyrophosphate-lyase 9|adenylate cyclase type IX|adenylyl cyclase 9|adenylyl cyclase type 10	0.287801	3.91754	2.40908	0.0299362	0.397347	-3.65966
209268	Igsf1	immunoglobulin superfamily, member 1	immunoglobulin superfamily member 1|betaglycan and inhibin binding protein|inhBP|inhibin-binding protein	1.59958	-1.33914	2.4088	0.0299524	0.397347	-3.66014
74100	Arpp21	cyclic AMP-regulated phosphoprotein, 21	cAMP-regulated phosphoprotein 21|protein phosphatase 1, regulatory (inhibitory) subunit 1C|regulator of calmodulin signaling|thymocyte ARPP|thymocyte cAMP-regulated phosphoprotein	0.164552	6.14549	2.40788	0.0300059	0.397407	-3.66173
70225	Ppil3	peptidylprolyl isomerase (cyclophilin)-like 3	peptidyl-prolyl cis-trans isomerase-like 3|PPIase|cyclophilin-like 3|cyclophilin-like protein PPIL3|rotamase PPIL3	-0.259235	4.66085	-2.40766	0.0300186	0.397407	-3.6621
21907	Nr2e1	nuclear receptor subfamily 2, group E, member 1	nuclear receptor subfamily 2 group E member 1|nuclear receptor TLX|protein tailless homolog	-0.257053	4.3084	-2.40696	0.0300592	0.397407	-3.6633
380702	Shisa6	shisa family member 6	protein shisa-6|protein shisa-6 homolog|cysteine-knot AMPAR-modulating protein 52|cystine-knot AMPAR modulating protein of 52 kDa|shisa homolog 6	0.220357	5.72799	2.40675	0.0300711	0.397407	-3.66365
66461	Ptpmt1	protein tyrosine phosphatase, mitochondrial 1	phosphatidylglycerophosphatase and protein-tyrosine phosphatase 1|PTEN-like phosphatase|phosphoinositide lipid phosphatase	-0.307438	3.78902	-2.406	0.0301149	0.397487	-3.66495
108902	B4gat1	beta-1,4-glucuronyltransferase 1	beta-1,4-glucuronyltransferase 1|I-beta-1,3-N-acetylglucosaminyltransferase|N-acetyllactosaminide beta-1,3-N-acetylglucosaminyltransferase|UDP-GlcNAc:betaGal beta-1,3-N-acetylglucosaminyltransferase 1|UDP-GlcNAc:betaGal beta-1,3-N-acetylglucosaminyltransferase 6|poly-N-acetyllactosamine extension enzyme	0.226245	4.74558	2.40566	0.0301343	0.397487	-3.66552
72898	Asphd2	aspartate beta-hydroxylase domain containing 2	aspartate beta-hydroxylase domain-containing protein 2	0.18281	5.78259	2.40156	0.0303743	0.400135	-3.67256
215378	Brinp3	bone morphogenetic protein/retinoic acid inducible neural specific 3	BMP/retinoic acid-inducible neural-specific protein 3|family with sequence similarity 5, member C|protein FAM5C	0.758136	0.7658	2.40106	0.0304032	0.400135	-3.67341
50780	Rgs3	regulator of G-protein signaling 3	regulator of G-protein signaling 3|C2 membrane binding, PDZ protein/protein interaction, ATP/GTP binding domains	-0.351653	3.59035	-2.40045	0.0304393	0.400135	-3.67446
58198	Sall1	spalt like transcription factor 1	sal-like protein 1|sal-3|sal-like 1|zinc finger protein Spalt-3	-0.262382	4.47109	-2.40027	0.03045	0.400135	-3.67477
217463	Snx13	sorting nexin 13	sorting nexin-13	0.167574	6.42036	2.39957	0.0304909	0.400293	-3.67596
75409	Slitrk5	SLIT and NTRK-like family, member 5	SLIT and NTRK-like protein 5|slit and trk like gene 5	0.182375	5.95488	2.39631	0.0306835	0.401724	-3.68155
320685	Dctd	dCMP deaminase	deoxycytidylate deaminase	-0.241505	4.50793	-2.39609	0.0306963	0.401724	-3.68192
74199	Vit	vitrin	vitrin	-0.578951	1.81305	-2.39591	0.030707	0.401724	-3.68223
56710	Brinp1	bone morphogenic protein/retinoic acid inducible neural specific 1	BMP/retinoic acid-inducible neural-specific protein 1|BMP/retinoic acid-inducible neural-specific protein (BRINP)|deleted in bladder cancer chromosome region candidate 1|deleted in bladder cancer protein 1 homolog	0.192251	5.69498	2.39577	0.0307153	0.401724	-3.68247
330788	Zfp866	zinc finger protein 866	zinc finger protein 866	-0.154246	6.43113	-2.39443	0.0307948	0.402315	-3.68477
118445	Klf16	Kruppel-like factor 16	Krueppel-like factor 16|BTE-binding protein 4|basic transcription element-binding protein 4|dopamine receptor regulating factor|transcription factor BTEB4	0.217143	5.02282	2.39392	0.0308255	0.402315	-3.68565
241528	Lrrc55	leucine rich repeat containing 55	leucine-rich repeat-containing protein 55|BK channel auxiliary gamma subunit LRRC55|BK channel auxilliary gamma subunit LRRC55	0.209151	5.43481	2.3934	0.030856	0.402315	-3.68653
52276	Cdca8	cell division cycle associated 8	borealin|MESrg|cell division cycle-associated protein 8|embryonic stem cell-related	-0.240561	4.55286	-2.39306	0.0308762	0.402315	-3.68711
329735	4933431E20Rik	RIKEN cDNA 4933431E20 gene	-	-0.216416	5.20458	-2.3924	0.0309159	0.402456	-3.68825
13041	Ctsw	cathepsin W	cathepsin W	-1.26167	-0.809856	-2.38957	0.0310848	0.404033	-3.69308
18830	Pltp	phospholipid transfer protein	phospholipid transfer protein|lipid transfer protein II	1.06754	-0.1295	2.38903	0.0311174	0.404033	-3.69401
23966	Tenm4	teneurin transmembrane protein 4	teneurin-4|downstream of CHOP4|odd Oz/ten-m homolog 4|protein Odd Oz/ten-m homolog 4|ten-4|tenascin-M4	0.138375	7.43754	2.3888	0.031131	0.404033	-3.6944
73804	Kif2c	kinesin family member 2C	kinesin-like protein KIF2C|kinesin-like 6|mitotic centromere-associated kinesin	-0.301592	3.86163	-2.38837	0.0311568	0.404033	-3.69513
72033	Tsc22d2	TSC22 domain family, member 2	TSC22 domain family protein 2|TSC22 domain family 2	0.24454	6.02976	2.39459	0.0315856	0.405838	-3.69625
11492	Adam19	a disintegrin and metallopeptidase domain 19 (meltrin beta)	disintegrin and metalloproteinase domain-containing protein 19|MDC beta|Mel beta|a disintegrin and metalloproteinase domain 19 (meltrin beta)|adamalysin 19	0.167408	6.13058	2.38771	0.0311963	0.404033	-3.69626
52662	Ldlrad4	low density lipoprotein receptor class A domain containing 4	low-density lipoprotein receptor class A domain-containing protein 4	0.230688	4.6361	2.38708	0.0312342	0.404033	-3.69734
13200	Ddost	dolichyl-di-phosphooligosaccharide-protein glycotransferase	dolichyl-diphosphooligosaccharide--protein glycosyltransferase 48 kDa subunit|DDOST 48 kDa subunit|oligosaccharyl transferase 48 kDa subunit	0.148909	6.68835	2.38698	0.0312403	0.404033	-3.69751
215707	Ccdc92	coiled-coil domain containing 92	coiled-coil domain-containing protein 92	0.198822	5.25779	2.38641	0.0312746	0.404102	-3.69848
78752	Csgalnact2	chondroitin sulfate N-acetylgalactosaminyltransferase 2	chondroitin sulfate N-acetylgalactosaminyltransferase 2|beta4GalNAcT-2|chondroitin beta-1,4-N-acetylgalactosaminyltransferase 2|chondroitin sulfate GalNAcT-2|galNAcT-2	0.283221	4.06632	2.38524	0.0313455	0.404555	-3.70049
226781	Slc30a10	solute carrier family 30, member 10	zinc transporter 10|znT-10	-0.235795	4.5548	-2.38487	0.0313678	0.404555	-3.70112
210376	Mtmr9	myotubularin related protein 9	myotubularin-related protein 9	0.14515	6.91756	2.38436	0.0313988	0.404579	-3.70199
18115	Nnt	nicotinamide nucleotide transhydrogenase	NAD(P) transhydrogenase, mitochondrial|pyridine nucleotide transhydrogenase	-0.266332	4.30906	-2.38165	0.0315632	0.405838	-3.70663
14370	Fzd8	frizzled class receptor 8	frizzled-8|frizzled homolog 8|fz-8	-0.323045	3.65372	-2.38092	0.0316072	0.405838	-3.70786
27357	Gyg	glycogenin	glycogenin-1	0.301915	3.70919	2.38045	0.0316359	0.405838	-3.70867
58185	Rsad2	radical S-adenosyl methionine domain containing 2	radical S-adenosyl methionine domain-containing protein 2|VHSV-induced-like protein|rsad2|viperin|viral hemorrhagic septicemia virus (VHSV)-induced gene 1|virus inhibitory protein, endoplasmic reticulum-associated, interferon-inducible	1.01247	0.217818	2.38035	0.0316423	0.405838	-3.70885
16363	Irf2	interferon regulatory factor 2	interferon regulatory factor 2	0.356422	3.35565	2.37965	0.0316847	0.406008	-3.71003
17936	Nab1	Ngfi-A binding protein 1	NGFI-A-binding protein 1|EGR-1-binding protein 1	0.166765	6.09744	2.37743	0.0318209	0.406991	-3.71383
110651	Rps6ka3	ribosomal protein S6 kinase polypeptide 3	ribosomal protein S6 kinase alpha-3|90 kDa ribosomal protein S6 kinase 3|MAP kinase-activated protein kinase 1b|MAPK-activated protein kinase 1b|MAPKAP kinase 1b|ribosomal protein S6 kinase 2	0.190503	5.38352	2.37651	0.0318769	0.406991	-3.71539
76199	Med13l	mediator complex subunit 13-like	mediator of RNA polymerase II transcription subunit 13-like|thyroid hormone receptor associated protein 2|thyroid hormone receptor-associated protein complex 240 kDa component-like	0.152038	7.61928	2.37647	0.0318794	0.406991	-3.71546
223978	Cpped1	calcineurin-like phosphoesterase domain containing 1	serine/threonine-protein phosphatase CPPED1|Vcalcineurin-like phosphoesterase domain containing 1|calcineurin-like phosphoesterase domain-containing protein 1	-0.271452	4.15058	-2.37558	0.0319342	0.406991	-3.71699
231014	9330182L06Rik	RIKEN cDNA 9330182L06 gene	UPF0577 protein KIAA1324-like homolog|estrogen-induced gene 121-like protein	0.301732	4.19198	2.37558	0.0319345	0.406991	-3.71699
208922	Cpeb3	cytoplasmic polyadenylation element binding protein 3	cytoplasmic polyadenylation element-binding protein 3|CPE-binding protein 3	0.239816	4.54443	2.37554	0.0319369	0.406991	-3.71706
234086	Erich1	glutamate rich 1	glutamate-rich protein 1	-0.287045	3.88732	-2.37461	0.0319942	0.407348	-3.71865
12448	Ccne2	cyclin E2	G1/S-specific cyclin-E2	-0.512329	2.08197	-2.37215	0.0321459	0.408112	-3.72284
74729	Setmar	SET domain without mariner transposase fusion	histone-lysine N-methyltransferase SETMAR|SET domain and mariner transposase fusion gene-containing protein homolog|SET domain without mariner transposase fusion protein|epidermal tumor expressed transcript 2	-0.50276	2.50621	-2.37139	0.0321928	0.408112	-3.72413
12905	Cradd	CASP2 and RIPK1 domain containing adaptor with death domain	death domain-containing protein CRADD|RIP-associated protein with a death domain|caspase and RIP adapter with death domain	0.477801	2.39339	2.37083	0.0322274	0.408112	-3.72509
67590	Tctn3	tectonic family member 3	tectonic-3	-0.29532	4.00369	-2.37014	0.0322707	0.408112	-3.72627
14707	Gng5	guanine nucleotide binding protein (G protein), gamma 5	guanine nucleotide-binding protein G(I)/G(S)/G(O) subunit gamma-5|guanine nucleotide binding protein (G protein), gamma 5 subunit	-0.425131	2.72812	-2.36953	0.0323084	0.408112	-3.72731
11944	Atp4a	ATPase, H+/K+ exchanging, gastric, alpha polypeptide	potassium-transporting ATPase alpha chain 1|ATPase, H+/K+ exchanging, alpha polypeptide|ATPase, H+/K+ transporting, alpha polypeptide|H+/K+-ATPase alpha|H+K+-transporting alpha 1|gastric H(+)/K(+) ATPase subunit alpha|proton pump	0.825657	0.443085	2.36951	0.0323097	0.408112	-3.72735
13134	Dach1	dachshund family transcription factor 1	dachshund homolog 1|dachshund 1	0.373118	3.46065	2.36933	0.0323206	0.408112	-3.72764
19245	Ptp4a3	protein tyrosine phosphatase 4a3	protein tyrosine phosphatase type IVA 3|protein-tyrosine phosphatase of regenerating liver 3	0.219041	5.09952	2.36879	0.0323543	0.408112	-3.72857
69090	Ascc1	activating signal cointegrator 1 complex subunit 1	activating signal cointegrator 1 complex subunit 1|ASC-1 complex subunit p50|trip4 complex subunit p50	-0.2332	4.56265	-2.36834	0.0323825	0.408112	-3.72934
12395	Runx1t1	RUNX1 translocation partner 1	protein CBFA2T1|CBFA2T1 identified gene homolog|acute myelogenous leukemia 1 translocation 1 protein|runt-related transcription factor 1; translocated to, 1 (cyclin D-related)	0.175091	7.38994	2.36827	0.032387	0.408112	-3.72946
66468	Ska1	spindle and kinetochore associated complex subunit 1	spindle and kinetochore-associated protein 1	-0.65461	1.20994	-2.36782	0.0324149	0.408112	-3.73022
68166	Spire1	spire type actin nucleation factor 1	protein spire homolog 1|spire homolog 1|spire1	0.142545	7.87414	2.36704	0.0324633	0.408112	-3.73155
109129	Mmadhc	methylmalonic aciduria (cobalamin deficiency) cblD type, with homocystinuria	methylmalonic aciduria and homocystinuria type D homolog, mitochondrial	-0.159755	6.18396	-2.36678	0.0324798	0.408112	-3.732
17909	Myo10	myosin X	unconventional myosin-X|unconventional myosin-10|unconventionnal myosin-X	-0.230421	4.67461	-2.36664	0.0324885	0.408112	-3.73223
67392	4833420G17Rik	RIKEN cDNA 4833420G17 gene	uncharacterized protein C5orf34 homolog	-0.147794	6.6233	-2.36655	0.0324941	0.408112	-3.73239
22354	Vipr1	vasoactive intestinal peptide receptor 1	vasoactive intestinal polypeptide receptor 1|PACAP type II receptor|PACAP-R-2|PACAP-R2|VIP receptor subtype 1|VIP-R-1|pituitary adenylate cyclase-activating polypeptide type II receptor	-0.521187	2.3337	-2.36558	0.0325548	0.408288	-3.73404
68298	Ncapd2	non-SMC condensin I complex, subunit D2	condensin complex subunit 1|XCAP-D2 homolog|chromosome condensation-related SMC-associated protein 1|chromosome-associated protein D2|mCAP-D2	-0.134134	7.48141	-2.36539	0.0325668	0.408288	-3.73436
20639	Snrpb2	U2 small nuclear ribonucleoprotein B	U2 small nuclear ribonucleoprotein B''|U2 snRNP B''	-0.159254	6.33188	-2.36355	0.0326822	0.409366	-3.7375
14281	Fos	FBJ osteosarcoma oncogene	proto-oncogene c-Fos|cellular oncogene fos|proto-oncogene protein c-fos	0.457234	2.81605	2.36236	0.032757	0.409541	-3.73952
76071	Jakmip1	janus kinase and microtubule interacting protein 1	janus kinase and microtubule-interacting protein 1|GABA-B receptor-binding protein|gamma-aminobutyric acid (GABA-B) receptor binding protein|multiple alpha-helices and RNA-linker protein 1	-0.165685	6.06346	-2.36204	0.0327774	0.409541	-3.74007
233879	Asphd1	aspartate beta-hydroxylase domain containing 1	aspartate beta-hydroxylase domain-containing protein 1	0.39428	2.93338	2.3618	0.0327926	0.409541	-3.74049
74414	Polr3c	polymerase (RNA) III (DNA directed) polypeptide C	DNA-directed RNA polymerase III subunit RPC3|DNA-directed RNA polymerase III subunit C|RNA polymerase III subunit C3	-0.216004	4.84994	-2.36146	0.0328139	0.409541	-3.74106
17904	Myl6	myosin, light polypeptide 6, alkali, smooth muscle and non-muscle	myosin light polypeptide 6|17 kDa myosin light chain|myosin light chain A3|myosin light chain alkali 3|myosin light chain, alkali, nonmuscle|smooth muscle and nonmuscle myosin light chain alkali 6	-0.234463	5.17913	-2.36051	0.0328736	0.409858	-3.74267
100037278	Fam129c	family with sequence similarity 129, member C	niban-like protein 2|BCNP1 homolog	-0.503597	2.13403	-2.35977	0.0329209	0.409858	-3.74394
270109	Pcnx2	pecanex homolog 2	pecanex-like protein 2|pecanex homolog protein 2	-0.288017	4.13121	-2.35966	0.0329276	0.409858	-3.74412
234371	Tmem161a	transmembrane protein 161A	transmembrane protein 161A	0.218438	4.93913	2.35886	0.0329782	0.409999	-3.74548
12287	Cacna1b	calcium channel, voltage-dependent, N type, alpha 1B subunit	voltage-dependent N-type calcium channel subunit alpha-1B|brain calcium channel III|calcium channel, L type, alpha-1 polypeptide|calcium channel, voltage-dependent, L type, alpha 1B subunit|calcium channel, voltage-dependent, N type, alpha 1B subunit, BIII|voltage-gated calcium channel subunit alpha Cav2.2	0.150255	6.46344	2.35816	0.0330224	0.409999	-3.74667
12227	Btg2	B cell translocation gene 2, anti-proliferative	protein BTG2|BTG family member 2|NGF-inducible protein TIS21	-0.215964	5.12927	-2.3578	0.0330452	0.409999	-3.74728
67326	1700037H04Rik	RIKEN cDNA 1700037H04 gene	UPF0687 protein C20orf27 homolog	0.191872	5.29781	2.35762	0.0330569	0.409999	-3.74759
69161	Manbal	mannosidase, beta A, lysosomal-like	protein MANBAL	0.244817	5.03856	2.35636	0.0331373	0.41063	-3.74974
234797	6430548M08Rik	RIKEN cDNA 6430548M08 gene	uncharacterized protein KIAA0513	-0.165168	6.09337	-2.35512	0.0332161	0.411242	-3.75184
16206	Lrig1	leucine-rich repeats and immunoglobulin-like domains 1	leucine-rich repeats and immunoglobulin-like domains protein 1|integral membrane glycoprotein	0.262486	4.11344	2.35394	0.0332915	0.411802	-3.75385
207740	Ubald1	UBA-like domain containing 1	UBA-like domain-containing protein 1|family with sequence similarity 100, member A|protein FAM100A	0.180864	5.54093	2.35287	0.0333602	0.411802	-3.75567
68691	Kansl1l	KAT8 regulatory NSL complex subunit 1-like	KAT8 regulatory NSL complex subunit 1-like protein	0.233029	5.08549	2.35266	0.0333735	0.411802	-3.75603
72098	Tmem68	transmembrane protein 68	transmembrane protein 68	0.222382	5.46581	2.35256	0.0333798	0.411802	-3.75619
18605	Enpp1	ectonucleotide pyrophosphatase/phosphodiesterase 1	ectonucleotide pyrophosphatase/phosphodiesterase family member 1|lymphocyte antigen 41|phosphodiesterase I/nucleotide pyrophosphatase 1|plasma-cell membrane glycoprotein PC-1|tiptoe walking	1.42944	-0.68199	2.35164	0.0334389	0.412166	-3.75776
69721	Nkiras1	NFKB inhibitor interacting Ras-like protein 1	NF-kappa-B inhibitor-interacting Ras-like protein 1|I-kappa-B-interacting Ras-like protein 1|kappa B-Ras protein 1	-0.281972	4.18541	-2.34998	0.0335456	0.413116	-3.76058
240641	Kif20b	kinesin family member 20B	kinesin-like protein KIF20B|M-phase phosphoprotein 1|N-6 kinesin|kinesin-related motor interacting with PIN1	-0.28804	3.98726	-2.3495	0.0335768	0.413135	-3.7614
12889	Cplx1	complexin 1	complexin-1|CPX I|complexin I|synaphin-2	0.162271	7.00111	2.34887	0.0336174	0.413162	-3.76247
194590	Reps2	RALBP1 associated Eps domain containing protein 2	ralBP1-associated Eps domain-containing protein 2|partner of RalBP1|ralBP1-interacting protein 2	0.198721	5.39951	2.34854	0.0336384	0.413162	-3.76302
20637	Snrnp70	small nuclear ribonucleoprotein 70 (U1)	U1 small nuclear ribonucleoprotein 70 kDa|U1 small nuclear ribonucleoprotein 70 kDa polypeptide A|U1 snRNP 70 kDa	-0.137846	8.1129	-2.34792	0.0336784	0.413288	-3.76407
52589	Ncald	neurocalcin delta	neurocalcin-delta	0.178139	5.96435	2.34572	0.0338213	0.414675	-3.76782
105859	Csdc2	cold shock domain containing C2, RNA binding	cold shock domain-containing protein C2|RNA-binding protein PIPPin	0.149396	6.51865	2.34485	0.0338775	0.414941	-3.76929
245666	Iqsec2	IQ motif and Sec7 domain 2	IQ motif and SEC7 domain-containing protein 2	0.225342	4.90283	2.34447	0.0339025	0.414941	-3.76994
223658	Mroh1	maestro heat-like repeat family member 1	maestro heat-like repeat-containing protein family member 1|HEAT repeat containing 7A	-0.197709	5.45381	-2.34248	0.0340321	0.415819	-3.77331
108071	Grm5	glutamate receptor, metabotropic 5	metabotropic glutamate receptor 5|G protein-coupled receptor GRM5|G protein-coupled receptor, family C, group 1, member E|metabotropic glutamate receptor subtype 5b|metabotropic glutamate receptor type 5	0.245685	5.48011	2.34245	0.0340341	0.415819	-3.77337
66297	Pantr1	POU domain, class 3, transcription factor 3 adjacent noncoding transcript 1	POU domain, class 3, transcription factor 3, opposite strand	-0.144074	6.91204	-2.34173	0.0340809	0.416026	-3.77458
68145	Etaa1	Ewing tumor-associated antigen 1	ewing's tumor-associated antigen 1 homolog	-0.249923	4.52211	-2.34111	0.0341217	0.416159	-3.77564
20347	Sema3b	sema domain, immunoglobulin domain (Ig), short basic domain, secreted, (semaphorin) 3B	semaphorin-3B|sema A|semaphorin-A	-1.01704	-0.0450085	-2.3399	0.0342012	0.416448	-3.7777
109349	Fam163b	family with sequence similarity 163, member B	protein FAM163B	0.296253	3.67466	2.33984	0.0342052	0.416448	-3.7778
52004	Cdk2ap2	CDK2-associated protein 2	cyclin-dependent kinase 2-associated protein 2|DOC-1 related protein	0.421412	3.63761	2.33877	0.0342755	0.416939	-3.77962
19018	Scand1	SCAN domain-containing 1	SCAN domain-containing protein 1|leucine-rich-domain inter-acting protein 1|peroxisome proliferative activated receptor, gamma, coactivator 2	0.212846	5.10802	2.33816	0.0343156	0.417062	-3.78065
230721	Pabpc4	poly(A) binding protein, cytoplasmic 4	polyadenylate-binding protein 4	-0.222158	5.00261	-2.33753	0.0343569	0.4172	-3.78171
66611	Ribc1	RIB43A domain with coiled-coils 1	RIB43A-like with coiled-coils protein 1	-1.00108	-0.186211	-2.33648	0.0344261	0.417637	-3.78349
69726	Smyd3	SET and MYND domain containing 3	histone-lysine N-methyltransferase SMYD3|SET and MYND domain-containing protein 3|zinc finger MYND domain-containing protein 1|zinc finger, MYND domain containing 1	-0.246904	4.30757	-2.3357	0.0344778	0.417637	-3.78482
69440	Dennd6b	DENN/MADD domain containing 6B	protein DENND6B|DENN domain-containing protein 6B|family with sequence similarity 116, member B|protein FAM116B	-0.185593	5.45373	-2.33562	0.034483	0.417637	-3.78495
16569	Kif3b	kinesin family member 3B	kinesin-like protein KIF3B|microtubule plus end-directed kinesin motor 3B	0.137669	7.28074	2.33424	0.0345746	0.418383	-3.7873
69065	Chac1	ChaC, cation transport regulator 1	glutathione-specific gamma-glutamylcyclotransferase 1|ChaC, cation transport regulator-like 1|blocks Notch protein|botch|cation transport regulator-like protein 1|gamma-GCG 1	0.42325	2.67311	2.33357	0.0346188	0.418543	-3.78842
17932	Myt1	myelin transcription factor 1	myelin transcription factor 1|NZF-2|neural zinc finger factor 2|neural zinc finger transcription factor 2	-0.15807	6.43623	-2.33261	0.0346828	0.418543	-3.79006
26879	B3galnt1	UDP-GalNAc:betaGlcNAc beta 1,3-galactosaminyltransferase, polypeptide 1	UDP-GalNAc:beta-1,3-N-acetylgalactosaminyltransferase 1|Brainiac 1|Globoside blood group|Mbrn 1|UDP-Gal:betaGlcNAc beta 1,3-galactosyltransferase III|UDP-Gal:betaGlcNAc beta 1,3-galactosyltransferase, polypeptide 3|UDP-N-acetylgalactosamine:globotriaosylceramide beta-1,3-N-acetylgalactosaminyltransferase|b3Gal-T3|beta-1,3-GalNAc-T1|beta-1,3-GalTase 3|beta-1,3-galactosyltransferase 3|beta-3-Gx-T3|…	0.177149	5.71221	2.33255	0.0346866	0.418543	-3.79015
12468	Cct7	chaperonin containing Tcp1, subunit 7 (eta)	T-complex protein 1 subunit eta|CCT-eta|TCP-1-eta|chaperonin containing t-complex subunit eta|chaperonin subunit 7 (eta)	-0.119785	8.94982	-2.33222	0.0347081	0.418543	-3.7907
17869	Myc	myelocytomatosis oncogene	myc proto-oncogene protein|c-myc proto-oncogene|transcription factor p64	0.21392	5.01246	2.33061	0.0348159	0.419479	-3.79344
66234	Msmo1	methylsterol monoxygenase 1	methylsterol monooxygenase 1|C-4 methylsterol oxidase|sterol-C4-methyl oxidase-like	0.131332	7.44679	2.32783	0.0350018	0.420673	-3.79815
56031	Ppie	peptidylprolyl isomerase E (cyclophilin E)	peptidyl-prolyl cis-trans isomerase E|PPIase E|cyclophilin-33|rotamase E	-0.248042	4.37488	-2.32749	0.0350243	0.420673	-3.79871
77976	Nuak1	NUAK family, SNF1-like kinase, 1	NUAK family SNF1-like kinase 1|AMPK-related protein kinase 5|ZNUAK family, SNF1-like kinase, 1|omphalocele kinase 1	-0.123557	8.75037	-2.32702	0.035056	0.420673	-3.79951
386750	Slitrk3	SLIT and NTRK-like family, member 3	SLIT and NTRK-like protein 3|slit and trk like gene 3	0.210401	5.54767	2.32598	0.0351261	0.420673	-3.80128
53618	Fut8	fucosyltransferase 8	alpha-(1,6)-fucosyltransferase|GDP-L-Fuc:N-acetyl-beta-D-glucosaminide alpha1,6-fucosyltransferase|GDP-fucose--glycoprotein fucosyltransferase|alpha1-6FucT|glycoprotein 6-alpha-L-fucosyltransferase	0.171184	5.95017	2.32588	0.0351326	0.420673	-3.80144
208117	Aph1b	aph1 homolog B, gamma secretase subunit	gamma-secretase subunit APH-1B|APH-1b|APH1B homolog|anterior pharynx defective 1b homolog|anterior pharynx defective 1c homolog|aph-1beta	-0.151374	6.43038	-2.32578	0.0351395	0.420673	-3.80161
11852	Rhob	ras homolog family member B	rho-related GTP-binding protein RhoB|aplysia ras-related homolog B|ras homolog B|ras homolog gene family, member AB|ras homolog gene family, member B	0.125119	7.93206	2.3256	0.0351513	0.420673	-3.80191
13047	Cux1	cut-like homeobox 1	protein CASP|CCAAT displacement protein|Cux/CDP homeoprotein|cut-like 1|homeobox protein cut-like 1|homeobox protein cux-1	-0.126165	7.80791	-2.32552	0.0351569	0.420673	-3.80205
109241	Mbd5	methyl-CpG binding domain protein 5	methyl-CpG-binding domain protein 5|methyl-CpG-binding protein MBD5	0.172963	5.81769	2.32474	0.0352094	0.42094	-3.80337
319162	Hist3h2a	histone cluster 3, H2a	histone H2A type 3|histone 3, H2a	-0.17411	6.63029	-2.32349	0.0352942	0.421369	-3.80549
666532	Zfp991	zinc finger protein 991	uncharacterized protein LOC666532|novel KRAB box domain containing protein	-0.547474	1.97555	-2.32299	0.0353275	0.421369	-3.80633
68240	Rpa3	replication protein A3	replication protein A 14 kDa subunit|RF-A protein 3|RP-A p14|replication factor A protein 3	-0.33335	3.311	-2.32287	0.0353361	0.421369	-3.80654
245368	Zfp300	zinc finger protein 300	zinc finger protein 300|Novel KRAB box containing protein	-0.531161	2.00402	-2.32202	0.0353934	0.42169	-3.80797
16391	Irf9	interferon regulatory factor 9	interferon regulatory factor 9|IFN-alpha-responsive transcription factor subunit|ISGF-3 gamma|ISGF3 p48 subunit|interferon dependent positive acting transcription factor 3 gamma|interferon-stimulated gene factor 3 gamma|transcriptional regulator ISGF3 subunit gamma	0.246902	5.45507	2.32139	0.0354363	0.421806	-3.80904
226751	Cdc42bpa	CDC42 binding protein kinase alpha	serine/threonine-protein kinase MRCK alpha|myotonic dystrophy kinase-related CDC-42-binding kinase-alpha	0.13681	7.76132	2.32098	0.0354637	0.421806	-3.80972
629059	Fam124a	family with sequence similarity 124, member A	protein FAM124A	0.149604	6.48712	2.31986	0.0355401	0.421967	-3.81162
16145	Igtp	interferon gamma induced GTPase	interferon gamma induced GTPase	0.976954	0.126212	2.31865	0.0356225	0.421967	-3.81367
12576	Cdkn1b	cyclin-dependent kinase inhibitor 1B	cyclin-dependent kinase inhibitor 1B|cyclin-dependent kinase inhibitor p27	0.158074	7.44685	2.31859	0.0356263	0.421967	-3.81376
68170	B230118H07Rik	RIKEN cDNA B230118H07 gene	uncharacterized protein C11orf74 homolog	-0.370491	3.52836	-2.31842	0.0356384	0.421967	-3.81406
270162	Elmod1	ELMO/CED-12 domain containing 1	ELMO domain-containing protein 1|ELMO domain containing 1	-0.135737	7.34515	-2.31805	0.0356634	0.421967	-3.81468
226432	Ipo9	importin 9	importin-9|Ran binding protein 9|ran-binding protein 9	-0.122598	8.32324	-2.31775	0.0356838	0.421967	-3.81519
101113	Snx21	sorting nexin family member 21	sorting nexin-21	0.254036	4.15808	2.31767	0.0356895	0.421967	-3.81533
231214	Cc2d2a	coiled-coil and C2 domain containing 2A	coiled-coil and C2 domain-containing protein 2A	-0.262877	4.34373	-2.31648	0.0357709	0.42257	-3.81734
12815	Col11a2	collagen, type XI, alpha 2	collagen alpha-2(XI) chain|procollagen, type XI, alpha 2	-0.427546	3.06954	-2.3155	0.0358381	0.423005	-3.81899
18007	Neo1	neogenin	neogenin	0.116556	9.21923	2.31339	0.0359828	0.423617	-3.82255
12372	Casq1	calsequestrin 1	calsequestrin-1|calmitine|calsequestrin, skeletal muscle isoform	-0.723781	0.797396	-2.31329	0.0359894	0.423617	-3.82271
18682	Phkg1	phosphorylase kinase gamma 1	phosphorylase b kinase gamma catalytic chain, skeletal muscle/heart isoform|Phosphorylase B kinase gamma catalytic chain, skeletal muscle isoform (Phosphorylase kinase gamma subunit 1)|phosphorylase kinase subunit gamma-1|serine/threonine-protein kinase PHKG1	1.08646	-0.394718	2.31326	0.0359919	0.423617	-3.82277
207607	Ccdc40	coiled-coil domain containing 40	coiled-coil domain-containing protein 40	-0.352863	3.46956	-2.31297	0.0360117	0.423617	-3.82326
238988	Erc2	ELKS/RAB6-interacting/CAST family member 2	ERC protein 2|CAST1|CAZ-associated structural protein 1	0.130003	7.41359	2.31025	0.0361992	0.425463	-3.82784
11553	Adra2c	adrenergic receptor, alpha 2c	alpha-2C adrenergic receptor|alpha-2 adrenergic receptor subtype C4|alpha-2C adrenoceptor|alpha-2C adrenoreceptor|alpha-2CAR|subtype alpha2-C4	-0.480275	2.31067	-2.30961	0.0362436	0.425605	-3.82892
214239	Ccdc9b	coiled-coil domain containing 9B	coiled-coil domain-containing protein 9B|uncharacterized protein C15orf52 homolog	-0.778539	0.53688	-2.30856	0.0363164	0.425605	-3.83069
16518	Kcnj2	potassium inwardly-rectifying channel, subfamily J, member 2	inward rectifier potassium channel 2|IRK-1|inward rectifier K(+) channel Kir2.1|potassium channel, inwardly rectifying subfamily J member 2	0.273724	4.83012	2.30809	0.0363493	0.425605	-3.83149
18260	Ocln	occludin	occludin	0.926662	-0.0310439	2.30807	0.036351	0.425605	-3.83153
52463	Tet1	tet methylcytosine dioxygenase 1	methylcytosine dioxygenase TET1|CXXC finger 6|CXXC-type zinc finger protein 6|ten-eleven translocation 1 gene protein homolog|tet oncogene 1	0.176107	6.41443	2.30725	0.0364079	0.425605	-3.83291
72055	Slc38a10	solute carrier family 38, member 10	putative sodium-coupled neutral amino acid transporter 10|novel amino acid transporter protein	0.14028	6.87369	2.30694	0.0364293	0.425605	-3.83343
50758	Fbxl17	F-box and leucine-rich repeat protein 17	F-box/LRR-repeat protein 17|F-box only protein 13	0.14706	6.64959	2.30691	0.0364317	0.425605	-3.83349
66573	Dzip1	DAZ interacting protein 1	zinc finger protein DZIP1|DAZ-interacting protein 1 homolog	-0.148988	6.40133	-2.30602	0.0364938	0.425605	-3.83499
353258	Ltv1	LTV1 ribosome biogenesis factor	protein LTV1 homolog|LTV1 homolog	-0.238139	4.61846	-2.30599	0.0364956	0.425605	-3.83503
212307	Mapre2	microtubule-associated protein, RP/EB family, member 2	microtubule-associated protein RP/EB family member 2|APC-binding protein EB1|APC-binding protein EB2|T-cell activation protein, EB1 family, member 2|end-binding protein 2	0.124474	8.7754	2.30568	0.0365172	0.425605	-3.83555
54326	Elovl2	elongation of very long chain fatty acids (FEN1/Elo2, SUR4/Elo3, yeast)-like 2	elongation of very long chain fatty acids protein 2|3-keto acyl-CoA synthase Elovl2|ELOVL FA elongase 2|ELOVL family member 2|ELOVL fatty acid elongase 2|sequence similarity to Cig30 2|very long chain 3-ketoacyl-CoA synthase 2|very long chain 3-oxoacyl-CoA synthase 2	-0.17369	6.48808	-2.3052	0.0365507	0.42564	-3.83636
208518	Cep78	centrosomal protein 78	centrosomal protein of 78 kDa	-0.183188	5.43751	-2.30407	0.0366299	0.426205	-3.83827
245537	Nlgn3	neuroligin 3	neuroligin-3|gliotactin homolog|neuroligin 3 protein	0.151021	6.30612	2.30321	0.0366898	0.426546	-3.83971
18755	Prkch	protein kinase C, eta	protein kinase C eta type|PKC-L|nPKC-eta	0.440432	2.37554	2.30159	0.036804	0.427516	-3.84245
231727	B3gnt4	UDP-GlcNAc:betaGal beta-1,3-N-acetylglucosaminyltransferase 4	N-acetyllactosaminide beta-1,3-N-acetylglucosaminyltransferase 4|beta-1,3-Gn-T4|beta3Gn-T4	-0.844959	0.294745	-2.30061	0.0368727	0.427567	-3.8441
15563	Htr5a	5-hydroxytryptamine (serotonin) receptor 5A	5-hydroxytryptamine receptor 5A|5-HT-5|5-HT-5A|5-HT5A|serotonin receptor 5A	0.588588	1.48041	2.3005	0.0368803	0.427567	-3.84428
22083	Ctr9	CTR9 homolog, Paf1/RNA polymerase II complex component	RNA polymerase-associated protein CTR9 homolog|Ctr9, Paf1/RNA polymerase II complex component, homolog|SH2 domain binding protein 1 (tetratricopeptide repeat containing)|SH2 domain-binding protein 1|TPR-containing, SH2-binding phosphoprotein of 150 kDa|p150TSP|tetratricopeptide repeat-containing, SH2-binding phosphoprotein of 150 kDa	-0.132828	7.30915	-2.29973	0.0369348	0.427567	-3.84558
80288	Bcl9l	B cell CLL/lymphoma 9-like	B-cell CLL/lymphoma 9-like protein|B-cell lymphoma 9-like protein|BCL9-like protein|BCL9-related beta-catenin-binding protein|nuclear co-factor of beta-catenin signalling|protein BCL9-2	0.141745	7.07656	2.29961	0.0369429	0.427567	-3.84577
232237	Fgd5	FYVE, RhoGEF and PH domain containing 5	FYVE, RhoGEF and PH domain-containing protein 5	-0.685623	1.46588	-2.29852	0.03702	0.427567	-3.84761
239102	Zfhx2	zinc finger homeobox 2	zinc finger homeobox protein 2|zinc finger homeodomain protein 5	0.193224	6.08229	2.29848	0.0370233	0.427567	-3.84769
11739	Slc25a4	solute carrier family 25 (mitochondrial carrier, adenine nucleotide translocator), member 4	ADP/ATP translocase 1|ADP,ATP carrier protein 1|ADP,ATP carrier protein, heart/skeletal muscle|ANT 1|adenine nucleotide translocase-1|adenine nucleotide translocator 1, skeletal muscle|solute carrier family 25 member 4	0.122689	9.01316	2.29797	0.0370593	0.427567	-3.84855
76421	1700028K03Rik	RIKEN cDNA 1700028K03 gene	uncharacterized protein C1orf146 homolog	1.15747	0.0402682	2.29725	0.0371099	0.427567	-3.84975
12032	Bcan	brevican	brevican core protein	-0.27977	4.07337	-2.2971	0.0371209	0.427567	-3.85001
19876	Robo1	roundabout guidance receptor 1	roundabout homolog 1	0.120969	8.74176	2.29649	0.0371641	0.427567	-3.85104
14282	Fosb	FBJ osteosarcoma oncogene B	protein fosB|osteosarcoma oncoprotein B FosB	1.18728	-0.135819	2.29626	0.0371803	0.427567	-3.85142
320910	Itgb8	integrin beta 8	integrin beta-8	0.26015	4.16608	2.2958	0.0372129	0.427567	-3.85219
21683	Tecta	tectorin alpha	alpha-tectorin|[a]-tectorin	-0.901135	0.0618709	-2.29578	0.0372142	0.427567	-3.85222
80888	Hspb8	heat shock protein 8	heat shock protein beta-8|alpha-crystallin C chain|crystallin, alpha C|heat shock 27kDa protein 8|heat shock protein 20-like protein|small stress protein-like protein HSP22	0.681329	1.3767	2.29496	0.0372727	0.427567	-3.85361
70178	Abhd17c	abhydrolase domain containing 17C	alpha/beta hydrolase domain-containing protein 17C|abhydrolase domain-containing protein 17C|abhydrolase domain-containing protein FAM108C1|family with sequence similarity 108, member C|protein ABHD17C	0.138263	7.28988	2.29462	0.0372969	0.427567	-3.85418
380686	Cnrip1	cannabinoid receptor interacting protein 1	CB1 cannabinoid receptor-interacting protein 1|CRIP-1	0.169302	6.0681	2.29418	0.0373284	0.427567	-3.85492
217219	Fam171a2	family with sequence similarity 171, member A2	protein FAM171A2	0.140482	7.88215	2.29358	0.0373709	0.427567	-3.85593
70747	Tspan2	tetraspanin 2	tetraspanin-2|tetraspan 2	-0.367705	3.12583	-2.29339	0.0373842	0.427567	-3.85624
116837	Rims1	regulating synaptic membrane exocytosis 1	regulating synaptic membrane exocytosis protein 1|Rab3 effector|Rab3 interacting protein 1|rab3-interacting molecule 1|regulating synaptic membrane exocytosis 1 beta|synaptic exocytosis regulator 1	0.19598	5.32519	2.29328	0.0373921	0.427567	-3.85643
72962	Tymp	thymidine phosphorylase	thymidine phosphorylase|endothelial cell growth factor 1 (platelet-derived)|gliostatin|platelet derived growth factor, endothelial cell|tdRPase	0.845289	0.533568	2.29145	0.0375229	0.42871	-3.8595
26382	Fgd2	FYVE, RhoGEF and PH domain containing 2	FYVE, RhoGEF and PH domain-containing protein 2|Fgd1 family, member 2|Fgd2-like protein|faciogenital dysplasia homolog 2|faciogenital dysplasia protein 2|t-complex distorter 2	-1.25923	-0.732274	-2.29102	0.0375537	0.42871	-3.86023
241688	Dzank1	double zinc ribbon and ankyrin repeat domains 1	double zinc ribbon and ankyrin repeat-containing protein 1|ankyrin repeat-containing protein C20orf12 homolog|likely ortholog of H. sapiens chromosome 20 open reading frame 12 (C20orf12)	0.338842	3.51353	2.2895	0.0376629	0.428966	-3.86279
68108	Snhg17	small nucleolar RNA host gene 17	-	-0.21715	4.83561	-2.2893	0.0376777	0.428966	-3.86313
69217	Plekha4	pleckstrin homology domain containing, family A (phosphoinositide binding specific) member 4	pleckstrin homology domain-containing family A member 4|PEPP-1|PH domain-containing family A member 4|phosphoinositol 3-phosphate binding protein-1|pleckstrin homology domain-containing, family A member 4	0.838538	0.255758	2.28894	0.0377032	0.428966	-3.86373
12189	Brca1	breast cancer 1, early onset	breast cancer type 1 susceptibility protein homolog|RING-type E3 ubiquitin transferase BRCA1|breast cancer associated 1	-0.298526	3.66458	-2.28854	0.0377322	0.428966	-3.8644
59013	Hnrnph1	heterogeneous nuclear ribonucleoprotein H1	heterogeneous nuclear ribonucleoprotein H	-0.137681	9.85876	-2.28803	0.0377689	0.428966	-3.86526
20111	Rps6ka1	ribosomal protein S6 kinase polypeptide 1	ribosomal protein S6 kinase alpha-1|90 kDa ribosomal protein S6 kinase 1|MAP kinase-activated protein kinase 1a|MAPK-activated protein kinase 1a|MAPKAP kinase 1a|ribosomal protein S6 kinase, 90kD, polypeptide 1; Ribosomal protein S6 kinase, 90kD, 1	-0.262595	4.18842	-2.2879	0.0377779	0.428966	-3.86547
12903	Crabp1	cellular retinoic acid binding protein I	cellular retinoic acid-binding protein 1	0.796016	0.542175	2.28767	0.037795	0.428966	-3.86587
17847	Usp34	ubiquitin specific peptidase 34	ubiquitin carboxyl-terminal hydrolase 34|U2af1-rs1 region 2|deubiquitinating enzyme 34|ubiquitin specific protease 34|ubiquitin thioesterase 34|ubiquitin thiolesterase 34|ubiquitin-specific-processing protease 34	0.141437	8.26857	2.28696	0.0378463	0.428966	-3.86706
80748	BC004004	cDNA sequence BC004004	bombesin receptor-activated protein C6orf89 homolog	0.17888	5.77182	2.28685	0.0378536	0.428966	-3.86723
271849	Shc4	SHC (Src homology 2 domain containing) family, member 4	SHC-transforming protein 4|SH2 domain protein C4|SHC-transforming protein D|mShcD|novel phosphotyrosine interaction domain (PTB/PID) and SH2 domains containing protein|rai-like protein RaLP|src homology 2 domain-containing-transforming protein C4	0.485277	2.1241	2.28552	0.0379503	0.429566	-3.86948
67269	Agtpbp1	ATP/GTP binding protein 1	cytosolic carboxypeptidase 1|Purkinje cell degeneration|nervous system nuclear protein induced by axotomy protein 1|nuclear ATP/GTP-binding protein	0.141718	7.34071	2.28527	0.0379683	0.429566	-3.8699
18974	Pole2	polymerase (DNA directed), epsilon 2 (p59 subunit)	DNA polymerase epsilon subunit 2|DNA polymerase II subunit 2|DNA polymerase epsilon small subunit|DNA polymerase epsilon subunit B	-0.512807	1.97025	-2.28347	0.0380985	0.43069	-3.87291
319740	Zfyve27	zinc finger, FYVE domain containing 27	protrudin|zinc finger FYVE domain-containing protein 27	-0.153605	6.30814	-2.28244	0.0381738	0.430797	-3.87465
21813	Tgfbr2	transforming growth factor, beta receptor II	TGF-beta receptor type-2|TGF-beta receptor II|TGF-beta receptor type II|TGF-beta type II receptor|TGFR-2|transforming growth factor-beta receptor type II	0.64333	1.10808	2.28211	0.0381976	0.430797	-3.8752
74011	Slc25a27	solute carrier family 25, member 27	mitochondrial uncoupling protein 4	-0.185246	5.83641	-2.28207	0.0382009	0.430797	-3.87527
216516	Ccdc157	coiled-coil domain containing 157	coiled-coil domain-containing protein 157	-0.27804	3.84218	-2.28066	0.0383031	0.4316	-3.87763
13497	Drp2	dystrophin related protein 2	dystrophin-related protein 2	-0.155698	6.10844	-2.27844	0.0384658	0.433082	-3.88136
54426	Hgfac	hepatocyte growth factor activator	hepatocyte growth factor activator|HGF activator	-1.21201	-0.709674	-2.27649	0.0386086	0.433799	-3.88462
100470	Lao1	L-amino acid oxidase 1	L-amino acid oxidase 1	-1.65552	-1.44008	-2.27648	0.0386098	0.433799	-3.88465
12445	Ccnd3	cyclin D3	G1/S-specific cyclin-D3	0.243061	4.54644	2.276	0.0386452	0.433799	-3.88545
224250	Cldnd1	claudin domain containing 1	claudin domain-containing protein 1|claudin 25	0.156538	6.09743	2.27587	0.0386542	0.433799	-3.88566
17391	Mmp24	matrix metallopeptidase 24	matrix metalloproteinase-24|matrix metalloproteinase-21|membrane type 5-MMP|membrane-type matrix metalloproteinase 5	0.133789	7.49522	2.27339	0.0388373	0.435021	-3.88982
16783	Lamp1	lysosomal-associated membrane protein 1	lysosome-associated membrane glycoprotein 1|120 kDa lysosomal membrane glycoprotein|CD107 antigen-like family member A|LYSOSOME-ASSOCIATED MEMBRANE GLYCOPROTEIN 1 PRECURSOR (LAMP-1) (LGP-A) (LGP-120) (CD107A) (P2B)|Lamp I|lysosomal membrane glycoprotein 1|lysosomal membrane glycoprotein A|lysosome-associated membrane protein 1	0.126198	7.91093	2.27335	0.0388406	0.435021	-3.88989
109593	Lmo3	LIM domain only 3	LIM domain only protein 3|LIM only 3|neuronal-specific transcription factor DAT1	0.190793	5.2668	2.27313	0.0388568	0.435021	-3.89026
277414	Trp53i11	transformation related protein 53 inducible protein 11	tumor protein p53-inducible protein 11|Trp53 inducible protein 11 (Trp53i11)|p53-induced gene 11 protein	-0.129501	7.9387	-2.27261	0.0388955	0.435104	-3.89113
67217	L3hypdh	L-3-hydroxyproline dehydratase (trans-)	trans-L-3-hydroxyproline dehydratase|probable proline racemase|trans-3-hydroxy-l-proline dehydratase	-0.527265	1.81204	-2.27186	0.0389505	0.435369	-3.89238
72287	Plekhf1	pleckstrin homology domain containing, family F (with FYVE domain) member 1	pleckstrin homology domain-containing family F member 1|PH domain-containing family F member 1|lysosome-associated apoptosis-inducing protein containing PH and FYVE domains	1.2851	-1.10569	2.27042	0.0390575	0.436215	-3.89479
18125	Nos1	nitric oxide synthase 1, neuronal	nitric oxide synthase, brain|NOS type I|constitutive NOS|neuronal NOS|neuronal nitric oxide synthase|peptidyl-cysteine S-nitrosylase NOS1	-0.194656	5.29656	-2.26817	0.0392252	0.437569	-3.89856
94109	Csmd1	CUB and Sushi multiple domains 1	CUB and sushi domain-containing protein 1|CUB and sushi multiple domains protein 1	0.277597	4.25116	2.26732	0.0392892	0.437569	-3.89999
94045	P2rx5	purinergic receptor P2X, ligand-gated ion channel, 5	P2X purinoceptor 5|purinergic receptor P2X5-2	0.916109	0.310066	2.26713	0.0393028	0.437569	-3.9003
269582	Clspn	claspin	claspin|claspin homolog	-0.360277	3.24831	-2.26699	0.0393136	0.437569	-3.90054
83767	Wasf1	WAS protein family, member 1	wiskott-Aldrich syndrome protein family member 1|WASP family 1|WASP family protein member 1|protein WAVE-1	0.140135	7.27415	2.26529	0.0394413	0.437569	-3.90339
216459	Myl6b	myosin, light polypeptide 6B	myosin light chain 6B|myl6b|myosin light chain 1 slow a|smooth muscle and nonmuscle myosin light chain alkali 6B	-0.197581	5.02057	-2.26477	0.0394799	0.437569	-3.90425
23961	Oas1b	2'-5' oligoadenylate synthetase 1B	inactive 2'-5'-oligoadenylate synthase 1B|(2-5')oligo(A) synthase 1B|(2-5')oligo(A) synthetase 1b|2'-5'-oligoadenylate synthase-like protein 1|2'-5'-oligoadenylate synthetase-like protein 1|2-5A synthase 1B|2-5A synthetase 1B|Flavivirus resistance	0.951792	1.68814	2.28839	0.0414741	0.441344	-3.90448
380684	Nefh	neurofilament, heavy polypeptide	neurofilament heavy polypeptide|200 kDa neurofilament protein|neurofilament 200kDa|neurofilament triplet H protein	0.681068	1.02097	2.26415	0.0395267	0.437569	-3.90529
497097	Xkr4	X-linked Kx blood group related 4	XK-related protein 4|X Kell blood group precursor related family member 4	0.183915	5.36481	2.26362	0.0395661	0.437569	-3.90617
66423	Coprs	coordinator of PRMT5, differentiation stimulator	coordinator of PRMT5 and differentiation stimulator|cooperator of PRMT5	0.253287	4.17363	2.26334	0.0395877	0.437569	-3.90665
27425	Atp5l	ATP synthase, H+ transporting, mitochondrial F0 complex, subunit G	ATP synthase subunit g, mitochondrial|ATP synthase membrane subunit g|ATPase subunit g|F1F0-ATP synthase g subunit	-0.785183	0.567232	-2.26317	0.0396005	0.437569	-3.90693
104099	Itga9	integrin alpha 9	integrin alpha-9	-0.546249	2.37889	-2.26305	0.0396095	0.437569	-3.90713
237711	Eml6	echinoderm microtubule associated protein like 6	echinoderm microtubule-associated protein-like 6	0.269925	4.03107	2.26261	0.0396428	0.437569	-3.90787
214951	Rhbdl1	rhomboid like 1	rhomboid-related protein 1|RRP|rhomboid, veinlet-like 1|rhomboid-like protein 1	0.252632	4.14762	2.26237	0.0396603	0.437569	-3.90826
69536	Hemk1	HemK methyltransferase family member 1	hemK methyltransferase family member 1	-0.320106	3.41596	-2.26235	0.039662	0.437569	-3.9083
73094	Sgip1	SH3-domain GRB2-like (endophilin) interacting protein 1	SH3-containing GRB2-like protein 3-interacting protein 1|SH3-domain GRB2-like interacting protein 1 alpha|endophilin-3-interacting protein	0.145719	6.67864	2.26227	0.0396683	0.437569	-3.90843
226970	Arhgef4	Rho guanine nucleotide exchange factor (GEF) 4	rho guanine nucleotide exchange factor 4|APC-stimulated guanine nucleotide exchange factor	0.212121	4.75889	2.2614	0.0397338	0.437569	-3.90988
19654	Rbm6	RNA binding motif protein 6	RNA-binding protein 6	-0.138997	7.37648	-2.26112	0.0397551	0.437569	-3.91036
235130	Adamts15	a disintegrin-like and metallopeptidase (reprolysin type) with thrombospondin type 1 motif, 15	A disintegrin and metalloproteinase with thrombospondin motifs 15|a disintegrin-like and metalloprotease (reprolysin type) with thrombospondin type 1 motif, 15	0.933254	0.377952	2.26073	0.0397846	0.437569	-3.91101
11861	Arl4a	ADP-ribosylation factor-like 4A	ADP-ribosylation factor-like protein 4A|ADP-ribosylation factor-like 4|ADP-ribosylation-like 4	0.25844	4.3104	2.26035	0.0398131	0.437569	-3.91164
231130	Tnip2	TNFAIP3 interacting protein 2	TNFAIP3-interacting protein 2|A20 binding inhibitor of NF-kappaB activation-2|A20-binding inhibitor of NF-kappa-B activation 2|tnip2	0.569223	1.54166	2.25938	0.039887	0.437569	-3.91327
212448	9330159F19Rik	RIKEN cDNA 9330159F19 gene	uncharacterized protein KIAA0408 homolog	0.159229	8.66387	2.25925	0.0398966	0.437569	-3.91348
66756	Cfap97	cilia and flagella associated protein 97	cilia- and flagella-associated protein 97	0.217708	4.72554	2.25873	0.0399362	0.437569	-3.91435
110380	Shroom2	shroom family member 2	protein Shroom2	0.18555	5.39777	2.25855	0.0399496	0.437569	-3.91465
16948	Lox	lysyl oxidase	protein-lysine 6-oxidase|ras excision protein|ras recision	1.40798	-1.07387	2.25778	0.0400082	0.437569	-3.91593
243548	Prickle2	prickle planar cell polarity protein 2	prickle-like protein 2|prickle homolog 2	0.224409	5.2447	2.2576	0.0400219	0.437569	-3.91623
17919	Myo5b	myosin VB	unconventional myosin-Vb|myosin-Vb	0.487323	2.2437	2.25756	0.0400247	0.437569	-3.9163
67795	Rnls	renalase, FAD-dependent amine oxidase	renalase|MAO-C|alpha-NAD(P)H oxidase/anomerase|mMAO-C|monoamine oxidase-C|rnls	0.506586	1.85979	2.25629	0.0401214	0.437569	-3.91842
246154	Vasn	vasorin	vasorin|Slit-like 2|protein slit-like 2	0.593197	1.99231	2.25606	0.0401391	0.437569	-3.9188
22187	Ubb	ubiquitin B	polyubiquitin-B	0.157674	7.15028	2.25577	0.0401612	0.437569	-3.91929
223455	2006-03-01	membrane-associated ring finger (C3HC4) 6	E3 ubiquitin-protein ligase MARCH6|MARCH-VI|RING-type E3 ubiquitin transferase MARCH6|membrane-associated RING finger protein 6|membrane-associated RING-CH protein VI	0.125373	8.55904	2.25533	0.0401947	0.437569	-3.92002
50721	Sirt6	sirtuin 6	NAD-dependent protein deacetylase sirtuin-6|NAD-dependent deacetylase sirtuin-6|SIR2-like protein 6|regulatory protein SIR2 homolog 6	-0.210551	4.93953	-2.25465	0.0402466	0.437569	-3.92115
14252	Flot2	flotillin 2	flotillin-2|epidermal surface antigen|membrane component chromosome 17 surface marker 1 homolog	0.139983	6.77255	2.25464	0.040248	0.437569	-3.92119
245857	Ssh3	slingshot protein phosphatase 3	protein phosphatase Slingshot homolog 3|SSH-like protein 3|slingshot homolog 3|slingshot-3L|slingshot-like 3	-0.306107	3.86265	-2.25404	0.0402937	0.437569	-3.92218
15185	Hdac6	histone deacetylase 6	histone deacetylase 6|histone deacetylase 5|histone deacetylase mHDA2|scurfy candidate 6	-0.152687	6.23133	-2.254	0.0402966	0.437569	-3.92225
192285	Phf21a	PHD finger protein 21A	PHD finger protein 21A|BRAF35-HDAC complex protein BHC80|BRAF35/HDAC2 complex|Braf35/HDAC complex (Bhc)	-0.14791	6.94807	-2.25395	0.0403004	0.437569	-3.92233
212706	N4bp3	NEDD4 binding protein 3	NEDD4-binding protein 3	0.515107	1.87111	2.25382	0.0403107	0.437569	-3.92255
236848	Tmem185a	transmembrane protein 185A	transmembrane protein 185A|erythropoietin-induced EST 3	-0.196341	5.30933	-2.25307	0.0403682	0.437852	-3.9238
668158	Ccdc85c	coiled-coil domain containing 85C	coiled-coil domain-containing protein 85C	0.214034	5.1429	2.25201	0.0404493	0.43839	-3.92557
13653	Egr1	early growth response 1	early growth response protein 1|Krox-24 nuclear protein|nerve growth factor-induced protein A|transcription factor Zif268|zinc finger protein Krox-24	0.299152	3.8737	2.25158	0.0404822	0.438405	-3.92628
330222	Sdk1	sidekick cell adhesion molecule 1	protein sidekick-1|sidekick homolog 1	0.294616	3.72328	2.25032	0.0405795	0.439117	-3.92839
210992	Lpcat1	lysophosphatidylcholine acyltransferase 1	lysophosphatidylcholine acyltransferase 1|1-acylglycerophosphocholine O-acyltransferase|1-alkylglycerophosphocholine O-acetyltransferase|LPC acyltransferase 1|LPCAT-1|acetyl-CoA:lyso-PAF acetyltransferase|acetyl-CoA:lyso-platelet-activating factor acetyltransferase|acyltransferase-like 2|lyso-PAF acetyltransferase|lysoPAFAT|lysoPC acyltransferase 1|mLPCAT1	0.164486	5.82444	2.24965	0.0406314	0.439256	-3.92951
242800	Ttc34	tetratricopeptide repeat domain 34	tetratricopeptide repeat protein 34|TPR repeat protein 34	1.32856	-1.06008	2.24933	0.0406555	0.439256	-3.93003
17710	COX3	cytochrome c oxidase III, mitochondrial	-	-0.224237	6.46458	-2.25852	0.0416048	0.441344	-3.93151
72780	Rspo3	R-spondin 3	R-spondin-3|R-spondin 3 homolog|cabriolet|cristin 1|cysteine-rich and single thrombospondin domain-containing protein 1|nucleopondin|roof plate-specific spondin-3|thrombospondin, type I, domain 2	-0.163933	5.93952	-2.24811	0.0407502	0.439496	-3.93208
16956	Lpl	lipoprotein lipase	lipoprotein lipase|O 1-4-5	0.197069	5.2191	2.24732	0.0408109	0.439496	-3.93338
69727	Usp46	ubiquitin specific peptidase 46	ubiquitin carboxyl-terminal hydrolase 46|deubiquitinating enzyme 46|ubiquitin specific protease 46|ubiquitin thioesterase 46|ubiquitin thiolesterase 46|ubiquitin-specific-processing protease 46	-0.173588	5.74211	-2.2473	0.0408126	0.439496	-3.93342
100628606	Mir3960	microRNA 3960	microRNA mir-3960	1.04119	-0.0668056	2.24725	0.0408166	0.439496	-3.93351
12428	Ccna2	cyclin A2	cyclin-A2|Cyclin A2 (Cyclin A)|cyclin-A	-0.188968	5.36188	-2.247	0.0408356	0.439496	-3.93391
73635	Ptges3l	prostaglandin E synthase 3 like	putative protein PTGES3L|alanyl-tRNA synthetase domain containing 1|prostaglandin E synthase 3 (cytosolic)-like	1.3578	-1.00585	2.24587	0.0409235	0.440102	-3.9358
78889	Wsb1	WD repeat and SOCS box-containing 1	WD repeat and SOCS box-containing protein 1|WD-40-repeat-containing protein with a SOCS box 1|WSB-1	-0.203297	8.21435	-2.26225	0.0423899	0.446296	-3.93599
414066	BC037032	cDNA Sequence BC037032	-	-0.656094	1.01662	-2.24455	0.0410265	0.440368	-3.93801
13639	Efna4	ephrin A4	ephrin-A4|EPH-related receptor tyrosine kinase ligand 4	-0.25922	4.30191	-2.24429	0.0410468	0.440368	-3.93844
52837	Tmx4	thioredoxin-related transmembrane protein 4	thioredoxin-related transmembrane protein 4|thioredoxin domain containing 13|thioredoxin domain-containing protein 13	0.141493	7.51191	2.24425	0.04105	0.440368	-3.93851
223753	Cerk	ceramide kinase	ceramide kinase|acylsphingosine kinase|mCERK	-0.165535	6.16487	-2.24364	0.0410976	0.440368	-3.93953
18753	Prkcd	protein kinase C, delta	protein kinase C delta type|nPKC-delta|protein kinase C delta variant IX|protein kinase C, delta IV|protein kinase C, delta V|protein kinase C[d]|tyrosine-protein kinase PRKCD	-0.180007	5.456	-2.24333	0.041121	0.440368	-3.94003
27008	Micall1	microtubule associated monooxygenase, calponin and LIM domain containing -like 1	MICAL-like protein 1|microtubule associated monoxygenase, calponin and LIM domain containing -like 1|molecule interacting with Rab13	0.137203	7.02094	2.24312	0.0411381	0.440368	-3.94039
68549	Sgo2a	shugoshin 2A	shugoshin 2|sgo2|shugoshin-like 2|shugoshin-like 2a	-0.296002	3.88415	-2.24167	0.0412508	0.44123	-3.94279
319974	Auts2	autism susceptibility candidate 2	autism susceptibility gene 2 protein homolog	-0.140862	8.2001	-2.24124	0.0412848	0.44123	-3.94352
50492	Thop1	thimet oligopeptidase 1	thimet oligopeptidase|endopeptidase 24.15	0.164298	5.8553	2.24087	0.0413138	0.44123	-3.94413
66310	Dpy30	dpy-30, histone methyltransferase complex regulatory subunit	protein dpy-30 homolog|dosage compensation-related protein DPY30|dpy-30 homolog|dpy-30-like protein|dpy-30L	0.204347	5.0887	2.23928	0.0414388	0.441344	-3.94679
68134	Upf3b	UPF3 regulator of nonsense transcripts homolog B (yeast)	regulator of nonsense transcripts 3B|hUPF3B	-0.160528	6.11929	-2.23879	0.0414775	0.441344	-3.9476
233875	Ino80e	INO80 complex subunit E	INO80 complex subunit E|NO80 complex subunit E|coiled-coil domain containing 95	0.19404	5.05244	2.23854	0.0414969	0.441344	-3.94801
105559	Mbnl2	muscleblind like splicing factor 2	muscleblind-like protein 2|muscleblind-like 2	0.397532	3.50487	2.23802	0.0415378	0.441344	-3.94888
382253	Cdkl5	cyclin-dependent kinase-like 5	cyclin-dependent kinase-like 5|serine/threonine kinase 9	0.182267	5.60482	2.23708	0.0416119	0.441344	-3.95044
53420	Syt5	synaptotagmin V	synaptotagmin-5|synaptotagmin IX	0.15482	6.33437	2.23665	0.0416454	0.441344	-3.95115
74268	Aven	apoptosis, caspase activation inhibitor	cell death regulator Aven	0.484944	2.2274	2.2365	0.0416577	0.441344	-3.95141
240283	Dmxl1	Dmx-like 1	dmX-like protein 1|X-like 1 protein	0.157148	6.2721	2.23638	0.0416669	0.441344	-3.9516
50884	Nckap1	NCK-associated protein 1	nck-associated protein 1|brain protein H19|membrane-associated protein HEM-2	0.119751	8.80059	2.23592	0.0417033	0.441344	-3.95237
224697	Adamts10	a disintegrin-like and metallopeptidase (reprolysin type) with thrombospondin type 1 motif, 10	A disintegrin and metalloproteinase with thrombospondin motifs 10|a disintegrin-like and metalloprotease (reprolysin type) with thrombospondin type 1 motif, 10|zinc metalloendopeptidase	-0.213941	4.97148	-2.23557	0.0417311	0.441344	-3.95295
17977	Ncoa1	nuclear receptor coactivator 1	nuclear receptor coactivator 1|nuclear receptor coactivator protein 1|steroid receptor coactivator 1	0.124099	7.70857	2.2355	0.0417367	0.441344	-3.95307
12334	Capn2	calpain 2	calpain-2 catalytic subunit|80 kDa M-calpain subunit|CANP 2|calcium-activated neutral proteinase 2|calpain M-type|calpain-2 large subunit|cysteine proteinase|m-calpain 80 kDa large subunit|m-calpain large subunit|millimolar-calpain	-0.142552	6.68794	-2.23493	0.0417819	0.441486	-3.95402
53310	Dlg3	discs large MAGUK scaffold protein 3	disks large homolog 3|discs, large homolog 3|synapse-associated protein 102	-0.135221	6.99811	-2.23352	0.0418934	0.442328	-3.95636
56316	Ggcx	gamma-glutamyl carboxylase	vitamin K-dependent gamma-carboxylase|peptidyl-glutamate 4-carboxylase|vitamin K gamma glutamyl carboxylase	-0.321988	3.27061	-2.2322	0.0419988	0.443104	-3.95856
240261	Ccdc112	coiled-coil domain containing 112	coiled-coil domain-containing protein 112	0.282701	5.07963	2.23654	0.0424956	0.446312	-3.9595
213054	Gabpb2	GA repeat binding protein, beta 2	GA-binding protein subunit beta-2|GA-binding protein beta-2-1|GABP subunit beta-2|GABP subunit beta-2-1|GABPB-2	-0.237094	4.48147	-2.23106	0.0420891	0.443721	-3.96044
215890	Clvs2	clavesin 2	clavesin-2|retinaldehyde-binding protein 1-like 2|retinaldehyde-binding protein 1-like protein 2	0.415999	2.98676	2.22721	0.0423975	0.446296	-3.96684
22696	Zfp37	zinc finger protein 37	zinc finger protein 37|male germ cell-specific zinc finger protein|zinc finger protein 37 homolog	-0.195416	5.13833	-2.22667	0.0424405	0.446312	-3.96773
77552	Shisa4	shisa family member 4	protein shisa-4|shisa homolog 4|transmembrane protein 58	-0.204912	4.93546	-2.22562	0.0425254	0.446312	-3.96948
246316	Lgi2	leucine-rich repeat LGI family, member 2	leucine-rich repeat LGI family member 2|leucine-rich glioma-inactivated protein 2	0.341104	3.29	2.22559	0.0425273	0.446312	-3.96952
234624	A330008L17Rik	RIKEN cDNA A330008L17 gene	-	0.671188	1.81656	2.22474	0.0425958	0.446526	-3.97093
433586	Maml3	mastermind like transcriptional coactivator 3	mastermind-like protein 3|mastermind like 3|mastermind-2|mastermind-like 3	0.278744	3.82045	2.22455	0.0426119	0.446526	-3.97127
101240	Wdr91	WD repeat domain 91	WD repeat-containing protein 91	-0.257588	4.72658	-2.22383	0.0426697	0.44661	-3.97245
353328	Muc6	mucin 6, gastric	mucin-6|MUC-6|gastric mucin-6|gastric mucin-like protein|secreted gel-forming mucin-6	-1.35589	-1.16745	-2.22339	0.042705	0.44661	-3.97318
16408	Itgal	integrin alpha L	integrin alpha-L|CD11 antigen-like family member A|alpha L integrin|leukocyte adhesion glycoprotein LFA-1 alpha chain|leukocyte function-associated molecule 1 alpha chain|lymphocyte antigen 15|lymphocyte function associated antigen 1, alpha polypeptide	1.14778	-0.400081	2.22299	0.0427378	0.44661	-3.97385
242425	Gabbr2	gamma-aminobutyric acid (GABA) B receptor, 2	gamma-aminobutyric acid type B receptor subunit 2|gamma-aminobutyric acid type B receptor, subunit 2|ortholog of human G protein-coupled receptor 51 GPR51	0.164487	5.74864	2.22284	0.04275	0.44661	-3.9741
76742	Snx27	sorting nexin family member 27	sorting nexin-27	0.12672	7.8144	2.22216	0.0428048	0.44661	-3.97522
219103	Cenpj	centromere protein J	centromere protein J|CENP-J	-0.20795	5.14901	-2.22206	0.0428124	0.44661	-3.97538
228869	Ncoa5	nuclear receptor coactivator 5	nuclear receptor coactivator 5|NCoA-5|coactivator independent of AF-2	-0.126623	7.31853	-2.22043	0.0429453	0.447353	-3.9781
19132	Prph	peripherin	peripherin|peripherin 1	0.979105	0.273994	2.22039	0.042948	0.447353	-3.97815
21672	Prdx2	peroxiredoxin 2	peroxiredoxin-2|Calpromotin|Prx II-1|Trx dependent peroxide reductase 1|protector protein|thiol-specific antioxidant protein|thioredoxin peroxidase 1|thioredoxin reductase|thioredoxin-dependent peroxide reductase 1	-0.122041	9.12732	-2.21874	0.0430829	0.44775	-3.9809
100213	Rusc2	RUN and SH3 domain containing 2	iporin|RUN and SH3 domain-containing protein 2|interacting protein of Rab1	0.129938	8.0019	2.21805	0.0431385	0.44775	-3.98203
386753	Dbpht2	DNA binding protein with his-thr domain	DNA binding protein with his-thr domain	0.204229	5.03331	2.21775	0.0431634	0.44775	-3.98253
17035	Lxn	latexin	latexin|ECI|TCI|endogenous carboxypeptidase inhibitor|tissue carboxypeptidase inhibitor	0.313756	3.35202	2.2176	0.0431753	0.44775	-3.98277
20979	Syt1	synaptotagmin I	synaptotagmin-1|p65	0.126877	7.61346	2.21718	0.04321	0.44775	-3.98348
329178	Unc80	unc-80, NALCN activator	protein unc-80 homolog|NALCN channel associated protein|mUNC-80|unc-80 homolog	0.450909	2.49064	2.21694	0.0432297	0.44775	-3.98388
15931	Ids	iduronate 2-sulfatase	iduronate 2-sulfatase|alpha-L-iduronate sulfate sulfatase|iduronate sulfatase	0.162548	8.80079	2.21664	0.0432538	0.44775	-3.98437
234736	Rfwd3	ring finger and WD repeat domain 3	E3 ubiquitin-protein ligase RFWD3|RING finger and WD repeat domain-containing protein 3|RING finger protein 201|RING-type E3 ubiquitin transferase RFWD3	-0.254182	4.26787	-2.21623	0.0432879	0.44775	-3.98506
328440	Npm2	nucleophosmin/nucleoplasmin 2	nucleoplasmin-2	-1.30109	-1.09536	-2.21616	0.043293	0.44775	-3.98516
20983	Syt4	synaptotagmin IV	synaptotagmin-4	0.14143	9.29639	2.2159	0.0433143	0.44775	-3.98559
18799	Plcd1	phospholipase C, delta 1	1-phosphatidylinositol 4,5-bisphosphate phosphodiesterase delta-1|PLC-delta 1|phosphoinositide phospholipase C-delta-1|phospholipase C delta 1 Lf	-0.289928	3.65755	-2.21528	0.0433655	0.44775	-3.98662
381270	2004-03-01	membrane-associated ring finger (C3HC4) 4	E3 ubiquitin-protein ligase MARCH4|MARCH-IV|RING-type E3 ubiquitin transferase MARCH4|membrane-associated RING finger protein 4|membrane-associated RING-CH protein IV	0.144297	6.65259	2.2152	0.0433722	0.44775	-3.98676
242747	Zfp933	zinc finger protein 933	uncharacterized protein LOC242747|zinc finger-like protein	-0.225757	5.02936	-2.21384	0.0434839	0.448571	-3.98901
71819	Kif23	kinesin family member 23	kinesin-like protein KIF23|kinesin-like 5 (mitotic kinesin-like protein 1)	-0.263768	3.97206	-2.21201	0.0436346	0.448852	-3.99204
68721	1110032A03Rik	RIKEN cDNA 1110032A03 gene	UPF0686 protein C11orf1 homolog	-0.319662	3.47618	-2.21151	0.0436758	0.448852	-3.99287
14199	Fhl1	four and a half LIM domains 1	four and a half LIM domains protein 1|RBP-associated molecule 14-1|skeletal muscle LIM-protein 1	-0.179015	6.08871	-2.21148	0.0436786	0.448852	-3.99292
78651	Lsm6	LSM6 homolog, U6 small nuclear RNA and mRNA degradation associated	U6 snRNA-associated Sm-like protein LSm6|LSM6 homolog, U6 small nuclear RNA associated	-0.171018	5.54783	-2.21112	0.0437076	0.448852	-3.9935
212167	Gsap	gamma-secretase activating protein	gamma-secretase-activating protein|pigeon homolog|protein pigeon homolog	-0.317594	3.29028	-2.21093	0.0437237	0.448852	-3.99383
16438	Itpr1	inositol 1,4,5-trisphosphate receptor 1	inositol 1,4,5-trisphosphate receptor type 1|IP3 receptor|InsP>3<R type I|Purkinje cell protein 1|inositol 1,4,5-trisphosphate-binding protein P400|opisthotonus|protein PCD-6|type 1 InsP3 receptor|type 1 inositol 1,4,5-trisphosphate receptor	0.159465	8.25935	2.21088	0.0437275	0.448852	-3.9939
234023	Arglu1	arginine and glutamate rich 1	arginine and glutamate-rich protein 1	-0.152348	7.06243	-2.2105	0.0437591	0.448852	-3.99454
56644	Clec7a	C-type lectin domain family 7, member a	C-type lectin domain family 7 member A|C-type (calcium dependent, carbohydrate recognition domain) lectin, superfamily member 12|C-type lectin superfamily member 12|DC-associated C-type lectin 1|beta-glucan receptor|dectin-1|dendritic cell-associated C-type lectin 1	-0.42087	2.42443	-2.21004	0.0437968	0.448852	-3.99529
69716	Trip13	thyroid hormone receptor interactor 13	pachytene checkpoint protein 2 homolog|TR-interacting protein 13|TRIP-13|thyroid receptor-interacting protein 13	-0.323697	3.2516	-2.20999	0.0438015	0.448852	-3.99538
52389	Adgra1	adhesion G protein-coupled receptor A1	adhesion G protein-coupled receptor A1|G protein coupled receptor Gpr123|G protein-coupled receptor 123|probable G-protein coupled receptor 123	0.542185	1.7821	2.2089	0.0438914	0.449333	-3.99718
54446	Nfat5	nuclear factor of activated T cells 5	nuclear factor of activated T-cells 5|T-cell transcription factor NFAT5|rel domain-containing transcription factor NFAT5|tonicity-responsive enhancer binding protein	0.177397	6.45834	2.20864	0.0439129	0.449333	-3.99761
330627	Trim66	tripartite motif-containing 66	tripartite motif-containing protein 66|TIF1delta|transcriptional intermediary factor 1 delta	0.395415	2.74193	2.20796	0.0439699	0.449585	-3.99874
14119	Fbn2	fibrillin 2	fibrillin-2|syndatyly ems	0.178201	6.08216	2.2074	0.0440166	0.449732	-3.99967
23830	Capn10	calpain 10	calpain-10|CANP 10|calcium-activated neutral proteinase 10|calpain 8	0.195784	5.77413	2.207	0.0440495	0.449738	-4.00033
170728	Rtn4ip1	reticulon 4 interacting protein 1	reticulon-4-interacting protein 1, mitochondrial|NOGO-interacting mitochondrial protein	-0.246735	4.13405	-2.2062	0.0441162	0.450089	-4.00165
98970	Fibcd1	fibrinogen C domain containing 1	fibrinogen C domain-containing protein 1	0.460947	2.77467	2.2054	0.0441827	0.450337	-4.00297
330941	AI593442	expressed sequence AI593442	uncharacterized protein C11orf87 homolog	0.42311	2.44554	2.20513	0.0442053	0.450337	-4.00341
17258	Mef2a	myocyte enhancer factor 2A	myocyte-specific enhancer factor 2A	0.16407	5.71723	2.20315	0.0443713	0.451559	-4.00669
13386	Dlk1	delta like non-canonical Notch ligand 1	protein delta homolog 1|adipocyte differentiation inhibitor protein|delta-like 1 homolog|fetal antigen 1|preadipocyte factor 1|stromal cell derived protein 1	-1.07603	-0.464247	-2.20292	0.0443901	0.451559	-4.00707
58521	Eid1	EP300 interacting inhibitor of differentiation 1	EP300-interacting inhibitor of differentiation 1|CREBBP/EP300 inhibitory protein 1|E1A-like inhibitor of differentiation 1|eid1	0.135284	8.85833	2.20107	0.0445456	0.45281	-4.01012
15078	H3f3a	H3 histone, family 3A	histone H3.3	-0.199573	5.58765	-2.19951	0.0446765	0.453077	-4.01269
55979	Agpat1	1-acylglycerol-3-phosphate O-acyltransferase 1 (lysophosphatidic acid acyltransferase, alpha)	1-acyl-sn-glycerol-3-phosphate acyltransferase alpha|1-AGP acyltransferase 1|1-AGPAT 1|Lpaat-alpha|lysophosphatidic acid acyltransferase alpha	0.138063	6.90165	2.19937	0.0446889	0.453077	-4.01293
231086	Hadhb	hydroxyacyl-Coenzyme A dehydrogenase/3-ketoacyl-Coenzyme A thiolase/enoyl-Coenzyme A hydratase (trifunctional protein), beta subunit	trifunctional enzyme subunit beta, mitochondrial|hydroxyacyl-Coenzyme A dehydrogenase/3-ketoacyl-Coenzyme A thiolase/enoyl-Coenzyme A hydratase (trifunctional protein), beta aubunit	0.46356	2.20547	2.19936	0.0446896	0.453077	-4.01295
66795	Atg10	autophagy related 10	ubiquitin-like-conjugating enzyme ATG10|autophagy-related protein 10|mAPG10	-0.41139	2.48547	-2.19921	0.0447021	0.453077	-4.01319
67049	Pus3	pseudouridine synthase 3	tRNA pseudouridine(38/39) synthase|tRNA pseudouridine synthase 3|tRNA pseudouridylate synthase 3|tRNA-uridine isomerase 3	-0.235644	4.55146	-2.1986	0.0447539	0.453272	-4.0142
235048	Zfp599	zinc finger protein 599	zinc finger-like protein	-0.251917	4.27941	-2.19685	0.0449013	0.45413	-4.01708
216198	Tcp11l2	t-complex 11 (mouse) like 2	T-complex protein 11-like protein 2	-0.252031	4.0704	-2.19682	0.0449039	0.45413	-4.01713
14588	Gfra4	glial cell line derived neurotrophic factor family receptor alpha 4	GDNF family receptor alpha-4|GDNFR-alpha-4|GFR alpha-4|persephin receptor	0.400422	2.7445	2.1962	0.044957	0.454337	-4.01816
57028	Pdxp	pyridoxal (pyridoxine, vitamin B6) phosphatase	pyridoxal phosphate phosphatase|PLP phosphatase|PLP-phosophatase|chronophilin|chronophin	0.130162	6.96548	2.19539	0.0450253	0.454697	-4.01949
625328	H3f3c	H3 histone, family 3C	histone H3.3C|predicted gene, OTTMUSG00000016509	-0.302892	5.33447	-2.20971	0.046638	0.460005	-4.02056
26412	Map4k2	mitogen-activated protein kinase kinase kinase kinase 2	mitogen-activated protein kinase kinase kinase kinase 2|MAPK/ERK kinase kinase kinase 2|MEK kinase kinase 2|MEKKK 2|RAB8 interacting protein|germinal center kinase|rab8-interacting protein	-0.218878	4.69388	-2.19412	0.0451338	0.455462	-4.0216
107831	Adgrb1	adhesion G protein-coupled receptor B1	adhesion G protein-coupled receptor B1|brain-specific angiogenesis inhibitor 1	0.131647	6.94195	2.19326	0.045207	0.45587	-4.02301
319166	Hist1h2ae	histone cluster 1, H2ae	histone H2A type 1-E|Histone H2A type 1-E|histone 1, H2ae|histone H2A type 1	-1.39753	-1.37936	-2.19218	0.045299	0.456467	-4.02479
52609	Cbx7	chromobox 7	chromobox protein homolog 7|chromobox homolog 7	-0.472817	1.96497	-2.18948	0.0455304	0.457451	-4.02924
58991	Ghrl	ghrelin	appetite-regulating hormone|growth hormone secretagogue|growth hormone-releasing peptide|motilin-related peptide|preproghrelin|proghrelin	0.890645	0.072676	2.18899	0.045572	0.457451	-4.03004
19296	Pvt1	Pvt1 oncogene	plasmacytoma variant translocation 1	0.441254	2.31981	2.18885	0.0455846	0.457451	-4.03028
73032	Ttc9b	tetratricopeptide repeat domain 9B	tetratricopeptide repeat protein 9B|TPR repeat protein 9B	0.177961	5.87485	2.18833	0.0456292	0.457451	-4.03114
72020	Zfp654	zinc finger protein 654	zinc finger protein 654	0.252326	4.97928	2.18827	0.0456339	0.457451	-4.03123
230904	Fbxo2	F-box protein 2	F-box only protein 2|prion protein ligand 4	-0.884683	0.0283319	-2.18756	0.0456948	0.457451	-4.03239
228421	Kif18a	kinesin family member 18A	kinesin-like protein KIF18A|N-8 kinesin|kinesin superfamily protein 18A	-0.293705	3.60266	-2.18714	0.0457311	0.457451	-4.03308
231642	Alkbh2	alkB homolog 2, alpha-ketoglutarate-dependent dioxygenase	DNA oxidative demethylase ALKBH2|alkB, alkylation repair homolog 2|alkylated DNA repair protein alkB homolog 2|alpha-ketoglutarate-dependent dioxygenase alkB homolog 2	0.477877	1.95548	2.1869	0.0457523	0.457451	-4.03349
66824	Pycard	PYD and CARD domain containing	apoptosis-associated speck-like protein containing a CARD|PYD and CARD domain-containing protein	-1.21474	-0.943192	-2.18689	0.0457528	0.457451	-4.0335
20964	Syn1	synapsin I	synapsin-1|truncated synapsin 1-S	0.120314	7.74388	2.18575	0.0458511	0.457451	-4.03537
14228	Fkbp4	FK506 binding protein 4	peptidyl-prolyl cis-trans isomerase FKBP4|52 kDa FK506-binding protein|52 kDa FKBP|59 kDa immunophilin|FKBP59|HBI|HSP-binding immunophilin|PPIase FKBP4|immunophilin FKBP52|rotamase	-0.114056	8.68714	-2.18541	0.0458802	0.457451	-4.03593
110385	Pde4c	phosphodiesterase 4C, cAMP specific	cAMP-specific 3',5'-cyclic phosphodiesterase 4C	1.36206	-1.08016	2.1847	0.0459417	0.457451	-4.0371
13821	Epb41l1	erythrocyte membrane protein band 4.1 like 1	band 4.1-like protein 1|erythrocyte protein band 4.1 like 1|neuronal protein 4.1	0.120857	7.7579	2.1845	0.045959	0.457451	-4.03743
319953	Ttll1	tubulin tyrosine ligase-like 1	probable tubulin polyglutamylase TTLL1|PGs3|bM121M7.1 (novel protein (ortholog of human tubulin tyrosine ligase-like 1 (TTLL1)), isoform 1)|p49|tubulin polyglutamylase complex subunit 3|tubulin--tyrosine ligase-like protein 1	-0.147579	6.58505	-2.18438	0.0459696	0.457451	-4.03763
107503	Atf5	activating transcription factor 5	cyclic AMP-dependent transcription factor ATF-5|BZIP protein ATF7|NAP1|NRIF3-associated protein|activating transcription factor 5-alpha/beta|activating transcription factor 7|activating transcription factor X|cAMP-dependent transcription factor ATF-5|transcription factor ATFx|transcription factor-like protein ODA-10	0.162296	5.69115	2.18425	0.045981	0.457451	-4.03785
208440	Dip2c	disco interacting protein 2 homolog C	disco-interacting protein 2 homolog C|DIP2 disco-interacting protein 2 homolog C	0.128845	7.20493	2.18389	0.0460121	0.457451	-4.03844
105377	Slf1	SMC5-SMC6 complex localization factor 1	SMC5-SMC6 complex localization factor protein 1|BRCT domain containing 1|BRCT domain-containing protein 1|ankyrin repeat domain 32|ankyrin repeat domain-containing protein 32|protein BRCTx	-0.1928	6.47031	-2.18368	0.0460303	0.457451	-4.03878
20420	Shd	src homology 2 domain-containing transforming protein D	SH2 domain-containing adapter protein D	-0.186447	5.35907	-2.18363	0.046035	0.457451	-4.03887
320878	Mical2	microtubule associated monooxygenase, calponin and LIM domain containing 2	[F-actin]-monooxygenase MICAL2|protein-methionine sulfoxide oxidase MICAL2|[F-actin]-methionine sulfoxide oxidase MICAL2|mMical2|microtubule associated monoxygenase, calponin and LIM domain containing 2|molecule interacting with CasL protein 2|protein MICAL-2	0.174383	5.65217	2.18357	0.0460396	0.457451	-4.03896
23908	Hs2st1	heparan sulfate 2-O-sulfotransferase 1	heparan sulfate 2-O-sulfotransferase 1|2-O-sulfotransferase	0.139128	6.8857	2.18283	0.0461038	0.457451	-4.04018
100039795	Ildr2	immunoglobulin-like domain containing receptor 2	immunoglobulin-like domain-containing receptor 2	0.451128	2.76126	2.18256	0.0461276	0.457451	-4.04063
209773	Dennd2a	DENN/MADD domain containing 2A	DENN domain-containing protein 2A	-0.171039	5.45708	-2.18253	0.04613	0.457451	-4.04067
320435	Rinl	Ras and Rab interactor-like	ras and Rab interactor-like protein	-1.36971	-1.17534	-2.18227	0.0461527	0.457451	-4.0411
22326	Vax1	ventral anterior homeobox 1	ventral anterior homeobox 1|ventral anterior homeobox containing gene 1	-1.06082	0.750185	-2.19077	0.0471455	0.46013	-4.04172
72792	2810459M11Rik	RIKEN cDNA 2810459M11 gene	uncharacterized protein C2orf72 homolog	-0.355336	3.1198	-2.18114	0.0462511	0.4581	-4.04296
17865	Mybl2	myeloblastosis oncogene-like 2	myb-related protein B|myb-like protein 2	-0.679789	1.67943	-2.18036	0.046319	0.458446	-4.04424
13628	Eef1a2	eukaryotic translation elongation factor 1 alpha 2	elongation factor 1-alpha 2|eukaryotic elongation factor 1 A-2|statin-S1	0.140719	6.57385	2.17762	0.0465586	0.460005	-4.04875
50790	Acsl4	acyl-CoA synthetase long-chain family member 4	long-chain-fatty-acid--CoA ligase 4|LACS 4|fatty acid-Coenzyme A ligase, long chain 4|long-chain acyl-CoA synthetase 4|mACS4	0.194503	6.01191	2.17673	0.0466369	0.460005	-4.05021
103784	Wdr92	WD repeat domain 92	WD repeat-containing protein 92|WD repeat-containing protein Monad	-0.291496	3.57576	-2.17636	0.0466693	0.460005	-4.05082
78656	Brd8	bromodomain containing 8	bromodomain-containing protein 8	-0.146058	6.93416	-2.17629	0.0466756	0.460005	-4.05094
110521	Hivep1	human immunodeficiency virus type I enhancer binding protein 1	zinc finger protein 40|HIV type I enhancer binding protein 1|alpha A-CRYBP1|alpha A-crystallin-binding protein 1|alpha A-crystallin-binding protein I|alphaA-CRYBP1|crystallin, alpha binding protein 1|transcription factor alphaA-CRYBP1	0.133262	7.24778	2.17598	0.046702	0.460005	-4.05143
67469	Abhd5	abhydrolase domain containing 5	1-acylglycerol-3-phosphate O-acyltransferase ABHD5|abhydrolase domain-containing protein 5|lipid droplet-binding protein CGI-58	0.219484	4.82843	2.17579	0.0467189	0.460005	-4.05175
56325	Abcb9	ATP-binding cassette, sub-family B (MDR/TAP), member 9	ATP-binding cassette sub-family B member 9|ABC transporter 9 protein|ATP-binding cassette transporter 9|ATP-binding cassette, sub-family B, member 9|TAP-like protein|mABCB9	-0.627546	1.21255	-2.17554	0.046741	0.460005	-4.05216
237339	L3mbtl3	L3MBTL3 histone methyl-lysine binding protein	lethal(3)malignant brain tumor-like protein 3|l(3)mbt-like 3|l(3)mbt-like protein 3	-0.163131	5.79327	-2.17499	0.0467897	0.46013	-4.05307
110173	Manba	mannosidase, beta A, lysosomal	beta-mannosidase|lysosomal beta A mannosidase|manba|mannanase|mannase	-0.732372	0.655918	-2.17454	0.0468287	0.46013	-4.0538
18232	Nxph2	neurexophilin 2	neurexophilin-2	0.411131	3.00982	2.17285	0.0469779	0.46013	-4.05657
21928	Tnfaip2	tumor necrosis factor, alpha-induced protein 2	tumor necrosis factor alpha-induced protein 2|TNF alpha-induced protein 2|primary response gene B94 protein|tumor necrosis factor induced protein 2	0.953791	-0.152363	2.17284	0.0469791	0.46013	-4.05659
381280	Hjurp	Holliday junction recognition protein	Holliday junction recognition protein|fetal liver expressing gene 1 protein homolog	-0.243165	4.34607	-2.17172	0.0470782	0.46013	-4.05843
56427	Tubd1	tubulin, delta 1	tubulin delta chain|delta-tubulin	-0.379365	2.75499	-2.17111	0.0471323	0.46013	-4.05943
12038	Bche	butyrylcholinesterase	cholinesterase|acylcholine acylhydrolase|butyrylcholine esterase|choline esterase II|pseudocholinesterase	-1.07066	-0.469205	-2.17071	0.0471672	0.46013	-4.06008
71709	Syde1	synapse defective 1, Rho GTPase, homolog 1 (C. elegans)	rho GTPase-activating protein SYDE1|protein syd-1 homolog 1|synapse defective protein 1 homolog 1	-0.510767	2.06447	-2.17059	0.047178	0.46013	-4.06028
77048	Cep83	centrosomal protein 83	centrosomal protein of 83 kDa|coiled-coil domain containing 41|coiled-coil domain-containing protein 41	-0.195455	5.11387	-2.17045	0.0471911	0.46013	-4.06052
20185	Ncor1	nuclear receptor co-repressor 1	nuclear receptor corepressor 1|N-CoR1|retinoid X receptor-interacting protein 13	0.117171	8.68089	2.16976	0.0472521	0.46013	-4.06165
215798	Adgrg6	adhesion G protein-coupled receptor G6	adhesion G-protein coupled receptor G6|G-protein coupled receptor 126|G protein coupled receptor Gpr126|developmentally regulated G-protein-coupled receptor|probable G-protein coupled receptor 126	1.23028	-0.996598	2.16966	0.0472609	0.46013	-4.06181
14789	P3h3	prolyl 3-hydroxylase 3	prolyl 3-hydroxylase 3|gene rich cluster, B|leprecan-like protein 2|protein B	-0.209667	5.11073	-2.16931	0.0472922	0.46013	-4.06239
227298	Retreg2	reticulophagy regulator family member 2	reticulophagy regulator 2|family with sequence similarity 134, member A|protein FAM134A	0.140055	6.83662	2.16775	0.0474309	0.46013	-4.06494
67667	Alkbh8	alkB homolog 8, tRNA methyltransferase	alkylated DNA repair protein alkB homolog 8|S-adenosyl-L-methionine-dependent tRNA methyltransferase ABH8|alkB, alkylation repair homolog 8|probable alpha-ketoglutarate-dependent dioxygenase ABH8|tRNA (carboxymethyluridine(34)-5-O)-methyltransferase ABH8	-0.179442	5.74082	-2.16761	0.0474431	0.46013	-4.06517
208898	Unc13c	unc-13 homolog C	protein unc-13 homolog C|unc13 homolog 3	0.822546	0.197537	2.16696	0.0475015	0.46013	-4.06624
19732	Rgl2	ral guanine nucleotide dissociation stimulator-like 2	ral guanine nucleotide dissociation stimulator-like 2|RalGDS-like factor|ralGDS-like 2|ras-associated protein RAB2L	-0.160402	5.72021	-2.16689	0.0475072	0.46013	-4.06635
218989	Tmem260	transmembrane protein 260	transmembrane protein 260|UPF0679 protein C14orf101 homolog	-0.237893	4.23283	-2.16612	0.0475767	0.46013	-4.06762
18213	Ntrk3	neurotrophic tyrosine kinase, receptor, type 3	NT-3 growth factor receptor|GP145-TrkC|neurotrophin-3|trk-C|trkC tyrosine kinase	0.171721	6.42215	2.16606	0.0475815	0.46013	-4.06771
230857	Ece1	endothelin converting enzyme 1	endothelin-converting enzyme 1|endothelin-converting enzyme-1a|endothelin-converting enzyme-1b|endothelin-converting enzyme-1d	-0.322778	3.47145	-2.16584	0.0476015	0.46013	-4.06807
11883	Arsa	arylsulfatase A	arylsulfatase A|cerebroside-sulfatase	-0.225553	4.61884	-2.16526	0.0476536	0.46013	-4.06903
217069	Trim25	tripartite motif-containing 25	E3 ubiquitin/ISG15 ligase TRIM25|RING-type E3 ubiquitin transferase|RING-type E3 ubiquitin transferase TRIM25|estrogen-responsive finger protein|tripartite motif protein 25|tripartite motif-containing protein 25|ubiquitin/ISG15-conjugating enzyme TRIM25|zinc finger protein 147	0.430699	3.03333	2.1651	0.0476678	0.46013	-4.06929
66170	Chchd5	coiled-coil-helix-coiled-coil-helix domain containing 5	coiled-coil-helix-coiled-coil-helix domain-containing protein 5	0.348103	3.08715	2.16438	0.0477319	0.46013	-4.07046
69399	1700025G04Rik	RIKEN cDNA 1700025G04 gene	uncharacterized protein C1orf21 homolog	-0.129582	6.95024	-2.16437	0.0477328	0.46013	-4.07048
225289	AW554918	expressed sequence AW554918	protein hinderin	-0.206106	4.83272	-2.16437	0.047733	0.46013	-4.07048
52076	Tmem38b	transmembrane protein 38B	trimeric intracellular cation channel type B|Mitsugumin33B|TRICB|mitsugumin-33B	-0.334298	3.29549	-2.16388	0.047777	0.46013	-4.07128
73047	Camk2n2	calcium/calmodulin-dependent protein kinase II inhibitor 2	calcium/calmodulin-dependent protein kinase II inhibitor 2|caM-KII inhibitory protein|caM-KIIN	0.173212	5.99762	2.16316	0.0478413	0.46013	-4.07246
239554	Foxred2	FAD-dependent oxidoreductase domain containing 2	FAD-dependent oxidoreductase domain-containing protein 2	-0.171063	5.69275	-2.1624	0.0479099	0.46013	-4.07371
70387	Ttc9c	tetratricopeptide repeat domain 9C	tetratricopeptide repeat protein 9C|TPR repeat protein 9C	-0.135849	6.65362	-2.16234	0.0479154	0.46013	-4.07381
29856	Smtn	smoothelin	smoothelin|smoothelin A	-0.363843	3.05695	-2.16155	0.0479866	0.46013	-4.0751
195018	Zzef1	zinc finger, ZZ-type with EF hand domain 1	zinc finger ZZ-type and EF-hand domain-containing protein 1|KIAA0399-like protein human|neuronal superface P antigen	0.142333	6.47477	2.16122	0.0480161	0.46013	-4.07564
209601	Erich3	glutamate rich 3	glutamate-rich protein 3	1.22345	-0.901174	2.16105	0.0480319	0.46013	-4.07592
58238	Fam181b	family with sequence similarity 181, member B	protein FAM181B	-0.250542	4.06429	-2.16062	0.0480702	0.46013	-4.07662
11798	Xiap	X-linked inhibitor of apoptosis	E3 ubiquitin-protein ligase XIAP|IAP homolog A|RING-type E3 ubiquitin transferase XIAP|X-linked IAP|baculoviral IAP repeat-containing protein 4|inhibitor of apoptosis protein 3	0.151243	6.62512	2.16061	0.0480716	0.46013	-4.07664
73569	Vgll3	vestigial like family member 3	transcription cofactor vestigial-like protein 3|vestigial like 3|vgll3	1.13198	-0.845918	2.1606	0.0480727	0.46013	-4.07666
56324	Stam2	signal transducing adaptor molecule (SH3 domain and ITAM motif) 2	signal transducing adapter molecule 2|Hrs binding protein|STAM-2|hrs-binding protein	0.15805	6.61396	2.16059	0.0480732	0.46013	-4.07667
11990	Atrn	attractin	attractin|protein mahogany	0.133667	7.45783	2.16041	0.0480893	0.46013	-4.07697
74270	Usp20	ubiquitin specific peptidase 20	ubiquitin carboxyl-terminal hydrolase 20|VHL-interacting deubiquitinating enzyme 2|deubiquitinating enzyme 20|ubiquitin specific protease 20|ubiquitin thioesterase 20|ubiquitin thiolesterase 20|ubiquitin-specific-processing protease 20	-0.174034	5.77197	-2.16015	0.0481129	0.46013	-4.07739
18823	Plp1	proteolipid protein (myelin) 1	myelin proteolipid protein|lipophilin|myelin synthesis deficiency|rump shaker	0.365664	2.82816	2.15994	0.0481321	0.46013	-4.07774
50997	Mpp2	membrane protein, palmitoylated 2 (MAGUK p55 subfamily member 2)	MAGUK p55 subfamily member 2|discs large homolog 2|p55 subfamily member of MAGUK family	-0.181734	5.73358	-2.15993	0.0481329	0.46013	-4.07775
69310	Pacrg	PARK2 co-regulated	parkin coregulated gene protein homolog|PARK2 coregulated gene protein|hypertension-related protein 1-like protein|parkin co-regulated gene protein	-0.944796	-0.103181	-2.1599	0.0481355	0.46013	-4.0778
13841	Epha7	Eph receptor A7	ephrin type-A receptor 7|EPH homology kinase 3|developmental kinase 1|embryonic brain kinase	0.160789	6.1897	2.15982	0.0481423	0.46013	-4.07793
263803	Pkn3	protein kinase N3	serine/threonine-protein kinase N3|protein kinase PKN-beta|protein kinase PKNbeta|protein-kinase C-related kinase 3	-0.861386	0.342339	-2.15875	0.0482397	0.460743	-4.07969
116701	Fgfrl1	fibroblast growth factor receptor-like 1	fibroblast growth factor receptor-like 1|FGF receptor-like protein 1|fibroblast growth factor receptor 5	-0.391542	2.59604	-2.15827	0.0482831	0.460842	-4.08047
101592	Efl1	elongation factor like GPTase 1	elongation factor-like GTPase 1|elongation factor Tu GTP binding domain containing 1|elongation factor Tu GTP-binding domain-containing protein 1|elongation factor-like 1	-0.2142	4.66017	-2.15725	0.0483757	0.461409	-4.08214
103712	6330403K07Rik	RIKEN cDNA 6330403K07 gene	uncharacterized protein LOC103712	-0.185284	7.48184	-2.16449	0.0494752	0.466398	-4.08407
15273	Hivep2	human immunodeficiency virus type I enhancer binding protein 2	transcription factor HIVEP2|human immunodeficiency virus type I enhancer-binding protein 2 homolog|myc intron-binding protein 1	0.146646	8.14751	2.15538	0.0485454	0.462711	-4.08519
26422	Nbea	neurobeachin	neurobeachin|lysosomal trafficking regulator 2	0.118572	9.34801	2.15336	0.0487296	0.464148	-4.08849
23828	Bves	blood vessel epicardial substance	blood vessel epicardial substance|popeye 1|popeye domain-containing protein 1|popeye protein 1	0.868733	0.0036953	2.15194	0.0488597	0.464862	-4.09081
66101	Ppih	peptidyl prolyl isomerase H	peptidyl-prolyl cis-trans isomerase H|PPIase H|cyclophilin H|rotamase H	-0.48352	2.10812	-2.15182	0.0488713	0.464862	-4.09102
78914	Nadsyn1	NAD synthetase 1	glutamine-dependent NAD(+) synthetase|NAD(+) synthase|NH3-dependent NAD(+) synthetase-like protein	-0.472875	2.13621	-2.15111	0.048936	0.465159	-4.09217
18767	Pkia	protein kinase inhibitor, alpha	cAMP-dependent protein kinase inhibitor alpha|PKI-alpha|cAMP-dependent protein kinase inhibitor, muscle/brain isoform	0.114495	9.00561	2.15074	0.04897	0.465165	-4.09278
70974	Pgm2l1	phosphoglucomutase 2-like 1	glucose 1,6-bisphosphate synthase	0.15654	6.55159	2.15012	0.0490267	0.465386	-4.09378
73571	1700096K18Rik	RIKEN cDNA 1700096K18 gene	-	0.430936	2.28873	2.14926	0.0491064	0.46571	-4.0952
18763	Pkd1	polycystin 1, transient receptor poteintial channel interacting	polycystin-1|autosomal dominant polycystic kidney disease 1 protein homolog|polycystic kidney disease 1 homolog|polycystic kidney disease 1 homolog; polycystin-1|polycystin 1	0.12948	6.88258	2.14902	0.0491278	0.46571	-4.09558
69790	Med30	mediator complex subunit 30	mediator of RNA polymerase II transcription subunit 30|TRAP/Mediator complex component TRAP25|thyroid hormone receptor associated protein 6|thyroid hormone receptor-associated protein complex 25 kDa component	0.21766	4.50405	2.14772	0.0492476	0.466387	-4.0977
19159	Cyth3	cytohesin 3	cytohesin-3|ARF nucleotide-binding site opener 3|PH, SEC7 and coiled-coil domain-containing protein 3|SEC7 homolog C|general receptor of phosphoinositides 1|mSec7-3|pleckstrin homology, Sec7 and coiled-coil domains 3	0.147746	6.33703	2.14729	0.0492882	0.466387	-4.09842
234686	Fhod1	formin homology 2 domain containing 1	FH1/FH2 domain-containing protein 1|formin homolog overexpressed in spleen 1|formin homology 2 domain-containing protein 1	-0.4934	2.29301	-2.14716	0.0492998	0.466387	-4.09862
18751	Prkcb	protein kinase C, beta	protein kinase C beta type|protein kinase C beta-II|protein kinase C, beta 1	0.188712	5.2003	2.14647	0.0493638	0.466398	-4.09975
71684	Rbm43	RNA binding motif protein 43	RNA-binding protein 43	0.518991	1.70329	2.14621	0.0493877	0.466398	-4.10017
227102	Ormdl1	ORM1-like 1 (S. cerevisiae)	ORM1-like protein 1	-0.242544	4.10825	-2.14581	0.0494251	0.466398	-4.10083
66118	Sarnp	SAP domain containing ribonucleoprotein	SAP domain-containing ribonucleoprotein|nuclear protein Hcc-1	-0.362071	2.95416	-2.14528	0.0494741	0.466398	-4.1017
68355	2010204K13Rik	RIKEN cDNA 2010204K13 gene	-	-0.825945	0.493778	-2.14458	0.0495385	0.466398	-4.10283
58207	Slc43a3	solute carrier family 43, member 3	solute carrier family 43 member 3|embryonic epithelia gene 1 protein|embryonic epithelial gene 1|selectively expressed in embryonic epithelia protein-1	0.875556	-0.0822204	2.14402	0.0495904	0.466398	-4.10374
76156	Fam131b	family with sequence similarity 131, member B	protein FAM131B	0.144149	6.65901	2.144	0.0495927	0.466398	-4.10378
57441	Gmnn	geminin	geminin	-0.516068	2.10751	-2.14389	0.0496025	0.466398	-4.10395
51793	Ddah2	dimethylarginine dimethylaminohydrolase 2	N(G),N(G)-dimethylarginine dimethylaminohydrolase 2|Clone 7u|dimethylargininase-2	-0.128455	7.8591	-2.14347	0.0496421	0.466455	-4.10464
226090	Ermp1	endoplasmic reticulum metallopeptidase 1	endoplasmic reticulum metallopeptidase 1|aminopeptidase Fxna|felix-ina	0.241627	4.29122	2.14169	0.0498077	0.467158	-4.10754
21345	Tagln	transgelin	transgelin|SM22-alpha|Sm22alpha|actin-associated protein p27|smooth muscle protein 22-alpha	0.551714	2.15881	2.14159	0.0498171	0.467158	-4.10771
107260	Otub1	OTU domain, ubiquitin aldehyde binding 1	ubiquitin thioesterase OTUB1|OTU domain-containing ubiquitin aldehyde-binding protein 1|deubiquitinating enzyme OTUB1|otubain 1|ubiquitin-specific-processing protease OTUB1	0.135805	7.02575	2.14136	0.0498384	0.467158	-4.10808
108829	Jmjd1c	jumonji domain containing 1C	probable JmjC domain-containing histone demethylation protein 2C|jumonji domain-containing protein 1C	0.152056	7.76793	2.14122	0.0498518	0.467158	-4.10831
74152	Stra6l	STRA6-like	stimulated by retinoic acid gene 6 protein-like|uncharacterized protein LOC74152|RBP4 receptor 2|STRA6-like protein|retinol-binding protein 4 receptor 2	-0.841606	0.997461	-2.14085	0.0498862	0.467158	-4.10891
108154	Adamts6	a disintegrin-like and metallopeptidase (reprolysin type) with thrombospondin type 1 motif, 6	A disintegrin and metalloproteinase with thrombospondin motifs 6|a disintegrin-like and metalloprotease (reprolysin type) with thrombospondin type 1 motif, 6	0.438442	2.69434	2.13988	0.0499764	0.467158	-4.11049
67676	Rpp21	ribonuclease P 21 subunit	ribonuclease P protein subunit p21|RNaseP protein p21|ribonuclease P 21kDa subunit|ribonucleoprotein V	0.390626	2.96737	2.13987	0.0499774	0.467158	-4.1105
240068	Zfp563	zinc finger protein 563	zinc finger protein 563|Novel zinc finger protein|zinc finger protein NTfin7|zinc finger protein ZFP413	0.177049	5.77453	2.13979	0.0499855	0.467158	-4.11064
83409	Lamtor2	late endosomal/lysosomal adaptor, MAPK and MTOR activator 2	ragulator complex protein LAMTOR2|endosomal adaptor protein p14|late endosomal/lysosomal MP1 interacting protein|late endosomal/lysosomal adaptor and MAPK and MTOR activator 2|mitogen-activated protein-binding protein-interacting protein|roadblock domain-containing protein 3	-0.208288	4.82058	-2.13765	0.0501857	0.467222	-4.11412
75570	Nhej1	nonhomologous end-joining factor 1	non-homologous end-joining factor 1|XRCC4-like factor|protein cernunnos	-0.685178	1.10144	-2.13723	0.0502254	0.467222	-4.11481
71679	Atp5h	ATP synthase, H+ transporting, mitochondrial F0 complex, subunit D	ATP synthase subunit d, mitochondrial|ATP synthase peripheral stalk subunit d|ATPase subunit d	-0.223599	4.74831	-2.13663	0.0502813	0.467222	-4.11578
65973	Asph	aspartate-beta-hydroxylase	aspartyl/asparaginyl beta-hydroxylase|ASP beta-hydroxylase|aspartly beta-hydroxylase|aspartyl beta-hydroxylase Humbug|calsequestrin-binding protein|jumbug|junctate|junctin|peptide-aspartate beta-dioxygenase	0.194322	5.24204	2.13658	0.0502862	0.467222	-4.11586
19266	Ptprd	protein tyrosine phosphatase, receptor type, D	receptor-type tyrosine-protein phosphatase delta	0.158315	8.15313	2.13626	0.0503169	0.467222	-4.11639
18749	Prkacb	protein kinase, cAMP dependent, catalytic, beta	cAMP-dependent protein kinase catalytic subunit beta|Cbeta2 PKA|PKA C-beta|cAMP-dependent protein kinase C beta	0.116632	8.39611	2.13596	0.0503451	0.467222	-4.11688
320560	Dennd5b	DENN/MADD domain containing 5B	DENN domain-containing protein 5B|RAB6IP1-like protein	0.166444	6.52614	2.13592	0.050349	0.467222	-4.11695
66214	Rgcc	regulator of cell cycle	regulator of cell cycle RGCC|response gene to complement 32 protein	-0.581124	1.24262	-2.1358	0.0503603	0.467222	-4.11714
67869	Paip2	polyadenylate-binding protein-interacting protein 2	polyadenylate-binding protein-interacting protein 2|PAIP-2|Pabp-interacting protein 2|poly(A)-binding protein-interacting protein 2	-0.124421	7.23249	-2.13558	0.0503807	0.467222	-4.11749
68525	Evc2	EvC ciliary complex subunit 2	limbin|Ellis van Creveld syndrome 2 homolog	-0.344922	3.02804	-2.13552	0.0503859	0.467222	-4.11758
244144	Usp35	ubiquitin specific peptidase 35	ubiquitin carboxyl-terminal hydrolase 35|ubiquitin specific protease 35	-0.256706	4.06082	-2.13546	0.0503922	0.467222	-4.11769
17254	Slc3a2	solute carrier family 3 (activators of dibasic and neutral amino acid transport), member 2	4F2 cell-surface antigen heavy chain|CD98 antigen|CD98 heavy chain|antigen identified by monoclonal antibodies 4F2|solute carrier family 3 member 2|type II transmembrane protein	0.130214	6.76558	2.13507	0.0504291	0.467222	-4.11833
69504	Zfp932	zinc finger protein 932	zinc finger protein 431	-0.820306	0.210038	-2.13493	0.050442	0.467222	-4.11855
70472	Atad2	ATPase family, AAA domain containing 2	ATPase family AAA domain-containing protein 2	-0.209204	4.66413	-2.13471	0.0504624	0.467222	-4.1189
20541	Slc8a1	solute carrier family 8 (sodium/calcium exchanger), member 1	sodium/calcium exchanger 1|Na(+)/Ca(2+)-exchange protein 1|Na/Ca exchanger|sodium/calcium exchanger isoform NaCa7|solute carrier family 8 member 1	0.133483	8.27835	2.13387	0.0505424	0.467565	-4.12028
17134	Mafg	v-maf musculoaponeurotic fibrosarcoma oncogene family, protein G (avian)	transcription factor MafG|V-maf musculoaponeurotic fibrosarcoma oncogene homolog G|avian musculoaponeurotic fibrosarcoma virus (v-maf) AS42 oncogene, protein G	0.213241	5.59223	2.13361	0.0505666	0.467565	-4.1207
15259	Hipk3	homeodomain interacting protein kinase 3	homeodomain-interacting protein kinase 3|ANPK|FIST|HCMV-interacting protein|androgen receptor-interacting nuclear protein kinase|fas-interacting serine/threonine-protein kinase|nbak3|nuclear body-associated kinase 3	0.210379	5.70051	2.13162	0.0507549	0.468167	-4.12393
433806	Chchd2-ps	coiled-coil-helix-coiled-coil-helix domain containing 2, pseudogene	coiled-coil-helix-coiled-coil-helix domain-containing protein 2|predicted gene, OTTMUSG00000010939	-0.203286	4.82066	-2.13149	0.0507678	0.468167	-4.12415
380921	Dgkh	diacylglycerol kinase, eta	diacylglycerol kinase eta	0.249743	3.9448	2.13133	0.050783	0.468167	-4.12441
227632	Kcnt1	potassium channel, subfamily T, member 1	potassium channel subfamily T member 1|potassium channel subunit homolog|sodium-activated potassium channel	-0.42467	2.43004	-2.1307	0.050843	0.468167	-4.12544
329165	Abi2	abl-interactor 2	abl interactor 2|abelson interactor 2|abi-2|abl-binding protein 3|arg-binding protein 1	0.129025	7.85686	2.12961	0.0509465	0.468167	-4.12721
238037	Wdcp	WD repeat and coiled coil containing	WD repeat and coiled-coil-containing protein|WD repeat and coiled-coil-containing protein C2orf44 homolog|WD repeat-containing protein C2orf44 homolog	-0.429714	2.61803	-2.12933	0.0509732	0.468167	-4.12766
50934	Slc7a8	solute carrier family 7 (cationic amino acid transporter, y+ system), member 8	large neutral amino acids transporter small subunit 2|L-type amino acid transporter 2|mLAT2|solute carrier family 7 member 8|solute carrier family 8 (cationic amino acid transporter, y+ system), member 7	0.194377	5.07238	2.12913	0.0509925	0.468167	-4.12799
54525	Syt7	synaptotagmin VII	synaptotagmin-7|sytVII	0.132357	6.92261	2.12876	0.0510274	0.468167	-4.12858
13358	Slc25a1	solute carrier family 25 (mitochondrial carrier, citrate transporter), member 1	tricarboxylate transport protein, mitochondrial|DiGeorge syndrome gene j|citrate transport protein|solute carrier family 25 member 1|tricarboxylate carrier protein	0.146538	6.68826	2.1287	0.0510334	0.468167	-4.12869
83553	Tktl1	transketolase-like 1	transketolase-like protein 1|TK 2|tktl1|transketolase 2	1.33592	-1.15194	2.12868	0.0510351	0.468167	-4.12872
78455	Helz	helicase with zinc finger domain	probable helicase with zinc finger domain	0.204794	5.11993	2.12863	0.0510399	0.468167	-4.1288
208715	Hmgcs1	3-hydroxy-3-methylglutaryl-Coenzyme A synthase 1	hydroxymethylglutaryl-CoA synthase, cytoplasmic|3-hydroxy-3-methylglutaryl coenzyme A synthase|HMG-CoA synthase	0.118395	10.427	2.12825	0.0510761	0.468167	-4.12941
72699	Lime1	Lck interacting transmembrane adaptor 1	lck-interacting transmembrane adapter 1|lck-interacting molecule	-0.182485	5.66724	-2.12788	0.0511115	0.468167	-4.13002
105988	Espl1	extra spindle pole bodies 1, separase	separin|Cut1/ESP1 related protein|caspase-like protein ESPL1|extra spindle poles-like 1 protein|separase	-0.296307	3.72643	-2.12763	0.0511353	0.468167	-4.13042
17913	Myo1c	myosin IC	unconventional myosin-Ic|MMI-beta|myosin I beta|myosin-Ibeta|myosin-Ic|nuclear myosin I beta	0.208782	4.70859	2.12762	0.0511364	0.468167	-4.13044
73389	Hbp1	high mobility group box transcription factor 1	HMG box-containing protein 1|HMG box transcription factor 1	-0.160124	5.7545	-2.12665	0.0512293	0.468709	-4.13202
434130	Ccdc8	coiled-coil domain containing 8	coiled-coil domain-containing protein 8 homolog	0.50081	1.73768	2.12612	0.05128	0.468865	-4.13288
171486	Cd99l2	CD99 antigen-like 2	CD99 antigen-like protein 2|MIC2 (monoclonal Imperial Cancer Research Fund 2)-like 1|MIC2 like-1|MIC2-like protein 1	0.141226	6.61147	2.12462	0.0514235	0.469179	-4.1353
106389	Eaf2	ELL associated factor 2	ELL-associated factor 2|ehrlich S-II transcriptional activator factor|testosterone regulated apoptosis inducer and tumor suppressor|testosterone-regulated apoptosis inducer and tumor suppressor protein	1.43078	-1.24816	2.1246	0.0514254	0.469179	-4.13534
69513	1700030C10Rik	RIKEN cDNA 1700030C10 gene	-	1.22666	-0.599796	2.12424	0.0514607	0.469179	-4.13593
20514	Slc1a5	solute carrier family 1 (neutral amino acid transporter), member 5	neutral amino acid transporter B(0)|ASC-like Na(+)-dependent neutral amino acid transporter ASCT2|ATB(0)|insulin-activated amino acid transporter|sodium-dependent neutral amino acid transporter type 2|solute carrier family 1 member 5|solute carrier family 1, member 7	0.375854	2.85627	2.1241	0.0514738	0.469179	-4.13615
78926	Gas2l1	growth arrest-specific 2 like 1	GAS2-like protein 1|GAS2-related protein	0.230456	4.74012	2.12401	0.0514829	0.469179	-4.13631
211652	Wwc1	WW, C2 and coiled-coil domain containing 1	protein KIBRA|WW domain-containing protein 1|kidney and brain protein|protein WWC1	-0.136659	7.41356	-2.12245	0.0516331	0.47024	-4.13884
68915	Vars2	valyl-tRNA synthetase 2, mitochondrial	valine--tRNA ligase, mitochondrial|valRS|valyl-tRNA synthetase 2, mitochondrial (putative)|valyl-tRNA synthetase, mitochondrial	-0.181	5.11817	-2.12175	0.0517004	0.470545	-4.13997
381760	Ssbp1	single-stranded DNA binding protein 1	single-stranded DNA-binding protein, mitochondrial	-0.303265	3.69963	-2.12136	0.0517381	0.470555	-4.1406
14678	Gnai2	guanine nucleotide binding protein (G protein), alpha inhibiting 2	guanine nucleotide-binding protein G(i) subunit alpha-2|adenylate cyclase-inhibiting G alpha protein	-0.137248	7.46459	-2.12095	0.0517774	0.470555	-4.14126
240120	Zfp119b	zinc finger protein 119b	zinc finger protein 119b	-0.387179	2.52973	-2.12069	0.051803	0.470555	-4.14169
14555	Gpd1	glycerol-3-phosphate dehydrogenase 1 (soluble)	glycerol-3-phosphate dehydrogenase [NAD(+)], cytoplasmic|glycerolphosphate dehydrogenase 1, cytoplasmic adult	-0.375235	2.63195	-2.11977	0.0518916	0.471053	-4.14318
328110	Prpf39	pre-mRNA processing factor 39	pre-mRNA-processing factor 39|PRP39 homolog|PRP39 pre-mRNA processing factor 39 homolog|v-src suppressed transcript 1	-0.192415	6.36865	-2.11921	0.0519465	0.471243	-4.14409
13641	Efnb1	ephrin B1	ephrin-B1|CEK5 receptor ligand|Cek ligand|ELK ligand|EPH-related receptor tyrosine kinase ligand 2|stimulated by retinoic acid gene 1 protein	-0.133039	6.8898	-2.1186	0.052005	0.471467	-4.14507
240514	Ccdc85b	coiled-coil domain containing 85B	coiled-coil domain-containing protein 85B|delta-interacting protein A homolog|hepatitis delta antigen-interacting protein A homolog	0.209444	4.76251	2.11819	0.052045	0.471522	-4.14574
235493	Fam214a	family with sequence similarity 214, member A	protein FAM214A	-0.169673	5.46856	-2.11683	0.0521773	0.47165	-4.14794
11922	Neurod6	neurogenic differentiation 6	neurogenic differentiation factor 6|atonal homolog 2|helix-loop-helix protein mATH-2|protein NEX-1|protein atonal homolog 2	-0.116531	9.96755	-2.11608	0.0522506	0.47165	-4.14916
77323	9430041J12Rik	RIKEN cDNA 9430041J12 gene	-	-1.00124	-0.339155	-2.11559	0.0522983	0.47165	-4.14995
18034	Nfkb2	nuclear factor of kappa light polypeptide gene enhancer in B cells 2, p49/p100	nuclear factor NF-kappa-B p100 subunit|DNA-binding factor KBF2|NF kappaB2	0.485312	1.79147	2.11555	0.0523018	0.47165	-4.15001
21825	Thbs1	thrombospondin 1	thrombospondin-1|glycoprotein G	0.200187	5.03574	2.11458	0.0523971	0.47165	-4.15159
101700	Trim68	tripartite motif-containing 68	E3 ubiquitin-protein ligase TRIM68|RING-type E3 ubiquitin transferase TRIM68|ring finger protein 137|tripartite motif-containing protein 68	0.679957	0.73419	2.11451	0.0524042	0.47165	-4.15171
11858	Rnd2	Rho family GTPase 2	rho-related GTP-binding protein RhoN|aplysia ras-related homolog N (RhoN)|ras homolog N (RhoN)|ras homolog gene family, member N|rho-related GTP-binding protein Rho7	-0.158332	5.79708	-2.11422	0.0524321	0.47165	-4.15217
17777	Mttp	microsomal triglyceride transfer protein	microsomal triglyceride transfer protein large subunit|microsomal triglyceride transfer protein B|microsomal triglyceride transfer protein, large subunit	-0.413228	2.37127	-2.11362	0.0524911	0.47165	-4.15315
207742	Rnf43	ring finger protein 43	E3 ubiquitin-protein ligase RNF43|RING-type E3 ubiquitin transferase RNF43	1.17319	-0.994958	2.11342	0.0525103	0.47165	-4.15347
67606	Fibin	fin bud initiation factor homolog (zebrafish)	fin bud initiation factor homolog	0.515523	1.62302	2.11257	0.0525941	0.47165	-4.15485
100504720	2310002F09Rik	RIKEN cDNA 2310002F09 gene	-	-1.02804	-0.307331	-2.1123	0.0526204	0.47165	-4.15528
241770	Rims4	regulating synaptic membrane exocytosis 4	regulating synaptic membrane exocytosis protein 4|RIM 4|RIM4 gamma|rab3-interacting molecule 4	0.322573	3.17807	2.11187	0.052663	0.47165	-4.15598
331623	Bend3	BEN domain containing 3	BEN domain-containing protein 3	-0.16702	5.42285	-2.11186	0.0526635	0.47165	-4.15599
109169	Igip	IgA inducing protein	IgA-inducing protein homolog	0.271091	4.23614	2.11165	0.0526836	0.47165	-4.15633
12747	Clk1	CDC-like kinase 1	dual specificity protein kinase CLK1|protein kinase STY	-0.179089	6.50671	-2.11156	0.0526929	0.47165	-4.15648
76252	Atp6v0e2	ATPase, H+ transporting, lysosomal V0 subunit E2	V-type proton ATPase subunit e 2|ATPase, H+ transporting, lysosomal, V0 subunit E|V-ATPase subunit e 2|vacuolar proton pump subunit e 2	0.130257	7.29541	2.11117	0.0527315	0.47165	-4.15711
71584	Gdpd2	glycerophosphodiester phosphodiesterase domain containing 2	glycerophosphoinositol inositolphosphodiesterase GDPD2|glycerophosphodiester phosphodiesterase 3|osteoblast differentiation promoting factor	-0.725859	0.49783	-2.11024	0.052823	0.47165	-4.15862
11941	Atp2b2	ATPase, Ca++ transporting, plasma membrane 2	plasma membrane calcium-transporting ATPase 2|deaf waddler|plasma membrane calcium ATPase|plasma membrane calcium pump|wriggle	0.141133	6.95384	2.10995	0.0528514	0.47165	-4.15908
14869	Gstp2	glutathione S-transferase, pi 2	glutathione S-transferase P 2|GST YF-YF|GST class-pi|GST-piA|Gst p-2|gst P2	0.775839	0.24417	2.10953	0.0528924	0.47165	-4.15976
12313	Calm1	calmodulin 1	calmodulin-1	0.101102	10.2568	2.10936	0.0529094	0.47165	-4.16004
20491	Sla	src-like adaptor	src-like-adapter|src-like-adapter protein 1	0.144703	7.09772	2.10909	0.0529362	0.47165	-4.16048
71720	Osbpl3	oxysterol binding protein-like 3	oxysterol-binding protein-related protein 3|OSBP-related protein 3	0.289101	3.99205	2.10897	0.0529484	0.47165	-4.16068
246738	Dnajc28	DnaJ heat shock protein family (Hsp40) member C28	dnaJ homolog subfamily C member 28|DnaJ (Hsp40) homolog, subfamily C, member 28	-0.283197	3.52682	-2.10883	0.0529621	0.47165	-4.1609
234593	Ndrg4	N-myc downstream regulated gene 4	protein NDRG4|N-myc downstream regulated 1, related sequence|N-myc downstream-regulated gene 4 protein|protein Ndr4	0.112734	8.03055	2.10879	0.0529654	0.47165	-4.16095
237553	Trhde	TRH-degrading enzyme	thyrotropin-releasing hormone-degrading ectoenzyme|PAP-II|TRH-DE|TRH-degrading ectoenzyme|TRH-specific aminopeptidase|pyroglutamyl-peptidase II|thyroliberinase	0.479998	1.81321	2.10846	0.0529986	0.47165	-4.1615
16155	Il10rb	interleukin 10 receptor, beta	interleukin-10 receptor subunit beta|IL-10 receptor subunit beta|IL-10R subunit 2|IL-10R subunit beta|IL-10RB|cytokine receptor class-II member 4|cytokine receptor family 2 member 4|cytokine receptor family II, member 4|interleukin 10 receptor 2|interleukin-10 receptor subunit 2	-0.738994	0.548153	-2.10764	0.0530795	0.47165	-4.16282
56012	Pgam2	phosphoglycerate mutase 2	phosphoglycerate mutase 2|BPG-dependent PGAM 2|PGAM-M|muscle-specific phosphoglycerate mutase|phosphoglycerate mutase isozyme M|phosphoglycerate mutase muscle-specific subunit	-0.731022	0.94678	-2.10762	0.0530819	0.47165	-4.16286
66277	Klf15	Kruppel-like factor 15	Krueppel-like factor 15|cardiovascular Krueppel-like factor	-0.553262	1.49383	-2.10658	0.0531843	0.47165	-4.16453
19099	Mapk8ip1	mitogen-activated protein kinase 8 interacting protein 1	C-Jun-amino-terminal kinase-interacting protein 1|IB-1|JNK MAP kinase scaffold protein 1|JNK-interacting protein 1|islet-brain-1|protein kinase, mitogen-activated 8 interacting protein	0.11881	8.47256	2.10626	0.0532161	0.47165	-4.16505
14617	Gjd2	gap junction protein, delta 2	gap junction delta-2 protein|connexin-36|gap junction alpha-9 protein|gap junction membrane channel protein alpha 9|gap junction protein, alpha 9	-0.285549	3.51017	-2.10594	0.0532482	0.47165	-4.16557
66058	Tmem176a	transmembrane protein 176A	transmembrane protein 176A|gene signature 188|kidney expressed gene 2|kidney-expressed gene 2 protein	-0.809996	0.18841	-2.10577	0.0532648	0.47165	-4.16584
110524	Dgkq	diacylglycerol kinase, theta	diacylglycerol kinase theta|DAG kinase theta|DGK-theta|Dgk theta|diacylglycerol kinase, delta (110 kDa)|diglyceride kinase theta	-0.18897	5.06364	-2.10556	0.0532857	0.47165	-4.16618
14415	Gad1	glutamate decarboxylase 1	glutamate decarboxylase 1|67 kDa glutamic acid decarboxylase|glutamate decarboxylase 67 kDa isoform|glutamic acid decarboxylase 1	0.16618	5.43027	2.10554	0.0532878	0.47165	-4.16622
20440	St6gal1	beta galactoside alpha 2,6 sialyltransferase 1	beta-galactoside alpha-2,6-sialyltransferase 1|CMP-N-acetylneuraminate-beta-galactosamide-alpha-2,6-sialyltransferase 1|ST6Gal I|alpha 2,6-ST 1	-0.130705	6.80515	-2.10527	0.0533148	0.47165	-4.16666
20747	Spop	speckle-type POZ protein	speckle-type POZ protein|HIB homolog 1|PDX-1 C-terminal-interacting factor 1	-0.127767	7.04319	-2.10519	0.0533222	0.47165	-4.16678
320095	6430550D23Rik	RIKEN cDNA 6430550D23 gene	uncharacterized protein C20orf173 homolog|likely orthologue of H. sapiens chromosome 20 open reading frame 173 (C20orf173)	-1.03053	-0.527274	-2.10517	0.0533247	0.47165	-4.16682
99167	Ssx2ip	synovial sarcoma, X 2 interacting protein	afadin- and alpha-actinin-binding protein|afadin DIL domain-interacting protein|synovial sarcoma, X breakpoint 2 interacting protein	0.159913	5.61614	2.10484	0.0533577	0.47165	-4.16735
23872	Ets2	E26 avian leukemia oncogene 2, 3' domain	protein C-ets-2	0.242518	4.09507	2.10435	0.0534061	0.47165	-4.16814
269389	Tox2	TOX high mobility group box family member 2	TOX high mobility group box family member 2|granulosa cell HMG-box protein 1	0.415498	2.87923	2.10435	0.0534063	0.47165	-4.16814
71916	Dus4l	dihydrouridine synthase 4-like (S. cerevisiae)	tRNA-dihydrouridine(20a/20b) synthase [NAD(P)+]-like	-0.318887	3.18149	-2.10426	0.0534148	0.47165	-4.16828
330914	Arhgap32	Rho GTPase activating protein 32	rho GTPase-activating protein 32|GAB-associated Cdc42/Rac GTPase-activating protein|GTPase-activating protein for Cdc42 and Rac1|Rho GTPase activating protein 33 pseudogene|brain-specific Rho GTPase-activating protein|rac GTPase activating protein|rho-type GTPase-activating protein 32|rho/Cdc42/Rac GTPase-activating protein RICS|rhoGAP involved in the beta-catenin-N-cadherin and NMDA receptor sig…	0.119561	7.56845	2.10374	0.0534668	0.471736	-4.16913
225326	Pik3c3	phosphatidylinositol 3-kinase catalytic subunit type 3	phosphatidylinositol 3-kinase catalytic subunit type 3|PI3-kinase type 3|PI3K type 3|phosphoinositide-3-kinase, class 3|ptdIns-3-kinase type 3	-0.153569	5.88036	-2.10327	0.0535132	0.471736	-4.16988
26377	Dapp1	dual adaptor for phosphotyrosine and 3-phosphoinositides 1	dual adapter for phosphotyrosine and 3-phosphotyrosine and 3-phosphoinositide|B-cell adapter molecule of 32 kDa|b lymphocyte adapter protein Bam32	-0.644584	0.926486	-2.10228	0.053612	0.471736	-4.17148
233912	Armc5	armadillo repeat containing 5	armadillo repeat-containing protein 5	-0.268847	3.69114	-2.10225	0.0536149	0.471736	-4.17152
66998	Psmd5	proteasome (prosome, macropain) 26S subunit, non-ATPase, 5	26S proteasome non-ATPase regulatory subunit 5|26S protease subunit S5 basic|26S proteasome subunit S5B	0.14756	5.99661	2.10203	0.0536372	0.471736	-4.17189
75284	Bcdin3d	BCDIN3 domain containing	pre-miRNA 5'-monophosphate methyltransferase|BCDIN3 domain-containing protein|probable methyltransferase BCDIN3D	-0.340778	3.13442	-2.1019	0.0536499	0.471736	-4.17209
117599	Helb	helicase (DNA) B	DNA helicase B	-0.370692	2.7117	-2.10178	0.0536619	0.471736	-4.17228
77767	Ermn	ermin, ERM-like protein	ermin|JN|juxtanodin	-1.45021	-0.766356	-2.10121	0.0537196	0.471945	-4.17322
20666	Sox11	SRY (sex determining region Y)-box 11	transcription factor SOX-11|SRY-box containing gene 11	-0.143672	10.9921	-2.10511	0.0543009	0.472967	-4.17342
319555	Nwd1	NACHT and WD repeat domain containing 1	NACHT domain- and WD repeat-containing protein 1	-0.404209	2.78097	-2.10085	0.053755	0.471959	-4.17379
242894	Actr3b	ARP3 actin-related protein 3B	actin-related protein 3B|ARP3 actin-related protein 3 homolog B|actin-related protein 3-beta	0.239162	4.44442	2.09885	0.0539557	0.472967	-4.17702
11847	Arg2	arginase type II	arginase-2, mitochondrial|arginase II|kidney-type arginase|non-hepatic arginase|type II arginase	-0.268881	3.75784	-2.09863	0.0539784	0.472967	-4.17738
228410	Cstf3	cleavage stimulation factor, 3' pre-RNA, subunit 3	cleavage stimulation factor subunit 3|CF-1 77 kDa subunit|CSTF 77 kDa subunit|cleavage stimulation factor 77 kDa subunit	-0.143505	6.17055	-2.09814	0.0540268	0.472967	-4.17816
11610	Agtrap	angiotensin II, type I receptor-associated protein	type-1 angiotensin II receptor-associated protein|AT1 receptor-associated protein	-0.672687	0.736724	-2.09807	0.0540343	0.472967	-4.17828
105445	Dock9	dedicator of cytokinesis 9	dedicator of cytokinesis protein 9|cdc42 guanine nucleotide exchange factor zizimin-1	0.160822	6.49745	2.09725	0.0541169	0.472967	-4.1796
226841	Vash2	vasohibin 2	tubulinyl-Tyr carboxypeptidase 2|vasohibin-2|vasohibin-like protein	0.121223	7.81072	2.09695	0.0541475	0.472967	-4.18009
67529	Fgfr1op2	FGFR1 oncogene partner 2	FGFR1 oncogene partner 2 homolog	-0.172617	5.3775	-2.09693	0.0541486	0.472967	-4.18011
20817	Srpk2	serine/arginine-rich protein specific kinase 2	SRSF protein kinase 2|SFRS protein kinase 2|SR-protein-specific kinase 2|WW domain binding protein 6|serine/threonine-protein kinase SRPK2	0.11776	7.91887	2.09627	0.0542153	0.472967	-4.18118
67013	Oma1	OMA1 zinc metallopeptidase	metalloendopeptidase OMA1, mitochondrial|OMA1 homolog, zinc metallopeptidase|overlapping with the m-AAA protease 1 homolog	-0.22803	4.1963	-2.09616	0.0542263	0.472967	-4.18135
96979	Ptges2	prostaglandin E synthase 2	prostaglandin E synthase 2|GATE-binding factor 1|mPGES-2|microsomal prostaglandin E synthase 2	0.223468	4.81062	2.09584	0.0542589	0.472967	-4.18187
14007	Celf2	CUGBP, Elav-like family member 2	CUGBP Elav-like family member 2|CUG triplet repeat, RNA binding protein 2|CUG-BP- and ETR-3-like factor 2|RNA-binding protein BRUNOL-3|bruno-like protein 3|elav-type RNA-binding protein 3|mNapor|neuroblastoma apoptosis-related RNA-binding protein	0.120397	10.3104	2.0956	0.0542835	0.472967	-4.18227
22629	Ywhah	tyrosine 3-monooxygenase/tryptophan 5-monooxygenase activation protein, eta polypeptide	14-3-3 protein eta|14-3-3 eta	0.131937	6.64877	2.09508	0.0543359	0.472967	-4.1831
208177	Phldb2	pleckstrin homology like domain, family B, member 2	pleckstrin homology-like domain family B member 2|protein LL5-beta	-0.324155	3.19324	-2.09422	0.054423	0.472967	-4.18449
28199	Dcaf11	DDB1 and CUL4 associated factor 11	DDB1- and CUL4-associated factor 11|WD repeat domain 23|WD repeat-containing protein 23	-0.137158	6.29814	-2.09318	0.0545284	0.472967	-4.18617
53881	Slc5a3	solute carrier family 5 (inositol transporters), member 3	sodium/myo-inositol cotransporter|Na(+)/myo-inositol cotransporter|sodium myo-inositol transporter 1|solute carrier family 5, member 3|solute carrier family 5, member alpha 3	0.227893	5.12974	2.09282	0.054565	0.472967	-4.18675
16976	Lrpap1	low density lipoprotein receptor-related protein associated protein 1	alpha-2-macroglobulin receptor-associated protein|alpha-2-MRAP|alpha-2-macroglobulin receptor-associated protein precursor (alpha-2-MRAP)|heparin-binding protein 44	-0.15403	6.34565	-2.09275	0.0545722	0.472967	-4.18686
12068	Bet1	Bet1 golgi vesicular membrane trafficking protein	BET1 homolog|blocked early in transport 1 homolog|golgi vesicular membrane-trafficking protein p18	-0.299857	3.42461	-2.0926	0.0545868	0.472967	-4.18709
16476	Jun	jun proto-oncogene	transcription factor AP-1|AH119|AP1|Jun oncogene|V-jun avian sarcoma virus 17 oncogene homolog|activator protein 1|immediate early|jun A|proto-oncogene c-jun	0.129091	7.31176	2.09227	0.0546203	0.472967	-4.18762
68332	Sdhaf1	succinate dehydrogenase complex assembly factor 1	succinate dehydrogenase assembly factor 1, mitochondrial|LYR motif-containing protein 8|SDH assembly factor 1	0.253616	4.01416	2.09226	0.0546218	0.472967	-4.18765
67157	2610301B20Rik	RIKEN cDNA 2610301B20 gene	protein C8orf37 homolog	-0.220455	4.58716	-2.09205	0.0546429	0.472967	-4.18798
20974	Syngr3	synaptogyrin 3	synaptogyrin-3|Sgyr III|synaptogryin III	0.145832	6.40327	2.09182	0.0546668	0.472967	-4.18836
219249	Tdrd3	tudor domain containing 3	tudor domain-containing protein 3	-0.136491	6.40462	-2.09076	0.0547744	0.472967	-4.19007
71846	Syce2	synaptonemal complex central element protein 2	synaptonemal complex central element protein 2|central element synaptonemal complex 1	-0.321809	3.43251	-2.09054	0.0547969	0.472967	-4.19042
94064	Mrpl27	mitochondrial ribosomal protein L27	39S ribosomal protein L27, mitochondrial|L27mt|MRP-L27	-0.24449	3.96483	-2.09048	0.0548025	0.472967	-4.19051
68563	Dpm3	dolichyl-phosphate mannosyltransferase polypeptide 3	dolichol-phosphate mannosyltransferase subunit 3|DPM synthase complex subunit 3|DPM synthase subunit 3|MPD synthase subunit 3|dolichol-phosphate mannose synthase subunit 3|dolichyl-phosphate beta-D-mannosyltransferase subunit 3|mannose-P-dolichol synthase subunit 3	0.427168	2.36617	2.09029	0.0548223	0.472967	-4.19082
74718	Snx16	sorting nexin 16	sorting nexin-16	0.192996	5.42455	2.09008	0.0548432	0.472967	-4.19115
226412	R3hdm1	R3H domain containing 1	R3H domain-containing protein 1|R3H domain (binds single-stranded nucleic acids)|R3H domain 1 (binds single-stranded nucleic acids)	0.11962	7.93542	2.0891	0.0549434	0.472967	-4.19273
244152	Tsku	tsukushi, small leucine rich proteoglycan	tsukushin|leucine rich repeat containing 54|leucine-rich repeat-containing protein 54	-0.255479	4.09071	-2.08895	0.0549593	0.472967	-4.19298
72425	Katnbl1	katanin p80 subunit B like 1	KATNB1-like protein 1	-0.175978	5.35829	-2.08873	0.0549809	0.472967	-4.19332
15381	Hnrnpc	heterogeneous nuclear ribonucleoprotein C	heterogeneous nuclear ribonucleoproteins C1/C2|heterogeneous nuclear ribonucleoprotein C1|heterogeneous nuclear ribonucleoprotein C2|heterogeneous ribonucleoprotein C1/C2|hnRNP C1 / hnRNP C2|hnRNP C1/C2|hnRNP C2|snoRNA MBI-122	-0.115464	8.31827	-2.08859	0.0549955	0.472967	-4.19355
245684	Cnksr2	connector enhancer of kinase suppressor of Ras 2	connector enhancer of kinase suppressor of ras 2|CNK homolog protein 2|connector enhancer of KSR 2|connector enhancer of KSR2	0.1897	6.34661	2.08846	0.0550089	0.472967	-4.19376
15361	Hmga1	high mobility group AT-hook 1	high mobility group protein HMG-I/HMG-Y|high mobility group AT-hook protein 1|high mobility group protein A1|high mobility group protein I	0.198066	4.83891	2.08837	0.0550176	0.472967	-4.1939
22339	Vegfa	vascular endothelial growth factor A	vascular endothelial growth factor A|vascular permeability factor	0.17801	6.17567	2.0883	0.0550254	0.472967	-4.19402
240055	Neurl1b	neuralized E3 ubiquitin protein ligase 1B	E3 ubiquitin-protein ligase NEURL1B|RING-type E3 ubiquitin transferase NEURL1B|neuralized homolog 1b|neuralized-like protein 1B	0.188937	5.16419	2.08764	0.0550932	0.473257	-4.19509
20393	Sgk1	serum/glucocorticoid regulated kinase 1	serine/threonine-protein kinase Sgk1|serum and glucocorticoid-dependent protein kinase	0.220982	5.26606	2.08714	0.055144	0.473401	-4.19589
23962	Oasl2	2'-5' oligoadenylate synthetase-like 2	2'-5'-oligoadenylate synthase-like protein 2|54 kDa 2'-5'-oligoadenylate synthase-like protein 2|54 kDa 2'-5'-oligoadenylate synthetase-like protein 2|p54 OASL	1.09231	4.05395	2.32021	0.0939903	0.553591	-4.19686
20322	Sord	sorbitol dehydrogenase	sorbitol dehydrogenase|L-iditol 2-dehydrogenase|sorbitol dehydrogenase 1	-0.357967	2.9657	-2.08622	0.0552388	0.473923	-4.19738
103677	Smg6	Smg-6 homolog, nonsense mediated mRNA decay factor (C. elegans)	telomerase-binding protein EST1A|EST1-like protein A|ever shorter telomeres 1A|telomerase subunit EST1A	-0.134938	6.37633	-2.08499	0.0553653	0.474042	-4.19935
228913	Zfp217	zinc finger protein 217	zinc finger protein 217	-0.277376	3.75955	-2.08494	0.0553695	0.474042	-4.19942
74136	Sec14l1	SEC14-like lipid binding 1	SEC14-like protein 1	0.1098	8.34405	2.08428	0.0554379	0.474042	-4.20049
241134	Nyap2	neuronal tyrosine-phophorylated phosphoinositide 3-kinase adaptor 2	neuronal tyrosine-phosphorylated phosphoinositide-3-kinase adapter 2|neuronal tyrosine phosphorylated adaptor for phosphoinositide 3-kinase adaptor 2	0.301349	3.54366	2.08426	0.0554401	0.474042	-4.20052
19090	Prkdc	protein kinase, DNA activated, catalytic polypeptide	DNA-dependent protein kinase catalytic subunit|DNA-PK catalytic subunit|doxorubicin nephropathy|severe combined immunodeficiency	0.283218	4.43592	2.08413	0.0554532	0.474042	-4.20073
27412	Peg12	paternally expressed 12	paternally expressed 12|frequently rearranged in advanced T-cell lymphomas 3	-0.388797	2.66029	-2.08385	0.0554825	0.474042	-4.20119
19305	Pex5	peroxisomal biogenesis factor 5	peroxisomal targeting signal 1 receptor|peroxisomal biogenesis factor 5|PTS1 receptor|peroxin 5|peroxisomal C-terminal targeting signal import receptor|peroxisome biogenesis factor 5|peroxisome receptor 1	-0.130624	6.88519	-2.08359	0.0555093	0.474042	-4.2016
218581	Depdc1b	DEP domain containing 1B	DEP domain-containing protein 1B	-0.538255	1.44689	-2.08286	0.0555841	0.474042	-4.20277
17756	Map2	microtubule-associated protein 2	microtubule-associated protein 2	0.116754	10.6025	2.08186	0.0556874	0.474042	-4.20438
11519	Add2	adducin 2 (beta)	beta-adducin|erythrocyte adducin subunit beta|snoRNA MBII-396	0.108675	8.50757	2.08139	0.0557365	0.474042	-4.20514
225998	Rorb	RAR-related orphan receptor beta	nuclear receptor ROR-beta|nuclear receptor RZR-beta|nuclear receptor subfamily 1 group F member 2|retinoid-related orphan receptor-beta	-0.280628	3.89082	-2.08134	0.0557419	0.474042	-4.20522
16410	Itgav	integrin alpha V	integrin alpha-V|alpha v integrin|vitronectin receptor alpha polypeptide (VNRA)|vitronectin receptor subunit alpha	0.266539	4.07108	2.08126	0.0557501	0.474042	-4.20535
101835	AW146154	expressed sequence AW146154	uncharacterized protein LOC101835	-0.668948	0.691296	-2.08118	0.0557581	0.474042	-4.20547
140742	Sesn1	sestrin 1	sestrin-1|p53 regulated Pa26 nuclear protein|p53-regulated protein PA26	-0.158926	5.79427	-2.08109	0.0557671	0.474042	-4.20561
67892	Coa6	cytochrome c oxidase assembly factor 6	cytochrome c oxidase assembly factor 6 homolog	-0.369987	3.03857	-2.08097	0.0557796	0.474042	-4.20581
75906	Fam184a	family with sequence similarity 184, member A	protein FAM184A	-0.351725	3.21136	-2.0808	0.0557977	0.474042	-4.20609
110175	Ggct	gamma-glutamyl cyclotransferase	gamma-glutamylcyclotransferase	-0.362052	2.738	-2.07905	0.0559793	0.475294	-4.2089
226352	Epb41l5	erythrocyte membrane protein band 4.1 like 5	band 4.1-like protein 5|erythrocyte protein band 4.1-like 5	-0.207139	4.79031	-2.07858	0.0560279	0.475417	-4.20965
73739	Cby1	chibby family member 1, beta catenin antagonist	protein chibby homolog 1|PIGEA-14|PKD2 interactor, Golgi and endoplasmic reticulum-associated 1|PKD2 interactor, golgi and endoplasmic reticulum associated 1|chibby homolog 1|cytosolic leucine-rich protein	0.176285	5.23011	2.07704	0.0561877	0.476462	-4.21211
66590	Farsa	phenylalanyl-tRNA synthetase, alpha subunit	phenylalanine--tRNA ligase alpha subunit|phenylalanine--tRNA ligase alpha chain|phenylalanine-tRNA synthetase-like, alpha subunit|phenylalanyl-tRNA synthetase alpha chain	0.139387	6.26857	2.07661	0.056233	0.476462	-4.21281
12190	Brca2	breast cancer 2, early onset	breast cancer type 2 susceptibility protein homolog|fanconi anemia group D1 protein homolog	0.245591	4.15962	2.07622	0.056274	0.476462	-4.21344
319190	Hist2h2be	histone cluster 2, H2be	histone H2B type 2-E|H2b 613|histone 2, H2be	-0.353401	2.80484	-2.07547	0.0563526	0.476462	-4.21465
20341	Selenbp1	selenium binding protein 1	methanethiol oxidase|56 kDa selenium-binding protein|SP56	-1.28926	-0.690265	-2.07512	0.0563886	0.476462	-4.2152
70088	Meaf6	MYST/Esa1-associated factor 6	chromatin modification-related protein MEAF6|esa1-associated factor 6 homolog|protein EAF6 homolog	0.151506	5.79541	2.07506	0.0563945	0.476462	-4.21529
15466	Hrh2	histamine receptor H2	histamine H2 receptor|gastric receptor I	1.31026	-1.45033	2.07492	0.0564097	0.476462	-4.21552
228858	Gdap1l1	ganglioside-induced differentiation-associated protein 1-like 1	ganglioside-induced differentiation-associated protein 1-like 1|GDAP1-L1	-0.136234	6.64135	-2.07477	0.056425	0.476462	-4.21576
13996	Etohd2	ethanol decreased 2	-	-0.802886	0.377347	-2.0739	0.0565163	0.476906	-4.21716
226470	Zbtb41	zinc finger and BTB domain containing 41	zinc finger and BTB domain-containing protein 41|zinc finger and BTB domain containing 41 homolog	0.155321	6.80619	2.07362	0.0565461	0.476906	-4.21761
622320	Kctd21	potassium channel tetramerisation domain containing 21	BTB/POZ domain-containing protein KCTD21|K+ channel tetramerisation/BTB/POZ/BTB domain profile containing protein|KCASH2 protein|potassium channel tetramerization domain-containing protein 21	-0.3034	3.23045	-2.07239	0.0566749	0.477423	-4.21958
70433	Draxin	dorsal inhibitory axon guidance protein	draxin|dorsal repulsive axon guidance protein	-0.115189	7.93305	-2.07238	0.0566759	0.477423	-4.2196
269019	Stk32a	serine/threonine kinase 32A	serine/threonine-protein kinase 32A|stk32a	0.362936	2.66661	2.07158	0.0567602	0.477843	-4.22088
66109	Tspan13	tetraspanin 13	tetraspanin-13|transmembrane 4 superfamily member 13|tspan-13	0.1163	8.20706	2.07069	0.056854	0.478344	-4.22231
73247	Mrgbp	MRG/MORF4L binding protein	MRG/MORF4L-binding protein|MRG-binding protein	-0.203962	4.80744	-2.0697	0.0569589	0.478508	-4.2239
56055	Gtpbp2	GTP binding protein 2	GTP-binding protein 2|GTP-binding-like protein 2	-0.140167	6.1747	-2.06936	0.0569944	0.478508	-4.22444
229841	Cenpe	centromere protein E	centromere-associated protein E|KIF10|N-7 kinesin|cenpe|centromere autoantigen E|centromeric protein E|kinesin 10|kinesin superfamily protein 10|motor domain of KIF10	-0.207609	4.97778	-2.06883	0.05705	0.478508	-4.22528
320586	A630089N07Rik	RIKEN cDNA A630089N07 gene	-	-0.455084	2.22237	-2.06877	0.0570567	0.478508	-4.22538
192236	Hps1	HPS1, biogenesis of lysosomal organelles complex 3 subunit 1	Hermansky-Pudlak syndrome 1 protein homolog|Hermansky-Pudlak syndrome 1 homolog|Hermansky-Pudlak syndrome protein homolog|pale ear	-0.312594	3.46302	-2.06821	0.0571163	0.478508	-4.22628
13626	Eed	embryonic ectoderm development	polycomb protein EED|lethal, Chr 7, Rinchik 5	-0.177479	5.19587	-2.06808	0.0571294	0.478508	-4.22648
73181	Nfatc4	nuclear factor of activated T cells, cytoplasmic, calcineurin dependent 4	nuclear factor of activated T-cells, cytoplasmic 4|NF-AT3|NF-ATc4|NFATc4|T-cell transcription factor NFAT3|nfatc4|transcription complex subunit NF-ATc4	-0.44651	2.78725	-2.06785	0.057154	0.478508	-4.22685
14467	Nipsnap2	nipsnap homolog 2	protein NipSnap homolog 2|glioblastoma amplified sequence	-0.18334	5.39413	-2.06762	0.0571788	0.478508	-4.22723
224088	Atp13a3	ATPase type 13A3	probable cation-transporting ATPase 13A3|type V P-type ATPase	0.153953	7.46448	2.06758	0.057183	0.478508	-4.22729
208292	Zfp871	zinc finger protein 871	zinc finger protein 871	0.146311	7.6526	2.06725	0.0572182	0.478514	-4.22782
18549	Pcsk2	proprotein convertase subtilisin/kexin type 2	neuroendocrine convertase 2|KEX2-like endoprotease 2|NEC 2|prohormone convertase 2|proprotein convertase 2	0.221284	4.32501	2.06674	0.0572718	0.478676	-4.22863
16319	Incenp	inner centromere protein	inner centromere protein	-0.175984	5.10652	-2.06623	0.0573258	0.478839	-4.22945
64436	Inpp5e	inositol polyphosphate-5-phosphatase E	72 kDa inositol polyphosphate 5-phosphatase|inositol polyphosphate-5-phosphatase, 72 kDa|phosphatidylinositol 4,5-bisphosphate 5-phosphatase|phosphatidylinositol polyphosphate 5-phosphatase type IV	-0.187487	5.01489	-2.06525	0.0574302	0.479274	-4.23102
67370	Zfp606	zinc finger protein 606	zinc finger protein 606	-0.133567	6.5236	-2.06494	0.0574629	0.479274	-4.23151
433466	Jmjd7	jumonji domain containing 7	bifunctional peptidase and (3S)-lysyl hydroxylase Jmjd7|L-lysine (3S)-hydroxylase Jmjd7|jmjC domain-containing protein 7|jumonji domain-containing protein 7	-0.283799	3.9153	-2.06447	0.0575133	0.479274	-4.23227
75913	4930579G18Rik	RIKEN cDNA 4930579G18 gene	-	-0.283719	3.86082	-2.06431	0.05753	0.479274	-4.23252
73132	Slc25a16	solute carrier family 25 (mitochondrial carrier, Graves disease autoantigen), member 16	graves disease carrier protein homolog|mitochondrial solute carrier protein homolog|solute carrier family 25 member 16	0.187064	5.17568	2.06412	0.05755	0.479274	-4.23282
22174	Tyro3	TYRO3 protein tyrosine kinase 3	tyrosine-protein kinase receptor TYRO3|receptor tyrosine kinase|tyrosine kinase growth factor receptor isoform III|tyrosine-protein kinase DTK|tyrosine-protein kinase RSE|tyrosine-protein kinase TIF	0.173365	5.34467	2.06311	0.0576584	0.479636	-4.23445
791260	Tomt	transmembrane O-methyltransferase	transmembrane O-methyltransferase homolog|transmembrane O-methyltransferase|catechol O-methyltransferase 2	-0.426022	2.73622	-2.06307	0.0576625	0.479636	-4.23451
239318	Plcxd3	phosphatidylinositol-specific phospholipase C, X domain containing 3	PI-PLC X domain-containing protein 3	-0.645383	1.50179	-2.06226	0.0577492	0.479791	-4.23581
13070	Cyp11a1	cytochrome P450, family 11, subfamily a, polypeptide 1	cholesterol side-chain cleavage enzyme, mitochondrial|cholesterol desmolase|cytochrome P450 11A1|cytochrome P450 side-chain cleavage enzyme|cytochrome P450(scc)|cytochrome P450, 11a, cholesterol side-chain cleavage	-1.07701	-0.638098	-2.06184	0.0577944	0.479791	-4.23648
230770	Tmem39b	transmembrane protein 39b	transmembrane protein 39B	0.211128	4.43493	2.0618	0.0577979	0.479791	-4.23653
23892	Grem1	gremlin 1, DAN family BMP antagonist	gremlin-1|cysteine knot superfamily 1, BMP antagonist 1|down-regulated in Mos-transformed cells protein|down-regulated in v-mos-transformed cells	0.347161	2.90685	2.06154	0.0578263	0.479791	-4.23696
100216532	Snord2	small nucleolar RNA, C/D box 2	snr39b snoRNA	-1.03252	-0.614295	-2.06128	0.0578534	0.479791	-4.23736
22325	Vav2	vav 2 oncogene	guanine nucleotide exchange factor VAV2	-0.13575	6.43499	-2.06069	0.0579167	0.480029	-4.23831
16001	Igf1r	insulin-like growth factor I receptor	insulin-like growth factor 1 receptor|IGF-I receptor|line 186	0.126516	7.00344	2.05949	0.058046	0.480607	-4.24023
20924	Supt5	suppressor of Ty 5	transcription elongation factor SPT5|DRB sensitivity-inducing factor large subunit|DSIF large subunit|suppressor of Ty 5 homolog	-0.116574	7.49981	-2.0594	0.0580556	0.480607	-4.24037
72605	Car10	carbonic anhydrase 10	carbonic anhydrase-related protein 10|CA-RP X|CARP X|carbonic anhydrase-related protein X	0.781286	0.365981	2.05857	0.0581445	0.480993	-4.2417
22253	Unc5c	unc-5 netrin receptor C	netrin receptor UNC5C|UNC-5 homolog 3|rostral cerebellar malformation protein|unc-5 homolog C|unc5 homolog 3	0.220348	4.30288	2.05796	0.0582105	0.480993	-4.24267
17305	Mfng	MFNG O-fucosylpeptide 3-beta-N-acetylglucosaminyltransferase	beta-1,3-N-acetylglucosaminyltransferase manic fringe|O-fucosylpeptide 3-beta-N-acetylglucosaminyltransferase|manic fringe homolog	-0.307066	3.59288	-2.05767	0.0582412	0.480993	-4.24313
67845	Rnf115	ring finger protein 115	E3 ubiquitin-protein ligase RNF115|RING-type E3 ubiquitin transferase RNF115|Rab7-interacting RING finger protein|Rabring7|rabring 7|zinc finger protein 364	-0.152741	5.70954	-2.05739	0.0582717	0.480993	-4.24358
16777	Lamb1	laminin B1	laminin subunit beta-1|laminin B1 chain|laminin B1 subunit 1|laminin-1 subunit beta|laminin-10 subunit beta|laminin-111|laminin-12 subunit beta|laminin-2 subunit beta|laminin-6 subunit beta|laminin-8 subunit beta	-0.166768	5.46588	-2.05736	0.0582749	0.480993	-4.24363
213311	Fbxl21	F-box and leucine-rich repeat protein 21	F-box/LRR-repeat protein 21|F-box and leucine-rich repeat protein 3B|F-box/LRR-repeat protein 3B	-0.688353	0.598898	-2.05588	0.0584349	0.481928	-4.246
14104	Fasn	fatty acid synthase	fatty acid synthase	0.106145	9.25541	2.05536	0.0584917	0.481928	-4.24683
242864	Napepld	N-acyl phosphatidylethanolamine phospholipase D	N-acyl-phosphatidylethanolamine-hydrolyzing phospholipase D|Metallo-beta-lactamase domain containing 1|NAPE-hydrolyzing phospholipase D	-0.449799	2.38648	-2.05482	0.0585491	0.481928	-4.24768
13498	Atn1	atrophin 1	atrophin-1|dentatorubral pallidoluysian atrophy|dentatorubral-pallidoluysian atrophy protein homolog	0.134561	7.89719	2.05477	0.0585546	0.481928	-4.24776
56215	Acin1	apoptotic chromatin condensation inducer 1	apoptotic chromatin condensation inducer in the nucleus	-0.115687	8.18978	-2.05471	0.0585613	0.481928	-4.24786
15288	Hmbs	hydroxymethylbilane synthase	porphobilinogen deaminase|PBG-D|pre-uroporphyrinogen synthase	0.22889	4.14842	2.05428	0.0586085	0.482031	-4.24856
26457	Slc27a1	solute carrier family 27 (fatty acid transporter), member 1	long-chain fatty acid transport protein 1|fatty acid transport protein 1	-0.222966	4.64452	-2.05295	0.0587521	0.482712	-4.25067
108961	E2f8	E2F transcription factor 8	transcription factor E2F8|E2f family member 8	-0.512441	2.27909	-2.05287	0.0587607	0.482712	-4.25079
329015	Atg2a	autophagy related 2A	autophagy-related protein 2 homolog A|ATG2 autophagy related 2 homolog A	-0.16655	5.47216	-2.05184	0.0588729	0.483038	-4.25244
56248	Ak3	adenylate kinase 3	GTP:AMP phosphotransferase AK3, mitochondrial|adenylate kinase 3 alpha-like 1	-0.147981	6.05888	-2.05169	0.058889	0.483038	-4.25268
71881	Apmap	adipocyte plasma membrane associated protein	adipocyte plasma membrane-associated protein	-0.215181	4.60379	-2.05155	0.0589045	0.483038	-4.2529
77569	Limch1	LIM and calponin homology domains 1	LIM and calponin homology domains-containing protein 1	-0.107094	8.71912	-2.05104	0.0589605	0.483212	-4.25372
666737	4632427E13Rik	RIKEN cDNA 4632427E13 gene	-	0.99108	-0.318826	2.05002	0.0590717	0.483838	-4.25535
622665	Ccdc17	coiled-coil domain containing 17	coiled-coil domain-containing protein 17	-1.07539	-0.443416	-2.04943	0.0591358	0.484079	-4.25628
66482	Exoc2	exocyst complex component 2	exocyst complex component 2|SEC5 homolog|SEC5-like 1|exocyst complex component Sec5	0.1284	6.94737	2.04877	0.0592085	0.484115	-4.25734
20371	Foxp3	forkhead box P3	forkhead box protein P3|scurfy	1.30823	-1.30495	2.04822	0.0592689	0.484115	-4.25822
78521	B230219D22Rik	RIKEN cDNA B230219D22 gene	UPF0461 protein C5orf24 homolog	0.119507	7.75815	2.04782	0.0593121	0.484115	-4.25885
16561	Kif1b	kinesin family member 1B	kinesin-like protein KIF1B|N-3 kinesin|kinesin heavy chain member 1B	0.115603	9.92897	2.04781	0.0593138	0.484115	-4.25888
329908	Usp24	ubiquitin specific peptidase 24	ubiquitin carboxyl-terminal hydrolase 24|deubiquitinating enzyme 24|ubiquitin specific protease 24|ubiquitin thioesterase 24|ubiquitin thiolesterase 24|ubiquitin-specific-processing protease 24	0.153452	7.22834	2.0478	0.0593141	0.484115	-4.25888
94353	Hmgn3	high mobility group nucleosomal binding domain 3	high mobility group nucleosome-binding domain-containing protein 3	-0.177434	5.65069	-2.04727	0.0593727	0.484115	-4.25973
19735	Rgs2	regulator of G-protein signaling 2	regulator of G-protein signaling 2	0.237138	3.98867	2.04704	0.0593979	0.484115	-4.2601
74080	Nmnat3	nicotinamide nucleotide adenylyltransferase 3	nicotinamide/nicotinic acid mononucleotide adenylyltransferase 3|NMN adenylyltransferase 3|NMN/NaMN adenylyltransferase 3|naMN adenylyltransferase 1|naMN adenylyltransferase 3|nicotinamide mononucleotide adenylyltransferase 3|nicotinate-nucleotide adenylyltransferase 1|nicotinate-nucleotide adenylyltransferase 3	-0.738073	0.438975	-2.04685	0.0594186	0.484115	-4.2604
67582	Slc25a26	solute carrier family 25 (mitochondrial carrier, phosphate carrier), member 26	S-adenosylmethionine mitochondrial carrier protein|mitochondrial S-adenosylmethionine transporter|solute carrier family 25 member 26	0.473127	1.89449	2.04605	0.0595065	0.484311	-4.26167
12348	Car11	carbonic anhydrase 11	carbonic anhydrase-related protein 11|CA-RP II|CA-RP XI|CA-XI|CARP XI|CARP-2|carbonic anhydrase-related protein 2	0.253359	4.91851	2.046	0.0595122	0.484311	-4.26175
320271	Scai	suppressor of cancer cell invasion	protein SCAI|suppressor of cancer cell invasion protein	0.212905	6.75781	2.0559	0.0614962	0.488474	-4.26336
56370	Tagln3	transgelin 3	transgelin-3|neuronal protein Np25	-0.140392	7.8848	-2.04476	0.0596484	0.484703	-4.26373
214230	Pak6	p21 (RAC1) activated kinase 6	serine/threonine-protein kinase PAK 6|PAK-6|p21 protein (Cdc42/Rac)-activated kinase 6|p21-activated kinase 6	0.130189	6.4728	2.04475	0.0596499	0.484703	-4.26375
57314	Nelfcd	negative elongation factor complex member C/D, Th1l	negative elongation factor D|NELF-D|TH1 homolog|TH1-like homolog|TH1-like protein|trihydrophobin 1 homolog	-0.181054	5.69202	-2.04461	0.0596649	0.484703	-4.26396
71838	Phf7	PHD finger protein 7	PHD finger protein 7|testis development protein NYD-SP6	-0.364755	2.87188	-2.04426	0.0597033	0.484732	-4.26452
26394	Lypla2	lysophospholipase 2	acyl-protein thioesterase 2|APT-2|LPL-II|lysoPLA II|lysophospholipase II|mLyso II	0.154705	6.33491	2.04367	0.0597684	0.484978	-4.26546
320311	Rnf152	ring finger protein 152	E3 ubiquitin-protein ligase RNF152|RING-type E3 ubiquitin transferase RNF152	0.160048	5.72862	2.04332	0.0598076	0.485013	-4.26602
13664	Eif1a	eukaryotic translation initiation factor 1A	eukaryotic translation initiation factor 1A|eukaryotic translation initiation factor 4C	0.301257	5.72967	2.07444	0.0654343	0.500596	-4.26693
93873	Pcdhb2	protocadherin beta 2	protocadherin beta-2	0.442909	2.06133	2.0419	0.0599648	0.486005	-4.26829
14885	Gtf2h4	general transcription factor II H, polypeptide 4	general transcription factor IIH subunit 4|TFIIH basal transcription factor complex p52 subunit|basic transcription factor 2 52 kDa subunit	-0.227793	4.31957	-2.04126	0.0600355	0.486108	-4.2693
216441	Slc26a10	solute carrier family 26, member 10	solute carrier family 26 member 10	-0.650256	0.861577	-2.04087	0.0600788	0.486108	-4.26992
665180	Clec2l	C-type lectin domain family 2, member L	C-type lectin domain family 2 member L|C-type lectin domain family, member L	0.243492	4.05868	2.04071	0.0600964	0.486108	-4.27017
246317	Neto1	neuropilin (NRP) and tolloid (TLL)-like 1	neuropilin and tolloid-like protein 1|brain-specific transmembrane protein containing 2 CUB and 1 LDL-receptor class A domains protein 1	0.319508	3.21855	2.0398	0.060197	0.486108	-4.27162
56348	Hsd17b12	hydroxysteroid (17-beta) dehydrogenase 12	very-long-chain 3-oxoacyl-CoA reductase|17-beta-HSD 12|17-beta-hydroxysteroid dehydrogenase 12|3-ketoacyl-CoA reductase|KAR|estradiol 17-beta-dehydrogenase 12|keratoadhesin|keratonectin|steroid dehydrogenase	0.130633	6.94558	2.03944	0.0602369	0.486108	-4.27219
53614	Reck	reversion-inducing-cysteine-rich protein with kazal motifs	reversion-inducing cysteine-rich protein with Kazal motifs|Reversion-inducing cysteine-rich protein with Kazal motifs precursor (mRECK)|membrane-anchored glycoprotein RECK|suppression of tumorigenicity 15	-0.433855	2.20541	-2.03929	0.0602538	0.486108	-4.27243
107771	Bmyc	brain expressed myelocytomatosis oncogene	protein B-Myc	0.225369	4.61595	2.03915	0.0602694	0.486108	-4.27265
57912	Cdc42se1	CDC42 small effector 1	CDC42 small effector protein 1|small protein effector 1 of Cdc42	-0.157414	6.32904	-2.03903	0.0602833	0.486108	-4.27285
20295	Ccl17	chemokine (C-C motif) ligand 17	C-C motif chemokine 17|small inducible cytokine subfamily A17	1.09834	-0.520918	2.03895	0.0602919	0.486108	-4.27297
228139	P2rx3	purinergic receptor P2X, ligand-gated ion channel, 3	P2X purinoceptor 3|ATP receptor|purinergic receptor P2X3	0.920436	0.0480022	2.03823	0.0603721	0.486473	-4.27412
70028	Dop1b	DOP1 leucine zipper like protein B	protein dopey-2|dopey family member 2	0.128301	6.67395	2.03785	0.0604142	0.48653	-4.27472
19164	Psen1	presenilin 1	presenilin-1	0.130661	6.78755	2.0366	0.060554	0.487243	-4.27671
76219	Arxes1	adipocyte-related X-chromosome expressed sequence 1	adipocyte-related X-chromosome expressed sequence 1|SPase 22 kDa subunit|SPase 22/23 kDa subunit|microsomal signal peptidase 22/23 kDa subunit|microsomal signal peptidase 23 kDa subunit|signal peptidase complex subunit 3	0.231035	4.10061	2.03592	0.0606292	0.487243	-4.27778
225372	Apbb3	amyloid beta (A4) precursor protein-binding, family B, member 3	amyloid-beta A4 precursor protein-binding family B member 3|amyloid beta A4 precursor protein-binding family B member 3	-0.191589	4.80377	-2.03555	0.0606706	0.487243	-4.27837
17196	Mbp	myelin basic protein	myelin basic protein|Golli-Mbp|myelin A1 protein|myelin deficient|shiverer	-0.267674	3.89168	-2.03526	0.0607035	0.487243	-4.27883
21877	Tk1	thymidine kinase 1	thymidine kinase, cytosolic	-0.416187	2.26789	-2.03481	0.0607534	0.487243	-4.27954
24136	Zeb2	zinc finger E-box binding homeobox 2	zinc finger E-box-binding homeobox 2|smad-interacting protein 1|zinc finger homeobox protein 1b	0.120745	8.88951	2.03479	0.0607561	0.487243	-4.27958
100910	Chpf2	chondroitin polymerizing factor 2	chondroitin sulfate glucuronyltransferase	0.196711	4.70856	2.03473	0.0607628	0.487243	-4.27968
193796	Kdm4b	lysine (K)-specific demethylase 4B	lysine-specific demethylase 4B|jmjC domain-containing histone demethylation protein 3B|jumonji domain-containing protein 2B	-0.11662	7.43542	-2.03455	0.0607828	0.487243	-4.27996
22658	Pcgf2	polycomb group ring finger 2	polycomb group RING finger protein 2|DNA-binding protein Mel-18|melanoma nuclear protein 18|ring finger protein 110|zfp-144|zinc finger protein 144	-0.127783	6.70043	-2.03383	0.0608635	0.487293	-4.2811
75668	Rasl10a	RAS-like, family 10, member A	ras-like protein family member 10A|Ras-like protein RRP22 (RAS-related protein on chromosome 22)|ras-related protein on chromosome 22 homolog	1.19152	-0.996427	2.03363	0.0608858	0.487293	-4.28142
237107	Gnl3l	guanine nucleotide binding protein-like 3 (nucleolar)-like	guanine nucleotide-binding protein-like 3-like protein	0.113812	7.49313	2.03356	0.0608941	0.487293	-4.28153
98878	Ehd4	EH-domain containing 4	EH domain-containing protein 4|EH domain containing protein MPAST2|PAST homolog 2|mPAST2	0.55281	1.38138	2.03261	0.0610012	0.487756	-4.28305
239528	Ago2	argonaute RISC catalytic subunit 2	protein argonaute-2|Piwi/Argonaute family protein meIF2C2|argonaute 2|argonaute RISC catalytic component 2|eukaryotic translation initiation factor 2C, 2|mAgo2	0.143411	6.31988	2.03242	0.0610221	0.487756	-4.28334
232933	Ccdc61	coiled-coil domain containing 61	coiled-coil domain-containing protein 61	-0.297674	3.36429	-2.03211	0.0610574	0.487758	-4.28384
67963	Npc2	NPC intracellular cholesterol transporter 2	NPC intracellular cholesterol transporter 2|Niemann-Pick type C2|epididymal secretory protein E1|mE1|niemann Pick type C2 protein homolog	0.127793	7.01329	2.03083	0.0612015	0.488224	-4.28587
235402	Lingo1	leucine rich repeat and Ig domain containing 1	leucine-rich repeat and immunoglobulin-like domain-containing nogo receptor-interacting protein 1|leucine-rich repeat neuronal protein 1|leucine-rich repeat neuronal protein 6A	0.135218	6.69423	2.03049	0.06124	0.488224	-4.28641
231051	Kmt2c	lysine (K)-specific methyltransferase 2C	histone-lysine N-methyltransferase 2C|histone-lysine N-methyltransferase MLL3|myeloid/lymphoid or mixed-lineage leukemia protein 3 homolog	0.118788	7.91292	2.03044	0.0612449	0.488224	-4.28648
18569	Pdcd4	programmed cell death 4	programmed cell death protein 4|protein MA-3|topoisomerase-inhibitor suppressed protein	-0.154414	5.91638	-2.02979	0.0613184	0.488224	-4.28751
408062	Zfp873	zinc finger protein 873	zinc finger protein 873	-0.26126	3.92691	-2.0296	0.06134	0.488224	-4.28782
20289	Scx	scleraxis	basic helix-loop-helix transcription factor scleraxis	-1.02249	-0.490349	-2.02946	0.0613566	0.488224	-4.28805
12359	Cat	catalase	catalase|catalase 1	-0.130734	6.43745	-2.02941	0.0613613	0.488224	-4.28811
18707	Pik3cd	phosphatidylinositol-4,5-bisphosphate 3-kinase catalytic subunit delta	phosphatidylinositol 4,5-bisphosphate 3-kinase catalytic subunit delta isoform|PI3-kinase subunit delta|PI3K-delta|PI3Kdelta|catalytic phosphatidylinositol 3-kinase delta|p100 delta|phosphatidylinositol 3-kinase catalytic delta polypeptide|phosphatidylinositol 3-kinase catalytic subunit delta|phosphatidylinositol 3-kinase p110 delta|phosphatidylinositol 4,5-bisphosphate 3-kinase 110 kDa catalytic…	-0.156923	5.73751	-2.02904	0.0614034	0.48828	-4.2887
218232	Ptpdc1	protein tyrosine phosphatase domain containing 1	protein tyrosine phosphatase domain-containing protein 1	0.199584	4.84441	2.02807	0.0615139	0.488474	-4.29025
71198	Otud1	OTU domain containing 1	OTU domain-containing protein 1|likely ortholog of H. sapiens OTU domain containing 1 (OTUD1)	0.463424	2.62076	2.0279	0.0615331	0.488474	-4.29052
12609	Cebpd	CCAAT/enhancer binding protein (C/EBP), delta	CCAAT/enhancer-binding protein delta|C/EBP delta|c/EBP-related protein 3	0.528801	1.34578	2.02752	0.061576	0.488536	-4.29112
12537	Cdk11b	cyclin-dependent kinase 11B	cyclin-dependent kinase 11B|PITSLRE proteins|PITSLRE serine/threonine-protein kinase CDC2L1|cell division cycle 2 homolog-like 1|cell division cycle 2 homolog-like 2|cell division cycle 2-like 1|cell division cycle 2-like 2|cell division cycle 2-like protein kinase 1|cell division protein kinase 11|cyclin-dependent kinase 11|galactosyltransferase-associated protein kinase p58/GTA	-0.127368	7.11006	-2.02676	0.0616623	0.488848	-4.29233
108954	Ppp1r15b	protein phosphatase 1, regulatory subunit 15B	protein phosphatase 1 regulatory subunit 15B|constitutive repressor of eIF2alpha phosphorylation|protein phosphatase 1, regulatory (inhibitor) subunit 15b	0.137211	6.96746	2.02655	0.0616856	0.488848	-4.29265
20788	Srebf2	sterol regulatory element binding factor 2	sterol regulatory element-binding protein 2|srebf2|sterol regulatory element-binding transcription factor 2	0.116647	8.88184	2.02614	0.0617324	0.48894	-4.2933
328417	Parp4	poly (ADP-ribose) polymerase family, member 4	protein mono-ADP-ribosyltransferase PARP4|ADP-ribosyltransferase (NAD+; poly (ADP-ribose) polymerase)-like 1|ADP-ribosyltransferase diphtheria toxin-like 4|mVparp|poly [ADP-ribose] polymerase 4|vault poly(ADP-ribose) polymerase	0.935288	0.378356	2.02582	0.0617689	0.488951	-4.29381
104001	Rtn1	reticulon 1	reticulon-1|neuroendocrine-specific protein	0.0984409	9.87264	2.02441	0.0619293	0.489728	-4.29604
22773	Zic3	zinc finger protein of the cerebellum 3	zinc finger protein ZIC 3|Zic family member 3 (odd-paired homolog, Drosophila)	-0.484337	2.69407	-2.02434	0.0619374	0.489728	-4.29616
19341	Rab4a	RAB4A, member RAS oncogene family	ras-related protein Rab-4A	0.193306	5.18354	2.02315	0.0620732	0.489989	-4.29804
217378	Dnajc27	DnaJ heat shock protein family (Hsp40) member C27	dnaJ homolog subfamily C member 27|DnaJ (Hsp40) homolog, subfamily C, member 27|Rab-related GTP-binding protein|rab and DnaJ domain containing|rab and DnaJ domain-containing protein	0.197944	4.62475	2.02243	0.0621552	0.489989	-4.29918
18746	Pkm	pyruvate kinase, muscle	pyruvate kinase PKM|pyruvate kinase 3|pyruvate kinase isozymes M1/M2|pyruvate kinase muscle isozyme	-0.108733	9.03441	-2.02231	0.0621692	0.489989	-4.29937
14184	Fgfr3	fibroblast growth factor receptor 3	fibroblast growth factor receptor 3|heparin-binding growth factor receptor	-0.185	4.99251	-2.02223	0.0621783	0.489989	-4.29949
16971	Lrp1	low density lipoprotein receptor-related protein 1	prolow-density lipoprotein receptor-related protein 1|LRP-1|alpha 2-macroglobulin receptor|lipoprotein receptor-related protein|lrp1	0.106258	8.36606	2.02211	0.0621922	0.489989	-4.29969
67295	Rab3c	RAB3C, member RAS oncogene family	ras-related protein Rab-3C|small GTP-binding protein Rab3C	0.112785	8.43791	2.02184	0.0622227	0.489989	-4.30011
68966	Ngdn	neuroguidin, EIF4E binding protein	neuroguidin|EIF4E-binding protein	-0.198809	4.58527	-2.02168	0.0622416	0.489989	-4.30037
23837	Cfdp1	craniofacial development protein 1	craniofacial development protein 1|27 kDa craniofacial protein	0.129731	6.83839	2.02159	0.0622521	0.489989	-4.30051
108912	Cdca2	cell division cycle associated 2	cell division cycle-associated protein 2	-0.255758	3.71212	-2.0212	0.0622959	0.490057	-4.30112
117591	Slc2a9	solute carrier family 2 (facilitated glucose transporter), member 9	solute carrier family 2, facilitated glucose transporter member 9|facilitated glucose transporter, type 9	-1.072	-0.736008	-2.0201	0.0624226	0.490775	-4.30287
12829	Col4a4	collagen, type IV, alpha 4	collagen alpha-4(IV) chain|col4a4|procollagen, type IV, alpha 4	-1.24032	-0.887763	-2.01943	0.0624993	0.490834	-4.30392
18013	Neurod2	neurogenic differentiation 2	neurogenic differentiation factor 2|neuroD-related factor	-0.0993791	9.56775	-2.01935	0.062509	0.490834	-4.30406
52013	R3hcc1l	R3H domain and coiled-coil containing 1 like	coiled-coil domain-containing protein R3HCC1L|growth inhibition and differentiation related protein 86|growth inhibition and differentiation-related protein 88 homolog	-0.246494	4.04398	-2.01911	0.0625358	0.490834	-4.30443
213409	Lemd1	LEM domain containing 1	LEM domain-containing protein 1	-0.421091	2.31873	-2.01804	0.0626594	0.491527	-4.30612
18641	Pfkl	phosphofructokinase, liver, B-type	ATP-dependent 6-phosphofructokinase, liver type|6-phosphofructokinase type B|6-phosphofructokinase, liver type|phosphofructo-1-kinase isozyme B|phosphofructokinase 1|phosphohexokinase	-0.152326	5.89098	-2.01582	0.0629157	0.493259	-4.30963
23805	Apc2	adenomatosis polyposis coli 2	adenomatous polyposis coli protein 2	0.109474	9.80673	2.01486	0.0630265	0.49366	-4.31114
68977	Haghl	hydroxyacylglutathione hydrolase-like	hydroxyacylglutathione hydrolase-like protein	-0.20678	4.42391	-2.01477	0.0630378	0.49366	-4.3113
12509	Cd59a	CD59a antigen	CD59A glycoprotein|CD59 antigen|MAC-IP|MAC-inhibitory protein|MACIF|membrane attack complex inhibition factor	1.05201	-0.598941	2.01423	0.0631002	0.493871	-4.31215
317677	C1s2	complement component 1, s subcomponent 2	complement C1s-B subcomponent|C1 esterase|complement component 1 subcomponent s-B|complement component 1, s-B subcomponent|complement component C1SB	-1.05883	-0.801991	-2.01391	0.0631367	0.493879	-4.31265
18212	Ntrk2	neurotrophic tyrosine kinase, receptor, type 2	BDNF/NT-3 growth factors receptor|neurotrophic tyrosine receptor kinase type 2|trkB tyrosine kinase	0.128419	6.63863	2.01319	0.0632205	0.494256	-4.31379
381305	Rc3h1	RING CCCH (C3H) domains 1	roquin-1|RING finger and C3H zinc finger protein 1|RING finger and CCCH-type zinc finger domain-containing protein 1|probable E3 ubiquitin-protein ligase Roquin|protein Sanroque|roquin	0.133826	6.36009	2.01253	0.063297	0.494307	-4.31482
12517	Cd72	CD72 antigen	B-cell differentiation antigen CD72|lymphocyte antigen 32	0.673368	0.979571	2.01244	0.0633079	0.494307	-4.31497
12575	Cdkn1a	cyclin-dependent kinase inhibitor 1A (P21)	cyclin-dependent kinase inhibitor 1|CDK-interacting protein 1|melanoma differentiation-associated protein	0.247855	4.13435	2.01222	0.0633335	0.494307	-4.31532
57810	Cdon	cell adhesion molecule-related/down-regulated by oncogenes	cell adhesion molecule-related/down-regulated by oncogenes|CAM-related/down-regulated by oncogenes|immunoglobulin superfamily member CDO|oncogene-regulated cell adhesion molecule	-0.15623	6.84834	-2.01182	0.0633798	0.494391	-4.31595
66498	Dda1	DET1 and DDB1 associated 1	DET1- and DDB1-associated protein 1	0.124484	7.15704	2.01133	0.0634378	0.494566	-4.31673
14025	Bcl11a	B cell CLL/lymphoma 11A (zinc finger protein)	B-cell lymphoma/leukemia 11A|B-cell CLL/lymphoma 11A|COUP-TF interacting protein 1|EVI-9|ecotropic viral integration site 9 protein|myeloid leukemia	0.120023	9.05972	2.0106	0.0635219	0.49461	-4.31787
93734	Mpv17l	Mpv17 transgene, kidney disease mutant-like	mpv17-like protein	0.232052	4.32216	2.01029	0.0635583	0.49461	-4.31836
72608	2700069I18Rik	RIKEN cDNA 2700069I18 gene	-	-0.835048	0.0173358	-2.00963	0.0636359	0.49461	-4.31941
15463	Agfg1	ArfGAP with FG repeats 1	arf-GAP domain and FG repeat-containing protein 1|HIV-1 Rev binding protein|HIV-1 Rev-binding protein homolog|arf-GAP domain and FG repeats-containing protein 1|nucleoporin-like protein RIP	0.126302	7.07539	2.00952	0.063648	0.49461	-4.31958
21847	Klf10	Kruppel-like factor 10	Krueppel-like factor 10|GDNF-inducible factor|TGFB inducible early growth response 1|TGFB-inducible early growth response protein 1|transcription factor GIF|transforming growth factor-beta-inducible early growth response protein 1	0.217114	4.26067	2.00919	0.0636868	0.49461	-4.3201
76800	Usp42	ubiquitin specific peptidase 42	ubiquitin carboxyl-terminal hydrolase 42|deubiquitinating enzyme 42|ubiquitin specific protease 42|ubiquitin thioesterase 42|ubiquitin thiolesterase 42|ubiquitin-specific-processing protease 42	0.139767	6.43178	2.009	0.063709	0.49461	-4.3204
234725	Zfp612	zinc finger protein 612	zinc finger protein 23	-0.177859	5.16673	-2.00881	0.063731	0.49461	-4.32069
75764	Slx1b	SLX1 structure-specific endonuclease subunit homolog B (S. cerevisiae)	structure-specific endonuclease subunit SLX1|GIY-YIG domain containing 2|GIY-YIG domain-containing protein 1	-0.205985	4.6146	-2.00864	0.0637513	0.49461	-4.32097
231876	Lmtk2	lemur tyrosine kinase 2	serine/threonine-protein kinase LMTK2|apoptosis-associated tyrosine kinase 2|brain-enriched kinase	0.152218	7.12505	2.00854	0.0637634	0.49461	-4.32113
94185	Tnfrsf21	tumor necrosis factor receptor superfamily, member 21	tumor necrosis factor receptor superfamily member 21|Death receptor 6|TNFR-related death receptor-6	0.125395	6.63579	2.00711	0.0639304	0.49563	-4.32338
232875	Zscan18	zinc finger and SCAN domain containing 18	zinc finger and SCAN domain-containing protein 18	-0.217849	4.55894	-2.00488	0.0641934	0.497281	-4.3269
93691	Klf7	Kruppel-like factor 7 (ubiquitous)	Krueppel-like factor 7	0.180289	5.76407	2.00421	0.0642718	0.497281	-4.32795
13732	Emp3	epithelial membrane protein 3	epithelial membrane protein 3|EMP-3|hematopoietic neural membrane protein 1	0.927568	-0.141256	2.00404	0.0642916	0.497281	-4.32821
74103	Nebl	nebulette	nebulette|actin-binding Z-disk protein	0.579962	1.01562	2.0037	0.0643318	0.497281	-4.32875
59093	Pcbp3	poly(rC) binding protein 3	poly(rC)-binding protein 3|alpha-CP3	0.194528	4.63652	2.00363	0.0643406	0.497281	-4.32887
72668	Skida1	SKI/DACH domain containing 1	SKI/DACH domain-containing protein 1|protein DLN-1	0.16098	5.3752	2.00348	0.0643578	0.497281	-4.3291
14265	Fmr1	fragile X mental retardation 1	synaptic functional regulator FMR1|fragile X mental retardation protein 1 homolog	0.164066	7.07628	2.00169	0.0645705	0.498331	-4.33193
223864	Rapgef3	Rap guanine nucleotide exchange factor (GEF) 3	rap guanine nucleotide exchange factor 3|Rap1 guanine-nucleotide-exchange factor directly activated by cAMP|cAMP-GEFI|cAMP-regulated guanine nucleotide exchange factor I|exchange protein directly activated by cAMP 1	-0.534445	2.09661	-2.0015	0.0645919	0.498331	-4.33221
26896	Med14	mediator complex subunit 14	mediator of RNA polymerase II transcription subunit 14|CRSP complex subunit 2|cofactor required for Sp1 transcriptional activation subunit 2 (150 kDa)|cofactor required for Sp1 transcriptional activation, subunit 2|thyroid hormone receptor-associated protein complex 170 kDa component	0.131562	7.25039	2.00143	0.0646011	0.498331	-4.33234
71508	Zfp935	zinc finger protein 935	KRAB zinc finger protein	-0.185412	4.87065	-2.00089	0.0646643	0.498456	-4.33317
80915	Dusp12	dual specificity phosphatase 12	dual specificity protein phosphatase 12|dual specificity phosphatase T-DSP4|dual specificity phosphatase VH1	-0.249571	4.09581	-2.0005	0.0647115	0.498456	-4.3338
12824	Col2a1	collagen, type II, alpha 1	collagen alpha-1(II) chain|alpha-1 type II collagen|chondrocalcin|procollagen, type II, alpha 1	-0.333093	3.3385	-2.00038	0.0647248	0.498456	-4.33398
11958	Atp5k	ATP synthase, H+ transporting, mitochondrial F1F0 complex, subunit E	ATP synthase subunit e, mitochondrial|ATP synthase membrane subunit e|ATPase subunit e	-0.225046	5.09619	-2.00007	0.0647623	0.498469	-4.33447
15214	Hey2	hairy/enhancer-of-split related with YRPW motif 2	hairy/enhancer-of-split related with YRPW motif protein 2|HES-related repressor protein 2|HESR-2|HRT-2|Hairy-E(spl)-related with YRPW motif 2|hairy and enhancer of split related 2|hairy and enhancer of split-related protein 2|hairy-related transcription factor 2|mHRT2|protein gridlock homolog	0.941483	-0.193017	1.99918	0.0648682	0.499008	-4.33588
329641	Sertm1	serine rich and transmembrane domain containing 1	serine-rich and transmembrane domain-containing protein 1	-0.145198	5.83138	-1.99802	0.0650058	0.49979	-4.33769
18035	Nfkbia	nuclear factor of kappa light polypeptide gene enhancer in B cells inhibitor, alpha	NF-kappa-B inhibitor alpha|I(Kappa)B(alpha)|I-kappa-B-alpha|I-kappaBalpha|ikB-alpha|ikappaBalpha|nuclear factor of kappa light chain gene enhancer in B-cells inhibitor, alpha|nuclear factor of kappa light polyp gene enhancer in B-cell 1	0.241672	4.0077	1.99747	0.0650711	0.499853	-4.33856
78825	Desi2	desumoylating isopeptidase 2	deubiquitinase DESI2|desumoylating isopeptidase 2|PPPDE peptidase domain containing 1|PPPDE peptidase domain-containing protein 1|family with sequence similarity 152, member A	-0.152581	5.59083	-1.99735	0.0650858	0.499853	-4.33875
71147	Oxsm	3-oxoacyl-ACP synthase, mitochondrial	3-oxoacyl-[acyl-carrier-protein] synthase, mitochondrial|beta-ketoacyl-ACP synthase	-0.367974	2.97703	-1.99685	0.0651461	0.50004	-4.33954
23850	Pappa2	pappalysin 2	pappalysin-2|placenta-specific 3|pregnancy-associated plasma preproprotein-A2|pregnancy-associated plasma protein-E	0.261012	4.0338	1.9963	0.065211	0.500059	-4.3404
213673	9530068E07Rik	RIKEN cDNA 9530068E07 gene	keratinocyte-associated transmembrane protein 2	0.124935	6.8232	1.99622	0.0652204	0.500059	-4.34052
22213	Ube2g2	ubiquitin-conjugating enzyme E2G 2	ubiquitin-conjugating enzyme E2 G2|E2 ubiquitin-conjugating enzyme G2|ubiquitin carrier protein G2|ubiquitin-conjugating enzyme 7 homolog|ubiquitin-protein ligase G2	0.134976	6.13984	1.99519	0.0653445	0.500356	-4.34215
75452	Ascc2	activating signal cointegrator 1 complex subunit 2	activating signal cointegrator 1 complex subunit 2|ASC-1 complex subunit P100|trip4 complex subunit p100	-0.188678	5.13275	-1.99501	0.0653655	0.500356	-4.34243
19921	Rpl19	ribosomal protein L19	60S ribosomal protein L19	-0.301179	3.99979	-1.995	0.065367	0.500356	-4.34245
104009	Qsox1	quiescin Q6 sulfhydryl oxidase 1	sulfhydryl oxidase 1|skin sulfhydryl oxidase	-0.208546	4.38197	-1.99369	0.0655236	0.501003	-4.3445
269799	Clec4a1	C-type lectin domain family 4, member a1	C-type lectin domain family 4, member a1|dendritic cell inhibitory receptor 4	-1.52025	-1.78961	-1.99281	0.0656294	0.501537	-4.34588
17390	Mmp2	matrix metallopeptidase 2	72 kDa type IV collagenase|72 kDa gelatinase|72kD gelatinase|72kD type IV collagenase|72kDa gelatinase|72kDa type IV collagenase|gelatinase A|matrix metalloproteinase 2	-0.559169	1.14751	-1.99118	0.0658255	0.50276	-4.34844
14407	Gabrg3	gamma-aminobutyric acid (GABA) A receptor, subunit gamma 3	gamma-aminobutyric acid receptor subunit gamma-3	0.657378	1.01765	1.98988	0.0659832	0.503666	-4.35049
19377	Rai1	retinoic acid induced 1	retinoic acid-induced protein 1	0.127431	7.02987	1.9896	0.0660166	0.503666	-4.35092
76781	Mettl4	methyltransferase like 4	methyltransferase-like protein 4	0.207622	4.60443	1.98814	0.0661931	0.504468	-4.35321
71177	Ints13	integrator complex subunit 13	integrator complex subunit 13|protein asunder homolog|asunder, spermatogenesis regulator|cell cycle regulator Mat89Bb homolog|likely orthologue of H. sapiens chromosome 12 open reading frame 11 (C12orf11)|spermatogenesis associated 30|spermatogenesis-associated protein 30	-0.157795	5.72944	-1.98813	0.0661942	0.504468	-4.35323
54484	Mkrn1	makorin, ring finger protein, 1	E3 ubiquitin-protein ligase makorin-1|RING-type E3 ubiquitin transferase makorin-1	-0.109686	7.93078	-1.98744	0.0662786	0.504835	-4.35432
68636	Fahd1	fumarylacetoacetate hydrolase domain containing 1	acylpyruvase FAHD1, mitochondrial|OAA decarboxylase|fumarylacetoacetate hydrolase domain-containing protein 1|oxaloacetate decarboxylase	-0.333106	3.11228	-1.98646	0.0663969	0.505459	-4.35585
246196	Zfp277	zinc finger protein 277	zinc finger protein 277	-0.219925	4.74458	-1.98564	0.0664969	0.505944	-4.35714
244895	Peak1	pseudopodium-enriched atypical kinase 1	inactive tyrosine-protein kinase PEAK1|pseudopodium-enriched atypical kinase 1|NKF3 kinase family member|sugen kinase 269|tyrosine-protein kinase SgK269	0.1819	5.33497	1.98528	0.0665404	0.505998	-4.3577
29808	Mga	MAX gene associated	MAX gene-associated protein|MAX-interacting protein|Max dimerization protein 5	0.135017	7.13243	1.98445	0.066642	0.506494	-4.359
54683	Prdx5	peroxiredoxin 5	peroxiredoxin-5, mitochondrial|antioxidant enzyme B166|liver tissue 2D-page spot 2D-0014IV|peroxiredoxin 6|peroxiredoxin V|peroxisomal antioxidant enzyme|peroxisomal membrane protein 20|thioredoxin peroxidase PMP20|thioredoxin reductase	0.159446	5.87251	1.98309	0.0668083	0.506599	-4.36114
17722	ND6	NADH dehydrogenase 6, mitochondrial	-	0.123506	8.2061	1.98275	0.0668496	0.506599	-4.36167
20348	Sema3c	sema domain, immunoglobulin domain (Ig), short basic domain, secreted, (semaphorin) 3C	semaphorin-3C|sema E|semaphorin E	-0.116604	9.34557	-1.98262	0.0668647	0.506599	-4.36186
97884	B3galnt2	UDP-GalNAc:betaGlcNAc beta 1,3-galactosaminyltransferase, polypeptide 2	UDP-GalNAc:beta-1,3-N-acetylgalactosaminyltransferase 2|beta-1,3-GalNAc-T2|beta-1,3-N-acetylgalactosaminyltransferase II	-0.203241	4.86617	-1.98257	0.066871	0.506599	-4.36194
66075	Chchd3	coiled-coil-helix-coiled-coil-helix domain containing 3	MICOS complex subunit Mic19|coiled-coil-helix-coiled-coil-helix domain-containing protein 3, mitochondrial	-0.136622	6.14619	-1.98218	0.0669192	0.506599	-4.36256
266692	Cpne1	copine I	copine-1	-0.138473	6.07543	-1.98197	0.0669441	0.506599	-4.36288
93737	Pard6g	par-6 family cell polarity regulator gamma	partitioning defective 6 homolog gamma|PAR-6 gamma|par-6 partitioning defective 6 homolog gamma|partitioning-defective protein 6, alpha	-0.150095	5.97836	-1.98191	0.0669522	0.506599	-4.36298
14235	Foxm1	forkhead box M1	forkhead box protein M1|forkhead homolog 16|trident|winged-helix transcription factor Trident	-0.239237	4.92138	-1.98161	0.0669891	0.506599	-4.36345
53871	Pkd2l2	polycystic kidney disease 2-like 2	polycystic kidney disease 2-like 2 protein|Polycystin - L2|polycystin-2L2|polycystin-L2	0.266307	3.81038	1.98137	0.0670184	0.506599	-4.36383
28240	Trpm2	transient receptor potential cation channel, subfamily M, member 2	transient receptor potential cation channel subfamily M member 2|LTrpC-2|long transient receptor potential channel 2|transient receptor potential channel 7|transient receptor protein 7	-0.463341	1.71339	-1.98136	0.0670199	0.506599	-4.36385
56177	Olfm1	olfactomedin 1	noelin|Noelin 1|Noelin 2|Pancortin 1-4|neuronal olfactomedin-related ER localized protein|olfactomedin related ER localized protein	-0.124653	8.41309	-1.98043	0.067134	0.507186	-4.3653
57743	Sec61a2	Sec61, alpha subunit 2 (S. cerevisiae)	protein transport protein Sec61 subunit alpha isoform 2|protein transport protein Sec61 subunit alpha|Sec61 alpha|sec61 alpha-2	-0.13463	6.10144	-1.97931	0.0672715	0.507812	-4.36706
12298	Cacnb4	calcium channel, voltage-dependent, beta 4 subunit	voltage-dependent L-type calcium channel subunit beta-4|CAB4|calcium channel voltage-dependent subunit beta 4	0.191926	5.99306	1.97916	0.0672899	0.507812	-4.36729
70383	Cox10	heme A:farnesyltransferase cytochrome c oxidase assembly factor 10	protoheme IX farnesyltransferase, mitochondrial|COX10 homolog, cytochrome c oxidase assembly protein, heme A: farnesyltransferase|cytochrome c oxidase assembly protein 10|heme O synthase	0.274494	4.25488	1.97873	0.0673418	0.507929	-4.36795
53379	Hnrnpa2b1	heterogeneous nuclear ribonucleoprotein A2/B1	heterogeneous nuclear ribonucleoproteins A2/B1|heterogenous nuclear ribonucleoprotein A2/B1|hnRNP A2/B1	-0.114101	10.6058	-1.9784	0.0673828	0.507962	-4.36847
66069	Snupn	snurportin 1	snurportin-1|RNA, U transporter 1	0.28072	3.41911	1.97805	0.0674263	0.508015	-4.36902
54377	Cacng4	calcium channel, voltage-dependent, gamma subunit 4	voltage-dependent calcium channel gamma-4 subunit|TARP gamma-4|neuronal voltage-gated calcium channel gamma-4 subunit|transmembrane AMPAR regulatory protein gamma-4	0.126465	6.53124	1.97769	0.0674704	0.508034	-4.36958
387524	Znrf2	zinc and ring finger 2	E3 ubiquitin-protein ligase ZNRF2|RING-type E3 ubiquitin transferase ZNRF2|zinc finger/RING finger 2|zinc/RING finger protein 2	0.111899	7.99807	1.97741	0.0675052	0.508034	-4.37002
69456	Commd10	COMM domain containing 10	COMM domain-containing protein 10|Tg(Vav1-cre)1Kio|Tg(Vav1-cre)A2Kio|down-regulated in W/WV mouse stomach 2|mDRWMS2	0.279662	4.11225	1.97705	0.0675498	0.508034	-4.37059
78309	Cul9	cullin 9	cullin-9|p53-associated parkin-like cytoplasmic protein	-0.159361	5.427	-1.97684	0.0675748	0.508034	-4.37091
70110	Ifi35	interferon-induced protein 35	interferon-induced 35 kDa protein homolog|IFP 35	0.82912	-0.133963	1.97644	0.0676248	0.50812	-4.37154
50883	Chek2	checkpoint kinase 2	serine/threonine-protein kinase Chk2|CHK2 checkpoint homolog|Cds1 homolog|Rad53 homolog	-0.445646	1.94202	-1.97616	0.0676593	0.50812	-4.37197
98488	Gtf3c3	general transcription factor IIIC, polypeptide 3	general transcription factor 3C polypeptide 3|TFIIIC 102 kDa subunit|transcription factor IIIC-gamma subunit	0.181117	5.227	1.97565	0.0677222	0.508318	-4.37277
59058	Bhlhe22	basic helix-loop-helix family, member e22	class E basic helix-loop-helix protein 22|basic helix-loop-helix (bHLH) gene, class B, beta3|basic helix-loop-helix domain containing, class B5|class B basic helix-loop-helix protein 5	0.11559	9.35501	1.97494	0.0678104	0.508706	-4.37388
237253	Lrp11	low density lipoprotein receptor-related protein 11	low-density lipoprotein receptor-related protein 11|LRP-11	0.122765	6.77274	1.97242	0.0681236	0.510112	-4.37783
68724	Arl8a	ADP-ribosylation factor-like 8A	ADP-ribosylation factor-like protein 8A|ADP-ribosylation factor-like 10B|ADP-ribosylation factor-like protein 10B|novel small G protein indispensable for equal chromosome segregation 2|small G protein indispensable for equal chromosome segregation 2	0.104743	8.41225	1.97224	0.0681452	0.510112	-4.3781
19271	Ptprj	protein tyrosine phosphatase, receptor type, J	receptor-type tyrosine-protein phosphatase eta|HPTP beta-like tyrosine phosphatase|R-PTP-J|R-PTP-eta|colon tumor susceptibility 1|protein-tyrosine phosphatase eta|susceptibility to colon cancer 1	0.194302	5.12234	1.97201	0.0681747	0.510112	-4.37847
57279	Slc25a20	solute carrier family 25 (mitochondrial carnitine/acylcarnitine translocase), member 20	mitochondrial carnitine/acylcarnitine carrier protein	-0.179936	4.87341	-1.97197	0.0681797	0.510112	-4.37853
66291	Smim8	small integral membrane protein 8	small integral membrane protein 8|UPF0708 protein C6orf162 homolog	-0.294058	3.22282	-1.97195	0.0681811	0.510112	-4.37855
79263	Trim39	tripartite motif-containing 39	E3 ubiquitin-protein ligase TRIM39|RING-B box-coiled-coil-B30.2|RING-type E3 ubiquitin transferase TRIM39|ring finger protein 23|testis-abundant finger protein|tripartite motif-containing protein 39	-0.189332	5.32768	-1.97137	0.0682535	0.510268	-4.37946
73192	Xpot	exportin, tRNA (nuclear export receptor for tRNAs)	exportin-T|exportin(tRNA)|tRNA exportin	0.127984	6.59412	1.97029	0.0683887	0.510268	-4.38115
231912	Katnal1	katanin p60 subunit A-like 1	katanin p60 ATPase-containing subunit A-like 1|p60 katanin-like 1	-0.143541	6.33793	-1.96997	0.0684289	0.510268	-4.38165
100217455	Snord49a	small nucleolar RNA, C/D box 49A	-	0.834711	0.0277063	1.96994	0.068432	0.510268	-4.38169
13139	Dgka	diacylglycerol kinase, alpha	diacylglycerol kinase alpha|80 kDa diacylglycerol kinase|DAG kinase alpha|DGK-alpha|diacylglycerol kinase alpha Flt2-Pr2|diglyceride kinase alpha|truncated diacylglycerol kinase alpha Flt1-Pr1|truncated diacylglycerol kinase alpha Flt1-Pr2	0.340017	2.9035	1.96993	0.0684338	0.510268	-4.38171
244141	Nars2	asparaginyl-tRNA synthetase 2 (mitochondrial)(putative)	probable asparagine--tRNA ligase, mitochondrial|asnRS|asparagine--tRNA ligase|probable asparaginyl-tRNA synthetase, mitochondrial	-0.245626	4.00274	-1.96934	0.0685071	0.510268	-4.38263
13875	Erf	Ets2 repressor factor	ETS domain-containing transcription factor ERF|Est2 repressor factor	0.189026	4.79364	1.96921	0.0685229	0.510268	-4.38282
18186	Nrp1	neuropilin 1	neuropilin-1|A5 protein|Neuropilin-1 precursor (A5 protein)|transmembrane receptor	0.107876	8.84676	1.96921	0.0685236	0.510268	-4.38283
67770	Caap1	caspase activity and apoptosis inhibitor 1	caspase activity and apoptosis inhibitor 1|conserved anti-apoptotic protein|likely ortholog of H. sapiens chromosome 9 open reading frame 82 (C9orf82)	-0.292166	3.67673	-1.96911	0.0685363	0.510268	-4.38299
243382	Ppm1k	protein phosphatase 1K (PP2C domain containing)	protein phosphatase 1K, mitochondrial|protein phosphatase 2C isoform kappa	-0.311693	3.3	-1.96885	0.0685686	0.510268	-4.3834
108832	Tmem74b	transmembrane protein 74B	transmembrane protein 74B	0.305908	3.80596	1.96796	0.0686804	0.510827	-4.38479
54411	Atp6ap1	ATPase, H+ transporting, lysosomal accessory protein 1	V-type proton ATPase subunit S1|ATPase, H+ transporting, lysosomal (vacuolar proton pump), subunit 1|ATPase, H+ transporting, lysosomal interacting protein 1|V-ATPase Ac45 subunit|V-ATPase S1 accessory protein|V-ATPase subunit Ac45|V-ATPase subunit S1|protein C7-1|vacuolar H+ ATPase accessory subunit 1|vacuolar proton pump subunit S1	0.113446	7.30814	1.96723	0.0687712	0.511157	-4.38592
68539	Tmem109	transmembrane protein 109	transmembrane protein 109|mg23|mitsugumin-23|mitsugumin23	0.275823	4.21708	1.96702	0.0687983	0.511157	-4.38625
13667	Eif2b4	eukaryotic translation initiation factor 2B, subunit 4 delta	translation initiation factor eIF-2B subunit delta|eIF-2B GDP-GTP exchange factor subunit delta	0.161656	5.48085	1.96652	0.0688606	0.511347	-4.38703
231470	Fras1	Fraser extracellular matrix complex subunit 1	extracellular matrix protein FRAS1|Fraser syndrome 1 homolog|Fraser syndrome 1 protein|blebbed	-0.248981	3.69484	-1.96609	0.0689151	0.511479	-4.3877
229473	Tmem131l	transmembrane 131 like	transmembrane protein 131-like	-0.11034	7.92666	-1.96526	0.0690193	0.511628	-4.389
69590	Gpx8	glutathione peroxidase 8 (putative)	probable glutathione peroxidase 8|GPx-8|GSHPx-8	0.49827	2.14812	1.96521	0.0690247	0.511628	-4.38906
209003	Rbmx2	RNA binding motif protein, X-linked 2	RNA-binding motif protein, X-linked 2	-0.248178	3.97909	-1.96488	0.0690668	0.511628	-4.38958
66055	Sf3b6	splicing factor 3B, subunit 6	splicing factor 3B subunit 6|SF3B 14 kDa subunit|pre-mRNA branch site protein p14|splicing factor 3B, 14 kDa subunit	-0.123123	6.56215	-1.96457	0.0691062	0.511628	-4.39007
18643	Pfn1	profilin 1	profilin-1|actin binding protein|profilin I	0.159982	7.02298	1.96447	0.069119	0.511628	-4.39023
333088	Kcp	kielin/chordin-like protein	kielin/chordin-like protein|cysteine rich BMP regulator 2 (chordin like)|cysteine-rich BMP regulator 2|cysteine-rich motor neuron 2 protein|kielin/chordin-like protein 1	-0.19658	4.58341	-1.96233	0.0693891	0.513354	-4.39356
72745	Tmem161b	transmembrane protein 161B	transmembrane protein 161B	0.195504	4.81378	1.96167	0.0694721	0.513695	-4.39458
69577	Fastkd3	FAST kinase domains 3	FAST kinase domain-containing protein 3, mitochondrial	-0.248231	3.95226	-1.96123	0.0695276	0.513728	-4.39527
17380	Mme	membrane metallo endopeptidase	neprilysin|atriopeptidase|common acute lymphoblastic leukemia antigen|enkephalinase|neutral endopeptidase 24.11|skin fibroblast elastase	0.431276	2.45784	1.96082	0.0695797	0.513728	-4.39591
21807	Tsc22d1	TSC22 domain family, member 1	TSC22 domain family protein 1|Tgfb-stimulated clone 22 homolog|Tsc22-related inducible leucine zipper 1b|regulatory protein Tsc22|transforming growth factor beta 1 induced transcript 4	-0.103211	9.84378	-1.96046	0.0696253	0.513728	-4.39647
78581	Utp23	UTP23 small subunit processome component	rRNA-processing protein UTP23 homolog|UTP23, small subunit (SSU) processome component, homolog	-0.204056	4.36217	-1.95975	0.0697161	0.513728	-4.39758
19395	Rasgrp2	RAS, guanyl releasing protein 2	RAS guanyl-releasing protein 2|F25B3.3 kinase like protein|RAP 1A protein-specific guanine nucleotide exchange factor 1|calcium and DAG-regulated guanine nucleotide exchange factor I	0.256833	4.09197	1.95965	0.0697283	0.513728	-4.39773
74777	Selenon	selenoprotein N	selenoprotein N|selenoprotein N, 1	-0.138946	6.25763	-1.95944	0.0697548	0.513728	-4.39805
208982	Hmgcll1	3-hydroxymethyl-3-methylglutaryl-Coenzyme A lyase-like 1	3-hydroxymethyl-3-methylglutaryl-CoA lyase, cytoplasmic|3-hydroxymethyl-3-methylglutaryl-CoA lyase-like protein 1|probable 3-hydroxymethyl-3-methylglutaryl-CoA lyase 2	-0.270157	3.69052	-1.95938	0.0697625	0.513728	-4.39815
20501	Slc16a1	solute carrier family 16 (monocarboxylic acid transporters), member 1	monocarboxylate transporter 1|solute carrier family 16 member 1	0.152704	5.47638	1.95855	0.069868	0.513728	-4.39944
17215	Mcm3	minichromosome maintenance complex component 3	DNA replication licensing factor MCM3|DNA polymerase alpha holoenzyme-associated protein P1|mini chromosome maintenance deficient|minichromosome maintenance deficient 3	-0.20837	4.65447	-1.95797	0.0699423	0.513728	-4.40035
20450	St8sia2	ST8 alpha-N-acetyl-neuraminide alpha-2,8-sialyltransferase 2	alpha-2,8-sialyltransferase 8B|SIAT8-B|polysialic acid synthase|sialyltransferase 8 (alpha-2, 8-sialyltransferase) B|sialyltransferase 8B|sialyltransferase St8Sia II|sialyltransferase X|sialytransferase St8Sia II	0.100623	8.76992	1.95797	0.0699425	0.513728	-4.40035
102294	Cyp4v3	cytochrome P450, family 4, subfamily v, polypeptide 3	cytochrome P450 4V2|cytochrome P450 4V3|docosahexaenoic acid omega-hydroxylase CYP4V2	0.962051	-0.120767	1.95791	0.06995	0.513728	-4.40044
18791	Plat	plasminogen activator, tissue	tissue-type plasminogen activator|t-plasminogen activator	0.231666	4.0947	1.95768	0.069979	0.513728	-4.40079
329777	Pigk	phosphatidylinositol glycan anchor biosynthesis, class K	GPI-anchor transamidase|GPI transamidase|phosphatidylinositol-glycan biosynthesis class K protein	0.226712	4.0572	1.95763	0.0699853	0.513728	-4.40087
22693	Zfp30	zinc finger protein 30	zinc finger protein 30	-0.179182	4.92139	-1.95757	0.0699934	0.513728	-4.40097
21682	Tec	tec protein tyrosine kinase	tyrosine-protein kinase Tec|cytoplasmic tyrosine kinase, Dscr28C related|protein tyrosine kinase TecI|protein tyrosine kinase TecIIA|protein tyrosine kinase TecIIB|protein tyrosine kinase TecIII|protein tyrosine kinase TecIV	-0.733049	0.936291	-1.95725	0.0700334	0.51375	-4.40146
28193	Reep3	receptor accessory protein 3	receptor expression-enhancing protein 3	-0.123464	6.53961	-1.95649	0.0701312	0.514046	-4.40265
69684	Aarsd1	alanyl-tRNA synthetase domain containing 1	alanyl-tRNA editing protein Aarsd1|alanyl-tRNA deacylase alaX|alanyl-tRNA synthetase domain-containing protein 1	-0.162543	5.9347	-1.95636	0.0701476	0.514046	-4.40285
64707	Suv39h2	suppressor of variegation 3-9 2	histone-lysine N-methyltransferase SUV39H2|H3-K9-HMTase 2|Suv39h histone methyltransferase|histone H3-K9 methyltransferase 2|su(var)3-9 homolog 2|suppressor of variegation 3-9 homolog 2	-0.184576	4.77291	-1.95522	0.0702926	0.514692	-4.40461
70615	Ankrd24	ankyrin repeat domain 24	ankyrin repeat domain-containing protein 24	-0.224161	4.03455	-1.95509	0.0703097	0.514692	-4.40482
74585	Sppl3	signal peptide peptidase 3	signal peptide peptidase-like 3|IMP-2|SPP-like 3 protein|intramembrane protease 2|presenilin-like protein 4|upregulated during skeletal muscle growth 3	0.122798	6.87443	1.95388	0.0704643	0.515303	-4.40669
27280	Phlda3	pleckstrin homology like domain, family A, member 3	pleckstrin homology-like domain family A member 3|TDAG/lpl homolog 1|TDAG51/Ipl homolog 1	0.3076	3.06246	1.95353	0.0705093	0.515303	-4.40724
18585	Pde9a	phosphodiesterase 9A	high affinity cGMP-specific 3',5'-cyclic phosphodiesterase 9A	-0.156697	5.53053	-1.95306	0.0705696	0.515303	-4.40797
101883	Igflr1	IGF-like family receptor 1	IGF-like family receptor 1|U2 small nuclear RNA auxiliary factor 1-like 4|transmembrane protein 149	-0.355119	2.62166	-1.95296	0.0705825	0.515303	-4.40813
19273	Ptpru	protein tyrosine phosphatase, receptor type, U	receptor-type tyrosine-protein phosphatase U|Pancreatic carcinoma phosphatase 2|Protein-tyrosine phosphatase-lamda|Receptor-type protein-tyrosine phosphatase psi|protein tyrosine phosphatase, receptor type, L	-0.213681	4.2321	-1.95293	0.0705861	0.515303	-4.40817
218693	Paip1	polyadenylate binding protein-interacting protein 1	polyadenylate-binding protein-interacting protein 1|PABP-interacting protein 1|poly(A)-binding protein-interacting protein 1	-0.125519	7.38655	-1.95261	0.0706279	0.515303	-4.40867
381629	Atraid	all-trans retinoic acid induced differentiation factor	all-trans retinoic acid-induced differentiation factor|H1E6 protein|apoptosis related protein APR-3	-0.166132	5.21816	-1.95233	0.0706641	0.515303	-4.40911
217140	Scrn2	secernin 2	secernin-2	-0.400544	2.37162	-1.95191	0.0707174	0.515303	-4.40975
140481	Man2a2	mannosidase 2, alpha 2	alpha-mannosidase 2x|alpha-mannosidase IIx|mannosidase, alpha, class 2A, member 2|mannosyl-oligosaccharide 1,3-1,6-alpha-mannosidase	-0.119144	6.89293	-1.95184	0.0707264	0.515303	-4.40986
77891	Ube2s	ubiquitin-conjugating enzyme E2S	ubiquitin-conjugating enzyme E2 S|E2 ubiquitin-conjugating enzyme S|E2-EPF5|ubiquitin carrier protein S|ubiquitin-conjugating enzyme E2-24 kDa|ubiquitin-conjugating enzyme E2-EPF5|ubiquitin-protein ligase S	-0.670939	0.877457	-1.95119	0.0708108	0.515648	-4.41088
330814	Adgrl1	adhesion G protein-coupled receptor L1	adhesion G protein-coupled receptor L1|CIRL-1|G protein coupled receptor Lec2|calcium-independent alpha-latrotoxin receptor 1|latrophilin-1|lectomedin-2	0.098892	9.21281	1.9499	0.0709769	0.515949	-4.41288
14667	Gm2a	GM2 ganglioside activator protein	ganglioside GM2 activator|cerebroside sulfate activator protein|shingolipid activator protein 3|sphingolipid activator protein 3	0.216289	4.8618	1.94984	0.0709847	0.515949	-4.41297
319278	A230050P20Rik	RIKEN cDNA A230050P20 gene	repressor of yield of DENV protein homolog|UPF0515 protein C19orf66 homolog	0.553547	1.25133	1.94978	0.070992	0.515949	-4.41306
22151	Tubb2a	tubulin, beta 2A class IIA	tubulin beta-2A chain|tubulin, beta polypeptide	0.111605	8.83647	1.94957	0.0710192	0.515949	-4.41339
230784	Sesn2	sestrin 2	sestrin-2	0.280161	3.94817	1.94824	0.0711916	0.515949	-4.41546
14400	Gabrb1	gamma-aminobutyric acid (GABA) A receptor, subunit beta 1	gamma-aminobutyric acid receptor subunit beta-1|GABA(A) receptor subunit beta-1	0.466712	1.96622	1.94782	0.0712456	0.515949	-4.4161
613262	BC029722	cDNA sequence BC029722	-	0.286626	3.31751	1.94775	0.0712553	0.515949	-4.41622
17202	Mc4r	melanocortin 4 receptor	melanocortin receptor 4	-0.733548	0.618563	-1.94756	0.0712799	0.515949	-4.41651
22751	Zfp90	zinc finger protein 90	zinc finger protein 90|Nk10 expressed protein|zfp-90|zinc finger protein 83|zinc finger protein 90 homolog|zinc finger protein NK10	-0.144079	6.45155	-1.94744	0.0712954	0.515949	-4.4167
69315	1700001L19Rik	RIKEN cDNA 1700001L19 gene	uncharacterized protein C5orf49 homolog|Y regulated sperm protein	-1.17493	-1.23558	-1.94744	0.0712956	0.515949	-4.4167
93891	Pcdhb20	protocadherin beta 20	protocadherin beta-14	-0.23983	3.93188	-1.94726	0.0713188	0.515949	-4.41698
235674	Acaa1b	acetyl-Coenzyme A acyltransferase 1B	3-ketoacyl-CoA thiolase B, peroxisomal|acetyl-CoA acyltransferase B|beta-ketothiolase B|peroxisomal 3-oxoacyl-CoA thiolase B	0.967398	-0.674835	1.94694	0.0713594	0.515949	-4.41747
20469	Sipa1	signal-induced proliferation associated gene 1	signal-induced proliferation-associated protein 1|GTPase-activating protein Spa-1|sipa-1	-0.313139	2.9705	-1.94692	0.0713624	0.515949	-4.4175
268373	Ppia	peptidylprolyl isomerase A	peptidyl-prolyl cis-trans isomerase A|PPIase A|cyclophilin A|cyclosporin A-binding protein|rotamase A	0.279359	3.44722	1.94685	0.0713713	0.515949	-4.41761
209737	Kif15	kinesin family member 15	kinesin-like protein KIF15|N-10 kinesin|kinesin 15|kinesin-like 7|kinesin-like protein 2|kinesin-like protein 7	-0.227359	4.02346	-1.94639	0.0714313	0.516027	-4.41832
215615	Rnpep	arginyl aminopeptidase (aminopeptidase B)	aminopeptidase B|AP-B|arginine aminopeptidase|cytosol aminopeptidase IV	-0.151699	5.7418	-1.9462	0.0714562	0.516027	-4.41862
83397	Akap12	A kinase (PRKA) anchor protein (gravin) 12	A-kinase anchor protein 12|AKAP-12|gercelin|germ cell lineage protein gercelin|src-suppressed C kinase substrate|testis specific gene A12|v-src suppressed transcript 5	0.152465	5.46391	1.94519	0.0715868	0.516108	-4.42018
432999	A930007A09Rik	RIKEN cDNA A930007A09 gene	uncharacterized protein LOC432999	0.360099	2.54783	1.94493	0.071621	0.516108	-4.42059
66552	Sppl2a	signal peptide peptidase like 2A	signal peptide peptidase-like 2A|IMP-3|SPP-like 2A protein|intramembrane protease 3|presenilin-like protein 2|protein SPPL2a	0.128539	6.54593	1.94459	0.0716657	0.516108	-4.42112
69548	2310015A10Rik	RIKEN cDNA 2310015A10 gene	-	-0.633992	1.17836	-1.94457	0.0716681	0.516108	-4.42115
108673	Ccdc86	coiled-coil domain containing 86	coiled-coil domain-containing protein 86|cyclon|cytokine-induced protein with coiled-coil domain|mCyclon	0.227123	3.98176	1.94428	0.071706	0.516108	-4.4216
626848	Zfp971	zinc finger protein 971	ethanol induced 1|KRAB box and zinc finger, C2H2 type domain containing protein	-0.238582	3.83748	-1.94383	0.0717643	0.516108	-4.42229
20667	Sox12	SRY (sex determining region Y)-box 12	transcription factor SOX-12|SRY-box containing gene 12	0.103197	8.52947	1.94374	0.0717767	0.516108	-4.42244
13605	Ect2	ect2 oncogene	protein ECT2|epithelial cell-transforming sequence 2 oncogene	-0.192692	4.58306	-1.94306	0.0718656	0.516108	-4.42349
66171	Pgls	6-phosphogluconolactonase	6-phosphogluconolactonase|6PGL	0.233188	4.31201	1.94247	0.0719417	0.516108	-4.4244
67097	Rps10	ribosomal protein S10	40S ribosomal protein S10	0.207229	4.46686	1.94244	0.0719456	0.516108	-4.42444
219181	Akap11	A kinase (PRKA) anchor protein 11	A-kinase anchor protein 11	0.123075	7.95331	1.94222	0.0719749	0.516108	-4.42479
20620	Plk2	polo like kinase 2	serine/threonine-protein kinase PLK2|PLK-2|serine/threonine-protein kinase SNK|serum-inducible kinase	0.120402	7.63732	1.94174	0.072038	0.516108	-4.42554
80876	Ifitm2	interferon induced transmembrane protein 2	interferon-induced transmembrane protein 2|dispanin subfamily A member 2c|fragilis R|fragilis protein 3|interferon induced transmembrane protein, like	0.240514	3.85236	1.94166	0.0720479	0.516108	-4.42565
13885	Esd	esterase D/formylglutathione hydrolase	S-formylglutathione hydrolase|Sid 478|esterase 10|esterase D	-0.197514	5.4552	-1.94145	0.0720748	0.516108	-4.42597
100072	Camta1	calmodulin binding transcription activator 1	calmodulin-binding transcription activator 1|camta1	0.114546	8.15191	1.94129	0.072097	0.516108	-4.42623
68744	Zfp740	zinc finger protein 740	zinc finger protein 740	-0.109715	7.43476	-1.94086	0.0721522	0.516108	-4.42689
29816	Hip1r	huntingtin interacting protein 1 related	huntingtin-interacting protein 1-related protein|HIP1-related protein	0.131008	6.74982	1.94084	0.0721559	0.516108	-4.42693
114142	Foxp2	forkhead box P2	forkhead box protein P2	-0.423475	2.75667	-1.94078	0.0721637	0.516108	-4.42702
100217437	Snord99	small nucleolar RNA, C/D box 99	-	-1.33567	-1.14584	-1.9406	0.0721873	0.516108	-4.4273
13846	Ephb4	Eph receptor B4	ephrin type-B receptor 4|developmental kinase 2|hepatoma transmembrane kinase|mDK-2|tyrosine kinase MYK-1	-0.259028	3.92185	-1.94043	0.0722091	0.516108	-4.42756
76954	St5	suppression of tumorigenicity 5	suppression of tumorigenicity 5 protein|DENN domain-containing protein 2B	0.352637	2.61203	1.9391	0.0723841	0.516345	-4.42962
13000	Csnk2a2	casein kinase 2, alpha prime polypeptide	casein kinase II subunit alpha'|CK II alpha'|casein kinase II, alpha 2, polypeptide	0.137805	5.98521	1.93893	0.0724063	0.516345	-4.42988
66364	2310009A05Rik	RIKEN cDNA 2310009A05 gene	protein PIGBOS1	-0.460241	1.96298	-1.9389	0.0724094	0.516345	-4.42992
140577	Ankrd6	ankyrin repeat domain 6	ankyrin repeat domain-containing protein 6|diversin	-0.137736	6.14798	-1.93877	0.0724269	0.516345	-4.43012
75578	Fggy	FGGY carbohydrate kinase domain containing	FGGY carbohydrate kinase domain-containing protein	-0.78457	0.362213	-1.93813	0.0725106	0.516345	-4.43111
67976	Trabd	TraB domain containing	traB domain-containing protein	0.200884	4.97089	1.93801	0.0725272	0.516345	-4.4313
74747	Ddit4	DNA-damage-inducible transcript 4	DNA damage-inducible transcript 4 protein|HIF-1 responsive RTP801|HIF-1 responsive protein RTP801|REDD-1|dexamethasone-induced gene 2 protein|protein regulated in development and DNA damage response 1	-0.154894	6.5957	-1.93778	0.072557	0.516345	-4.43165
14594	Ggta1	glycoprotein galactosyltransferase alpha 1, 3	N-acetyllactosaminide alpha-1,3-galactosyltransferase|UDP-galactose:beta-D-galactosyl-1,4-N-acetyl-D-glucosaminide alpha-1,3-galactosyltransferase|glycoprotein alpha galactosyl transferase 1	-0.423508	1.92622	-1.93776	0.0725594	0.516345	-4.43168
68936	Smim11	small integral membrane protein 11	small integral membrane protein 11A|family with sequence similarity 165, member B|protein FAM165B	-0.278122	3.37503	-1.93764	0.0725762	0.516345	-4.43188
109305	Orai1	ORAI calcium release-activated calcium modulator 1	calcium release-activated calcium channel protein 1|calcium release-activated calcium channel 1|protein orai-1|transmembrane protein 142A	0.256529	3.86343	1.93607	0.0727835	0.517555	-4.43431
103236	Csnk1g2	casein kinase 1, gamma 2	casein kinase I isoform gamma-2|casein kinase I|CKI-gamma 2	0.114798	7.08605	1.93529	0.0728856	0.518016	-4.4355
70729	Nos1ap	nitric oxide synthase 1 (neuronal) adaptor protein	carboxyl-terminal PDZ ligand of neuronal nitric oxide synthase protein|C-terminal PDZ domain ligand of neuronal nitric oxide synthase|C-terminal PDZ ligand of neuronal nitric oxide synthase protein	-0.257918	3.99769	-1.93483	0.0729474	0.518191	-4.43623
230996	9430015G10Rik	RIKEN cDNA 9430015G10 gene	uncharacterized protein C1orf159 homolog	-0.166868	5.17612	-1.93429	0.0730182	0.518353	-4.43705
67846	Tmem39a	transmembrane protein 39a	transmembrane protein 39A	-0.264227	3.54305	-1.93388	0.0730723	0.518353	-4.43768
218734	3830406C13Rik	RIKEN cDNA 3830406C13 gene	uncharacterized protein C3orf14 homolog	0.242429	3.80156	1.9338	0.073083	0.518353	-4.43781
18205	Ntf3	neurotrophin 3	neurotrophin-3|nerve growth factor 2|neurotrophic factor	0.248153	3.67885	1.93336	0.0731417	0.518353	-4.43849
22278	Usf1	upstream transcription factor 1	upstream stimulatory factor 1|Upstream stimulatory factor 1 (Major late transcription factor 1)|major late transcription factor 1	-0.122369	6.80593	-1.93323	0.0731591	0.518353	-4.43869
68775	Atp6v1c2	ATPase, H+ transporting, lysosomal V1 subunit C2	V-type proton ATPase subunit C 2|ATPase, H+ transporting, V1 subunit C|V-ATPase subunit C 2|vacuolar proton pump subunit C 2	1.04027	-0.894623	1.93195	0.0733293	0.518353	-4.44067
71738	Mamdc2	MAM domain containing 2	MAM domain-containing protein 2|MAM domain-containing proteoglycan	0.648253	0.54417	1.93167	0.0733657	0.518353	-4.44109
11789	Apc	APC, WNT signaling pathway regulator	adenomatous polyposis coli protein|adenomatosis polyposis coli|multiple intestinal neoplasia	0.107196	9.63717	1.93151	0.073387	0.518353	-4.44134
64291	Osbpl1a	oxysterol binding protein-like 1A	oxysterol-binding protein-related protein 1|OSBP-related protein 1	0.150532	5.72245	1.93144	0.0733965	0.518353	-4.44145
76927	Tsacc	TSSK6 activating co-chaperone	TSSK6-activating co-chaperone protein	1.12544	-0.83691	1.93117	0.0734324	0.518353	-4.44187
12804	Cntfr	ciliary neurotrophic factor receptor	ciliary neurotrophic factor receptor subunit alpha|CNTF receptor subunit alpha	-0.191507	4.97549	-1.93108	0.0734439	0.518353	-4.442
13730	Emp1	epithelial membrane protein 1	epithelial membrane protein 1|EMP-1|tumor-associated membrane protein	0.410998	2.08012	1.93101	0.073454	0.518353	-4.44212
16499	Kcnab3	potassium voltage-gated channel, shaker-related subfamily, beta member 3	voltage-gated potassium channel subunit beta-3|K(+) channel subunit beta-3|kv-beta-3	-0.29871	3.17193	-1.93101	0.0734544	0.518353	-4.44212
319387	Adgrl3	adhesion G protein-coupled receptor L3	adhesion G protein-coupled receptor L3|G protein coupled receptor Lec3|calcium-independent alpha-latrotoxin receptor homolog 3|latrophilin-3|lectomedin-3	0.112264	7.12956	1.93017	0.0735652	0.518871	-4.44341
237459	Cdk17	cyclin-dependent kinase 17	cyclin-dependent kinase 17|PCTAIRE-motif protein kinase 2|Pctaire2|cell division protein kinase 17|serine/threonine-protein kinase PCTAIRE-2	-0.125774	7.2008	-1.92958	0.073644	0.51907	-4.44432
14867	Gstm6	glutathione S-transferase, mu 6	glutathione S-transferase Mu 6|GST class-mu 6|glutathione-S-transferase class M5	-0.816923	0.0295882	-1.92889	0.0737364	0.51907	-4.44538
83396	Glis2	GLIS family zinc finger 2	zinc finger protein GLIS2|GLI-Kruppel family member GLI5|GLI-similar 2|Kruppel-like factor 16 (neuronal)|neuronal Krueppel-like protein|zinc finger protein GLI5	-0.16163	5.24193	-1.92887	0.0737388	0.51907	-4.44541
381236	Lipo3	lipase, member O3	lipase, member O3|lipase, member O1	-0.517127	1.4955	-1.92885	0.0737426	0.51907	-4.44546
70335	Reep6	receptor accessory protein 6	receptor expression-enhancing protein 6|TB2 protein-like 1|deleted in polyposis 1-like 1|polyposis locus protein 1-like 1	0.421981	1.92596	1.92823	0.073825	0.519377	-4.44641
71946	Endod1	endonuclease domain containing 1	endonuclease domain-containing 1 protein	0.375513	2.36754	1.92768	0.0738981	0.519377	-4.44725
109242	Kif24	kinesin family member 24	kinesin-like protein KIF24	-0.421271	2.25651	-1.92768	0.0738982	0.519377	-4.44725
12561	Cdh4	cadherin 4	cadherin-4|R-cadherin|retina cadherin|retinal cadherin	-0.258807	6.02181	-1.94836	0.0797018	0.528027	-4.44833
67684	Luc7l3	LUC7-like 3 (S. cerevisiae)	luc7-like protein 3|cisplatin resistance-associated overexpressed protein	-0.161287	7.97693	-1.93117	0.0753934	0.522142	-4.44948
16764	Aff3	AF4/FMR2 family, member 3	AF4/FMR2 family member 3|lymphoid nuclear protein 4|lymphoid nuclear protein related to AF4|protein LAF-4	-0.111304	7.76891	-1.92613	0.0741066	0.520579	-4.44965
71186	4933417D19Rik	RIKEN cDNA 4933417D19 gene	-	-0.94108	-0.593268	-1.92579	0.0741517	0.520606	-4.45016
242705	E2f2	E2F transcription factor 2	transcription factor E2F2	-0.460012	2.09553	-1.92554	0.0741852	0.520606	-4.45055
219134	Shisa2	shisa family member 2	protein shisa-2 homolog|shisa homolog 2|shisa-like protein 2|transmembrane protein 46	-0.240217	3.83298	-1.92509	0.0742457	0.520675	-4.45124
211253	Mtrf1	mitochondrial translational release factor 1	peptide chain release factor 1, mitochondrial|MRF-1	-0.32184	2.96002	-1.92491	0.0742698	0.520675	-4.45152
[truncated: 11,928 more rows]

## Sheet: Tab B S4 Table
Tab B S4 Table: KEGG pathways enriched among differentially expressed genes in Phf6lox/Y;Nes-creTg/+ vs. Phf6+/Y;Nes-creTg/+ cortical neurons
[truncated: 326 more rows]

[truncated: 2 more sheets: Tab C S4 Table, Tab D S4 Table]
