# Supplementary material for: Loss of PHF6 causes spontaneous seizures, enlarged brain ventricles and altered transcription in the cortex of a mouse model of the Börjeson–Forssman–Lehmann intellectual disability syndrome
Source: PLoS Genet. 2024 Oct 15;20(10):e1011428. doi: 10.1371/journal.pgen.1011428 (PMC11478892; doi:10.1371/journal.pgen.1011428)
Supplement: S1 Data — (XLSX) [file pgen.1011428.s005.xlsx]

## Sheet: Figure 1A
		PHF6		ß-tubulin		PHF6/ß-tubulin			Ponceau S	PHF6/Ponceau S
Control	1	5092.2	1	4763.02		1.06911		1	9807.97	0.51919
Control	2	3354.67	2	5009.68		0.669637		2	9556.56	0.351033
Control	3	3844.5	3	2410.25		1.59506		3	8828.75	0.435452
Control	4	4439.79	4	2324.47		1.91002		4	7851.8	0.565448
p.C45Y	5	283.263	5	1664.03		0.170227		5	12853.9	0.0220372
p.C99F	6	107.364	6	1016.48		0.105624		6	10991.8	0.00976764
p.D333del	7	1404.26	7	611.749		2.29548		7	10426.1	0.134687
p.E337del	8	5429.2	8	1356.74		4.00165		8	9130.9	0.594597
p.E337del	9	6279.45	9	1273.91		4.92926		9	8245.78	0.761534
p.R342*	10	20.536	10	1904.05		0.0107854		10	9223.97	0.00222637
p.R342*	11	37.536	11	2935.83		0.0127855		11	10382.2	0.00361541
p.R342*	12	63.364	12	2504.42		0.0253009		12	10315.7	0.00614249
MT female carrier	13	7801.86	13	2266.44		3.44234		13	8945.15	0.872189

## Sheet: Figure 1B
	Phf6 exon	Phf6+/Y;Nes-creTg/+ E15.5 cortex					Phf6lox/Y;Nes-creTg/+ E15.5 cortex
	1	14.1603	7.21367	12.5362			9.11025	2.69305	4.28556	5.22691	2.71549
	2	18.3545	11.1733	17.2109			2.90283	3.93294	1.08621	4.11029	2.52363
	3	8.74607	2.30352	4.29884			1.30912	0	0.653146	0	1.3007
	4	22.35	20.1644	17.452			0	0	0	0	0
	5	4.34464	2.66999	0			0	0	0	0	0
	6	30.1436	21.1041	25.9646			3.99791	4.3333	4.38821	4.5287	5.56106
	7	11.0627	8.15832	9.13503			3.09098	0.456857	2.31323	2.38729	1.84265
	8	10.3168	10.0697	16.2401			4.23906	3.13273	1.90346	0.6548	5.05413
	9	21.399	16.6576	18.1792			4.98247	3.43665	6.46323	1.02618	10.3959
	10	17.0593	27.2886	23.0174			5.95804	8.80618	5.77032	6.49644	6.26792
	11	63.5536	39.9849	56.5302			11.1788	19.5326	22.6529	15.2309	18.7565

## Sheet: Figure 1C
	Phf6 exon	Phf6+/Y;Nes-creTg/+ E16.5 cortical neurons					Phf6+/Y;Nes-creTg/+ E16.5 cortical neurons
	1	24.639	11.3909	3.60022			5.56953	6.68218	3.84509	7.81858
	2	29.3183	21.503	18.8205			6.0387	2.58753	4.02011	4.44045
	3	10.4232	8.95146	8.29904			5.18731	0.93354	2.41732	1.4564
	4	33.4993	20.4414	12.6344			0	0	0	0
	5	0.894918	6.91704	5.24692			0	0	0	0
	6	33.9533	33.5331	22.1187			8.5544	4.56149	5.90579	5.33724
	7	17.7741	8.03145	5.87849			3.30691	6.61258	5.70756	3.09486
	8	34.8763	5.21742	10.2606			8.56647	0.906868	6.26201	5.65916
	9	29.9731	17.7159	26.4173			13.4251	4.97424	3.6801	8.31454
	10	36.896	23.9645	14.5426			9.58223	10.4968	9.06019	6.4334
	11	59.3368	63.4346	94.9649			29.8514	20.6866	26.0256	24.8403

## Sheet: Fig 2A
Animal number	Sex	Genotype	Time of first seizure or death	Seizure = 1, death = 0
682	F	Phf6 +/–	100	0
265	F	Phf6 +/–	109	0
264	F	Phf6 +/–	110	0
598	F	Phf6 +/–	110	0
786	F	Phf6 +/–	110	0
183	F	Phf6 +/–	112	0
723	F	Phf6 +/–	112	0
180	F	Phf6 +/–	115	0
242	F	Phf6 +/–	119	0
464	F	Phf6 +/–	130	0
354	F	Phf6 +/–	131	0
241	F	Phf6 +/–	137	0
368	F	Phf6 +/–	137	0
691	F	Phf6 +/–	137	0
582	F	Phf6 +/–	139	0
303	F	Phf6 +/–	143	0
250	F	Phf6 +/–	153	0
722	F	Phf6 +/–	154	0
528	F	Phf6 +/–	156	0
341	F	Phf6 +/–	159	0
460	F	Phf6 +/–	159	0
396	F	Phf6 +/–	164	0
630	F	Phf6 +/–	164	0
374	F	Phf6 +/–	171	0
369	F	Phf6 +/–	175	0
101	F	Phf6 +/–	181	0
525	F	Phf6 +/–	183	0
398	F	Phf6 +/–	186	0
562	F	Phf6 +/–	188	0
664	F	Phf6 +/–	190	0
774	F	Phf6 +/–	192	0
240	F	Phf6 +/–	196	0
399	F	Phf6 +/–	197	0
692	F	Phf6 +/–	172	1
551	F	Phf6 +/–	199	0
739	F	Phf6 +/–	200	0
390	F	Phf6 +/–	202	0
93	F	Phf6 +/–	218	0
416	F	Phf6 +/–	223	0
94	F	Phf6 +/–	226	0
95	F	Phf6 +/–	226	0
152	F	Phf6 +/–	230	0
631	F	Phf6 +/–	240	0
653	F	Phf6 +/–	258	0
143	F	Phf6 +/–	262	0
397	F	Phf6 +/–	262	0
661	F	Phf6 +/–	275	0
662	F	Phf6 +/–	221	1
358	F	Phf6 +/–	279	0
156	F	Phf6 +/–	280	0
227	F	Phf6 +/–	301	0
119	F	Phf6 +/–	307	0
280	F	Phf6 +/–	307	0
271	F	Phf6 +/–	311	0
459	F	Phf6 +/–	317	0
385	F	Phf6 +/–	318	0
660	F	Phf6 +/–	324	0
687	F	Phf6 +/–	332	0
102	F	Phf6 +/–	339	0
231	F	Phf6 +/–	339	0
188	F	Phf6 +/–	346	0
495	F	Phf6 +/–	353	0
315	F	Phf6 +/–	357	0
273	F	Phf6 +/–	358	0
194	F	Phf6 +/–	368	0
193	F	Phf6 +/–	371	0
81	F	Phf6 +/–	393	0
124	F	Phf6 +/–	405	0
278	F	Phf6 +/–	407	0
514	F	Phf6 +/–	416	0
592	F	Phf6 +/–	429	0
536	F	Phf6 +/–	373	1
429	F	Phf6 +/–	441	0
255	F	Phf6 +/–	449	0
499	F	Phf6 +/–	454	0
667	F	Phf6 +/–	264	1
698	F	Phf6 +/–	459	0
680	F	Phf6 +/–	276	1
678	F	Phf6 +/–	495	1
641	F	Phf6 +/–	518	1
284	F	Phf6 +/–	524	0
605	F	Phf6 +/–	510	1
283	F	Phf6 +/–	552	0
568	F	Phf6 +/–	588	0
453	F	Phf6 +/–	589	0
487	F	Phf6 +/–	590	0
594	F	Phf6 +/–	307	1
439	F	Phf6 +/–	615	0
602	F	Phf6 +/–	378	1
609	F	Phf6 +/–	627	0
560	F	Phf6 +/–	423	1
452	F	Phf6 +/–	641	0
478	F	Phf6 +/–	644	1
482	F	Phf6 +/–	430	1
549	F	Phf6 +/–	395	1
448	F	Phf6 +/–	630	1
442	F	Phf6 +/–	679	0
644	F	Phf6 +/–	680	0
486	F	Phf6 +/–	626	1
488	F	Phf6 +/–	366	1
583	F	Phf6 +/–	714	0
470	F	Phf6 +/–	579	1
496	F	Phf6 +/–	430	1
533	F	Phf6 +/–	731	1
586	F	Phf6 +/–	750	0
479	F	Phf6 +/–	554	1
480	F	Phf6 +/–	487	1
474	F	Phf6 +/–	622	1
673	F	Phf6 +/–	667	0
732	F	Phf6 +/–	473	0
740	F	Phf6 +/–	711	0
741	F	Phf6 +/–	462	0
763	F	Phf6 +/–	313	0
779	F	Phf6 +/–	479	0
787	F	Phf6 +/–	573	0
800	F	Phf6 +/–	564	0
801	F	Phf6 +/–	388	1
814	F	Phf6 +/–	499	1
819	F	Phf6 +/–	331	1
820	F	Phf6 +/–	359	0
823	F	Phf6 +/–	357	0
835	F	Phf6 +/–	501	0
839	F	Phf6 +/–	100	0
843	F	Phf6 +/–	492	0
845	F	Phf6 +/–	487	0
853	F	Phf6 +/–	543	1
855	F	Phf6 +/–	267	1
856	F	Phf6 +/–	470	0
857	F	Phf6 +/–	301	1
859	F	Phf6 +/–	449	0
862	F	Phf6 +/–	528	1
864	F	Phf6 +/–	447	1
865	F	Phf6 +/–	484	1
866	F	Phf6 +/–	302	0
885	F	Phf6 +/–	234	0
417	F	Phf6 +/+	102	0
719	F	Phf6 +/+	102	0
412	F	Phf6 +/+	105	0
414	F	Phf6 +/+	105	0
700	F	Phf6 +/+	107	0
226	F	Phf6 +/+	108	0
228	F	Phf6 +/+	108	0
699	F	Phf6 +/+	109	0
373	F	Phf6 +/+	111	0
721	F	Phf6 +/+	114	0
367	F	Phf6 +/+	116	0
720	F	Phf6 +/+	119	0
428	F	Phf6 +/+	122	0
407	F	Phf6 +/+	123	0
408	F	Phf6 +/+	123	0
121	F	Phf6 +/+	125	0
126	F	Phf6 +/+	125	0
402	F	Phf6 +/+	126	0
403	F	Phf6 +/+	126	0
221	F	Phf6 +/+	129	0
222	F	Phf6 +/+	129	0
223	F	Phf6 +/+	129	0
105	F	Phf6 +/+	130	0
104	F	Phf6 +/+	134	0
211	F	Phf6 +/+	157	0
212	F	Phf6 +/+	157	0
205	F	Phf6 +/+	164	0
206	F	Phf6 +/+	164	0
199	F	Phf6 +/+	172	0
191	F	Phf6 +/+	192	0
195	F	Phf6 +/+	192	0
775	F	Phf6 +/+	192	0
184	F	Phf6 +/+	198	0
185	F	Phf6 +/+	198	0
186	F	Phf6 +/+	198	0
187	F	Phf6 +/+	198	0
170	F	Phf6 +/+	217	0
173	F	Phf6 +/+	217	0
174	F	Phf6 +/+	217	0
497	F	Phf6 +/+	241	0
654	F	Phf6 +/+	258	0
389	F	Phf6 +/+	278	0
384	F	Phf6 +/+	318	0
642	F	Phf6 +/+	374	0
690	F	Phf6 +/+	501	0
640	F	Phf6 +/+	518	0
647	F	Phf6 +/+	529	0
688	F	Phf6 +/+	599	0
601	F	Phf6 +/+	623	0
643	F	Phf6 +/+	879	0
659	F	Phf6 +/+	859	0
663	F	Phf6 +/+	715	0
665	F	Phf6 +/+	800	0
666	F	Phf6 +/+	727	0
668	F	Phf6 +/+	705	0
671	F	Phf6 +/+	909	0
672	F	Phf6 +/+	706	0
674	F	Phf6 +/+	724	0
676	F	Phf6 +/+	824	0
689	F	Phf6 +/+	850	0
693	F	Phf6 +/+	738	0
695	F	Phf6 +/+	810	0
696	F	Phf6 +/+	795	0
716	F	Phf6 +/+	428	0
816	F	Phf6 +/+	467	0
822	F	Phf6 +/+	357	0
867	F	Phf6 +/+	62	0
872	F	Phf6 +/+	332	0
873	F	Phf6 +/+	431	0
874	F	Phf6 +/+	98	0

## Sheet: Fig 2B & Fig S1
	Sex	Genotype	Time of first seizure or death	Seizure = 1, death = 0
140	F	Phf6 +/+;Nes-cre Tg/+	707	0
141	F	Phf6 +/+;Nes-cre Tg/+	777	0
158	F	Phf6 +/+;Nes-cre Tg/+	709	0
161	F	Phf6 +/+;Nes-cre Tg/+	527	0
220	F	Phf6 +/+;Nes-cre Tg/+	605	0
221	F	Phf6 +/+;Nes-cre Tg/+	663	0
222	F	Phf6 +/+;Nes-cre Tg/+	663	0
242	F	Phf6 +/+;Nes-cre Tg/+	244	0
243	F	Phf6 +/+;Nes-cre Tg/+	239	0
264	F	Phf6 +/+;Nes-cre Tg/+	598	0
272	F	Phf6 +/+;Nes-cre Tg/+	622	0
228	F	Phf6 lox/+;Nes-cre Tg/+	659	0
229	F	Phf6 lox/+;Nes-cre Tg/+	600	1
245	F	Phf6 lox/+;Nes-cre Tg/+	546	1
255	F	Phf6 lox/+;Nes-cre Tg/+	331	1
256	F	Phf6 lox/+;Nes-cre Tg/+	628	0
290	F	Phf6 lox/+;Nes-cre Tg/+	603	0
122	F	Phf6 lox/+;Nes-cre Tg/+	115	0
79	F	Phf6 lox/+;Nes-cre Tg/+	140	0
69	F	Phf6 lox/+;Nes-cre Tg/+	147	0
68	F	Phf6 lox/+;Nes-cre Tg/+	152	0
37	F	Phf6 lox/+;Nes-cre Tg/+	211	0
39	F	Phf6 lox/+;Nes-cre Tg/+	211	0
29	F	Phf6 lox/+;Nes-cre Tg/+	218	0
31	F	Phf6 lox/+;Nes-cre Tg/+	218	0
26	F	Phf6 lox/+;Nes-cre Tg/+	233	0
27	F	Phf6 lox/+;Nes-cre Tg/+	233	0
64	F	Phf6 lox/+;Nes-cre Tg/+	269	0
11	F	Phf6 lox/+;Nes-cre Tg/+	120	1
12	F	Phf6 lox/+;Nes-cre Tg/+	321	0
19	F	Phf6 lox/+;Nes-cre Tg/+	339	0
20	F	Phf6 lox/+;Nes-cre Tg/+	339	0
87	F	Phf6 lox/lox;Nes-cre Tg/+	101	0
89	F	Phf6 lox/lox;Nes-cre Tg/+	101	0
58	F	Phf6 lox/lox;Nes-cre Tg/+	540	0
62	F	Phf6 lox/lox;Nes-cre Tg/+	430	1

## Sheet: Fig 2C
Animal number	Sex	Genotype	Time of first seizure or death	Seizure = 1, death = 0
2	M	Phf6 +/Y;Nes-cre Tg/+	321	0
4	M	Phf6 +/Y;Nes-cre Tg/+	321	0
61	M	Phf6 +/Y;Nes-cre Tg/+	210	0
65	M	Phf6 +/Y;Nes-cre Tg/+	191	0
67	M	Phf6 +/Y;Nes-cre Tg/+	191	0
73	M	Phf6 +/Y;Nes-cre Tg/+	167	0
74	M	Phf6 +/Y;Nes-cre Tg/+	167	0
75	M	Phf6 +/Y;Nes-cre Tg/+	414	0
80	M	Phf6 +/Y;Nes-cre Tg/+	686	0
81	M	Phf6 +/Y;Nes-cre Tg/+	721	0
83	M	Phf6 +/Y;Nes-cre Tg/+	507	0
91	M	Phf6 +/Y;Nes-cre Tg/+	774	0
99	M	Phf6 +/Y;Nes-cre Tg/+	131	0
100	M	Phf6 +/Y;Nes-cre Tg/+	131	0
101	M	Phf6 +/Y;Nes-cre Tg/+	131	0
104	M	Phf6 +/Y;Nes-cre Tg/+	102	0
124	M	Phf6 +/Y;Nes-cre Tg/+	832	0
143	M	Phf6 +/Y;Nes-cre Tg/+	357	0
146	M	Phf6 +/Y;Nes-cre Tg/+	462	0
147	M	Phf6 +/Y;Nes-cre Tg/+	719	0
165	M	Phf6 +/Y;Nes-cre Tg/+	626	0
225	M	Phf6 +/Y;Nes-cre Tg/+	208	0
227	M	Phf6 +/Y;Nes-cre Tg/+	234	0
275	M	Phf6 +/Y;Nes-cre Tg/+	215	0
286	M	Phf6 +/Y;Nes-cre Tg/+	188	0
293	M	Phf6 +/Y;Nes-cre Tg/+	201	0
305	M	Phf6 +/Y;Nes-cre Tg/+	436	0
310	M	Phf6 +/Y;Nes-cre Tg/+	583	0
339	M	Phf6 +/Y;Nes-cre Tg/+	537	0
344	M	Phf6 +/Y;Nes-cre Tg/+	536	0
345	M	Phf6 +/Y;Nes-cre Tg/+	536	0
346	M	Phf6 +/Y;Nes-cre Tg/+	536	0
379	M	Phf6 +/Y;Nes-cre Tg/+	358	0
21	M	Phf6 lox/Y;Nes-cre Tg/+	186	0
24	M	Phf6 lox/Y;Nes-cre Tg/+	186	0
33	M	Phf6 lox/Y;Nes-cre Tg/+	243	0
36	M	Phf6 lox/Y;Nes-cre Tg/+	243	0
44	M	Phf6 lox/Y;Nes-cre Tg/+	211	0
72	M	Phf6 lox/Y;Nes-cre Tg/+	407	1
132	M	Phf6 lox/Y;Nes-cre Tg/+	339	0
134	M	Phf6 lox/Y;Nes-cre Tg/+	443	1
135	M	Phf6 lox/Y;Nes-cre Tg/+	366	1
136	M	Phf6 lox/Y;Nes-cre Tg/+	766	0
187	M	Phf6 lox/Y;Nes-cre Tg/+	669	0
211	M	Phf6 lox/Y;Nes-cre Tg/+	511	1
214	M	Phf6 lox/Y;Nes-cre Tg/+	334	1
232	M	Phf6 lox/Y;Nes-cre Tg/+	600	1
233	M	Phf6 lox/Y;Nes-cre Tg/+	659	0
258	M	Phf6 lox/Y;Nes-cre Tg/+	516	0
260	M	Phf6 lox/Y;Nes-cre Tg/+	464	1
261	M	Phf6 lox/Y;Nes-cre Tg/+	422	1
265	M	Phf6 lox/Y;Nes-cre Tg/+	528	0
269	M	Phf6 lox/Y;Nes-cre Tg/+	598	0
279	M	Phf6 lox/Y;Nes-cre Tg/+	357	1
288	M	Phf6 lox/Y;Nes-cre Tg/+	590	0

## Sheet: Fig 3 & Fig S5
Matched sections
section 7	section # analysed	Cortex area sum	LV area sum	Brain area	# of sections between		LV volume	Cortex volume	brain volume
134	47	11.296	2.911	47.752	3		1.04796	4.06656	17.1907
146	53	12.57	1.775	51.302	4		0.852	6.0336	24.625
260	51	8.926	1.438	39.858	5		0.8628	5.3556	23.9148
260	58	was used for higher magnification image in Figure 3E frontal
275	54	10.427	0.79	43.766	4		0.3792	5.00496	21.0077
275	59	was used for higher magnification image in Figure 3E frontal
276	49	8.336	0.907	36.791	7		0.76188	7.00224	30.9044
286	57	9.766	0.98	41.366	4		0.4704	4.68768	19.8557
Section 6
134	43	10.564	0.392	46.104	5		0.2352	6.3384	27.6624
146	48	12.33	0.18	52.319	6		0.1296	8.8776	37.6697
260	47	8.591	0.519	40.499	4		0.24912	4.12368	19.4395
275	46	10.771	0.216	43.538	7		0.18144	9.04764	36.5719
276	45	8.655	0.389	38.467	4		0.18672	4.1544	18.4642
286	51	9.874	0.074	41.653	6		0.05328	7.10928	29.9902
Section 5
6	38	11.992	0.721	43.869	5		0.4326	7.1952	26.3214
146	44	13.424	0.597	48.152	4		0.28656	6.44352	23.113
260	44	9.692	0.997	37.753	3		0.35892	3.48912	13.5911
260	45	was used for higher magnification image in Figure 3E parietal
275	44	11.703	0.434	42.175	2		0.10416	2.80872	10.122
275	45	was used for higher magnification image in Figure 3E parietal
276	41	10.133	0.774	36.518	4		0.37152	4.86384	17.5286
286	48	12.554	0.223	42.479	3		0.08028	4.51944	15.2924
section 4
134	33	13.381	2.019	40.708	5		1.2114	8.0286	24.4248
146	40	14.81	1.613	44.139	4		0.77424	7.1088	21.1867
260	40	10.733	2.214	34.83	4		1.06272	5.15184	16.7184
275	41	12.299	1.277	37.115	3		0.45972	4.42764	13.3614
276	36	11.815	2.582	35.328	5		1.5492	7.089	21.1968
286	43	11.973	1.533	37.7	5		0.9198	7.1838	22.62
section 3
134	31	13.163	1.269	38.683	2		0.30456	3.15912	9.28392
146	38	13.483	1.103	40.069	2		0.26472	3.23592	9.61656
260	37	10.497	2.214	32.399	3		0.79704	3.77892	11.6636
260	35	was used for higher magnification image in Figure 3E frontal
275	39	12.278	1.127	36.831	2		0.27048	2.94672	8.83944
275	37	was used for higher magnification image in Figure 3E frontal
276	34	12.388	1.929	33.547	2		0.46296	2.97312	8.05128
286	38	11.44	0.788	34.644	5		0.4728	6.864	20.7864
section 2
134	28	12.95	0.36	35.207	3		0.1296	4.662	12.6745
146	33	14.586	0.463	38.226	5		0.2778	8.7516	22.9356
260	32	11.064	1.007	28.983	5		0.6042	6.6384	17.3898
275	36	13.091	0.457	35.861	3		0.16452	4.71276	12.91
276	29	10.06	0.738	23.418	5		0.4428	6.036	14.0508
286	33	11.879	0.391	29.84	5		0.2346	7.1274	17.904
section 1
134	23	13.256	0.021	26.481	5		0.0126	7.9536	15.8886
146	28	15.31	0.026	30.601	5		0.0156	9.186	18.3606
260	27	10.989	0.022	22.132	5		0.0132	6.5934	13.2792
275	31	12.535	0.058	26.28	5		0.0348	7.521	15.768
276	24	10.71	0.042	19.804	5		0.0252	6.426	11.8824
286	28	12.079	0.039	23.084	5		0.0234	7.2474	13.8504
												rest of brain (not cortex, not LV)
					Total volume	Genotype	LV volume	Cortex volume	brain volume	LV volume/brain volume	cortex/brain	brain volume - LV - cortex	Ratio of rest of brain to whole brain
					134	Phf6lox/Y;Nes-creTg/+	3.37392	41.4035	133.446	0.025283	0.310263	88.669	0.664454
					146	Phf6+/Y;Nes-creTg/+	2.60052	49.637	157.507	0.0165105	0.315142	105.27	0.668348
					260	Phf6lox/Y;Nes-creTg/+	3.948	31.352	104.333	0.0378404	0.3005	69.0328	0.661659
					275	Phf6+/Y;Nes-creTg/+	1.59432	36.4694	118.58	0.0134451	0.30755	80.5166	0.679005
					276	Phf6lox/Y;Nes-creTg/+	3.80028	38.5446	122.079	0.0311298	0.315736	79.7336	0.653134
					286	Phf6+/Y;Nes-creTg/+	2.25456	44.739	140.299	0.0160697	0.318883	93.3055	0.665047
					Sample pairs info
					#	genotype	M/F	Born	First seizure	Age at first seizure	Taken	Date taken	Days since seizure
					146	+/Y T/+	M	213/14	control for 134	n/a	2015-11-06	310/15	n/a
					134	def/Y T/+	M	204/14	282/15	443	2015-11-06	310/15	28
					286	+/Y T/+	M	035/15	control for 279	n/a	2016-03-04	64/16	n/a
					279	def/Y T/+	M	035/15	027/16 ("mini-seizure")	357	2016-03-04	64/16	37
					275	+/Y T/+	M	003/15	control fro 260	n/a	2016-04-24	115/16	n/a
					260	def/Y T/+	M	362/14	98/16	466	2016-04-24	115/16	17

## Sheet: Fig 4
E18.5 parietal male cryosections
TOTAL # cells
Genotype	Phf6+/Y	Phf6+/Y	Phf6+/Y	Phf6–/Y	Phf6–/Y	Phf6–/Y
animal	1	2	3	1	2	3
SATB2	607	613	686	558	701	628
CTIP2	79	79	67	71	94	43
CTIP2/SATB2	46	39	43	27	48	35
TBR1	174	253	200	172	210	255
% SATB2 CELLS
BIN:	Phf6+/Y	Phf6+/Y	Phf6+/Y	Phf6–/Y	Phf6–/Y	Phf6–/Y
1	100	100	100	100	100	100
2	100	99.1453	100	100	100	100
3	89.0511	81.1475	98.5401	84.1584	94.1176	99.2
4	60.5263	58.1395	79.5276	56.6667	78.0702	75.3968
5	52.7778	52.5862	55.1724	49.3671	52.6316	54.955
6	34.4828	32.3944	52.1739	44.086	65	28.9062
7	43.617	45.1613	50.4505	57.6471	37.037	41.3793
8	57.6923	44.4444	51.9608	43.0556	41.4894	48.7179
9	50	43.0769	52.9412	54.8387	40.5405	62.1951
10	64.4068	78.4615	51.25	51.0204	55.8442	32.2581
% CTIP2 cells
BIN:	Phf6+/Y	Phf6+/Y	Phf6+/Y	Phf6–/Y	Phf6–/Y	Phf6–/Y
1	0	0	0	0	0	0
2	0	0.862069	0	0	0	0
3	7.37705	22.2222	1.48148	10.5882	6.25	0.806452
4	42.029	54.6667	16.8317	52.9412	14.6067	21.0526
5	43.8596	21.3115	50	74.359	67.1429	22.9508
6	40	2.17391	18.3333	14.6341	14.4231	8.10811
7	9.7561	0	0	0	30	2.08333
8	0	0	1.88679	0	0	0
9	0	3.57143	11.1111	0	0	5.88235
10	0	0	0	0	0	10
% TBR1 cells
BIN:	Phf6+/Y	Phf6+/Y	Phf6+/Y	Phf6–/Y	Phf6–/Y	Phf6–/Y
1	0	0	0	0	0	0
2	0	0	0	0	0	0
3	0	0	0	0	0	0
4	0	0	0	0	0	0
5	8.33333	20.6897	0	7.59494	0	17.1171
6	44.8276	61.9718	26.087	46.2366	13.125	63.2812
7	52.1277	54.8387	49.5495	42.3529	51.8519	57.7586
8	42.3077	55.5556	47.0588	56.9444	58.5106	51.2821
9	50	55.3846	41.1765	45.1613	59.4595	34.1463
10	33.8983	21.5385	48.75	48.9796	44.1558	64.5161
% CTIP2/SATB2
BIN:	Phf6+/Y	Phf6+/Y	Phf6+/Y	Phf6–/Y	Phf6–/Y	Phf6–/Y
1	0	0	0	0	0	0
2	0	0	0	0	0	0
3	0.0437956	0.00819672	0	0.0693069	0	0
4	0.140351	0.100775	0.0708661	0.133333	0.105263	0.0873016
5	0.157407	0.155172	0.172414	0.0632911	0.120301	0.153153
6	0.0689655	0.0492958	0.121739	0.0322581	0.125	0.0546875
7	0	0	0	0	0	0
8	0	0	0	0	0	0
9	0	0	0	0	0	0
10	0.0169492	0	0	0	0	0

## Sheet: Figure 5B
	Phf6+/Y;Nes-creTg/+												Phf6lox/Y;Nes-creTg/+
4	0	0	1	0	0	0	1	1	1	1	0	0	1	0	0	0	0	0	0	0	0	1	0	0
8	0	0	0	0	0	0	5	3	5	1	0	0	3	2	0	0	2	0	0	0	0	0	0	0
16	0	0	0	1	1	0	6	10	7	2	2	2	1	1	1	0	0	0	1	0	0	2	0	0
32	1	1	2	0	0	1	16	14	12	4	4	3	0	4	3	2	2	0	2	3	1	2	2	1
64	0	2	0	2	5	1	26	27	21	8	11	6	10	4	7	4	6	5	3	1	1	1	3	2
125	3	1	3	8	2	10	47	51	40	35	24	24	11	22	17	17	13	8	7	4	10	4	7	3
250	6	5	10	17	13	24	87	79	78	44	27	34	19	21	34	25	10	14	13	10	20	14	14	3
1000	60	85	71	139	105	106	125	136	131	110	128	118	67	82	93	94	98	108	93	111	92	77	86	88

## Sheet: Figure 5C
	ßIII-tubulin				O4				GFAP				S100ß
	Phf6+/Y; Nes-creTg/+	Phf6lox/Y; Nes-creTg/+			Phf6+/Y; Nes-creTg/+	Phf6lox/Y; Nes-creTg/+			Phf6+/Y; Nes-creTg/+	Phf6lox/Y; Nes-creTg/+			Phf6+/Y; Nes-creTg/+	Phf6lox/Y; Nes-creTg/+
	8.48	7.25			5.75	4.52			69.5	62.3			68.3	62
	9.28	8.69			6.7	4.5			63.9	63.3			63.2	62.5
	5.58	9.94			4.56	1.36			70.5	47.6			69.1	38.8
	3.6	7.39			3.22	1.67			86	58.1			84.6	52.3
	2.96	7.28			2.75	2.15			85.5	51			84.6	42.9
	5.01				3.98				62.5				59.7
	5.13				1.08				73.7				64.8
	2.98				1.28				76.4				68.1
	3.15				1.36				74.3				65.7

[truncated: 16 more sheets: Figure 7B, Figure 7E, Figure 7F, Figure 7G, Figure 7H, Figure 7I, Figure 7J, Fig S2 , Fig S4, Fig S6, Fig S7, Fig S8, Fig S10, Fig S11, Fig S14, Fig S15]
